# Supplementary material for: Insights into human melanocyte development and characteristics through pluripotent stem cells combined with single-cell sequencing
Source: iScience. 2025 Apr 8;28(5):112373. doi: 10.1016/j.isci.2025.112373 (PMC12245449; doi:10.1016/j.isci.2025.112373)
Supplement: Table S2. Differential expression and enrichment analysis of the three iMel clusters, related to Figures 2 and S1 — (A) Upregulated DEGs of the three clusters, related to Figure 2D. (B) Genes involved in the calculation of differentiation score, related to Figure 2E. (C) GO-BP terms from the upregulated DEGs of the three clusters, related to Figure 2F. (D) Average expression of NCC and melanocyte marker genes for the three clusters, related to Figure 2H. (E) Gene involved in the calculation of neural-related GO-BP term scores, related to Figure S1G. [file mmc2.xlsx]

## Sheet: A. Upregulated DEGs
Upregulated differentially expressed genes (DEGs) of the three clusters. Related to Figure 2D.
	p_val	avg_log2FC	pct.1	pct.2	p_val_adj	cluster	gene
PMEL	0	3.18713	0.999	0.618	0	C1	PMEL
TYRP1	0	3.156	0.8	0.164	0	C1	TYRP1
MLANA	0	3.14002	0.962	0.232	0	C1	MLANA
DCT	0	3.1316	0.963	0.191	0	C1	DCT
MFSD12	0	3.0279	0.999	0.497	0	C1	MFSD12
LGALS3	0	2.84584	0.943	0.72	0	C1	LGALS3
HMG20B	0	2.45233	0.998	0.623	0	C1	HMG20B
PLP1	0	2.44637	0.998	0.234	0	C1	PLP1
RAB38	0	2.34532	0.977	0.23	0	C1	RAB38
GPR143	0	2.24556	0.96	0.221	0	C1	GPR143
CAPN3	0	2.02379	0.963	0.181	0	C1	CAPN3
CITED1	0	1.92147	0.905	0.152	0	C1	CITED1
GSTO1	0	1.85121	0.998	0.822	0	C1	GSTO1
ASAH1	0	1.81358	0.997	0.756	0	C1	ASAH1
TRPM1	0	1.80977	0.956	0.167	0	C1	TRPM1
GPNMB	0	1.79696	0.999	0.579	0	C1	GPNMB
ARPC1B	0	1.75846	0.996	0.671	0	C1	ARPC1B
MITF	0	1.74192	0.96	0.227	0	C1	MITF
SNCA	0	1.69612	0.991	0.435	0	C1	SNCA
TYR	0	1.6569	0.809	0.092	0	C1	TYR
S100B	0	1.63712	0.975	0.427	0	C1	S100B
PHACTR1	0	1.61169	0.991	0.263	0	C1	PHACTR1
SLC3A2	0	1.55187	0.991	0.757	0	C1	SLC3A2
ATP1A1	0	1.50971	0.994	0.673	0	C1	ATP1A1
FABP5	0	1.50354	0.999	0.912	0	C1	FABP5
PIR	0	1.49814	0.936	0.49	0	C1	PIR
ZC3H13	0	1.48724	0.995	0.809	0	C1	ZC3H13
SERPINE2	0	1.4467	0.998	0.68	0	C1	SERPINE2
NSG1	0	1.41659	0.978	0.358	0	C1	NSG1
CD63	0	1.39846	0.999	0.994	0	C1	CD63
TTYH3	0	1.38197	0.987	0.74	0	C1	TTYH3
CCN3	0	1.3336	0.777	0.125	0	C1	CCN3
GYPC	0	1.29176	0.997	0.836	0	C1	GYPC
SLC24A5	0	1.28093	0.869	0.107	0	C1	SLC24A5
GSN	0	1.27066	0.997	0.714	0	C1	GSN
MGST1	0	1.26019	0.992	0.691	0	C1	MGST1
AP1S2	0	1.25972	1	0.967	0	C1	AP1S2
RHOQ	0	1.25641	0.992	0.639	0	C1	RHOQ
UBL3	0	1.25058	0.986	0.519	0	C1	UBL3
DPP7	0	1.23215	0.932	0.364	0	C1	DPP7
TNFRSF14	0	1.2295	0.832	0.131	0	C1	TNFRSF14
BACE2	0	1.22223	0.945	0.33	0	C1	BACE2
TFAP2A	0	1.21781	0.976	0.261	0	C1	TFAP2A
TBC1D7	0	1.19694	0.95	0.404	0	C1	TBC1D7
CRYL1	0	1.18031	0.924	0.238	0	C1	CRYL1
MYO10	0	1.16062	0.983	0.464	0	C1	MYO10
RAB32	0	1.15527	0.992	0.801	0	C1	RAB32
NQO1	0	1.14402	0.998	0.865	0	C1	NQO1
TSPO	0	1.12916	0.998	0.828	0	C1	TSPO
METTL9	0	1.1173	0.993	0.786	0	C1	METTL9
ST3GAL4	0	1.11698	0.893	0.272	0	C1	ST3GAL4
DSTYK	0	1.09256	0.947	0.316	0	C1	DSTYK
CTSB	0	1.07458	0.974	0.717	0	C1	CTSB
SLC7A5	0	1.06807	0.844	0.298	0	C1	SLC7A5
CD81	0	1.05864	0.998	0.902	0	C1	CD81
QDPR	0	1.05702	0.937	0.514	0	C1	QDPR
CD44	0	1.05401	0.988	0.591	0	C1	CD44
EMP1	0	1.05305	0.957	0.436	0	C1	EMP1
PTTG1	0	1.03599	0.975	0.619	0	C1	PTTG1
IFI16	0	1.02746	0.99	0.514	0	C1	IFI16
HACD1	0	1.02323	0.93	0.477	0	C1	HACD1
SEC11C	0	1.02161	0.957	0.574	0	C1	SEC11C
EDNRB	0	1.01368	0.904	0.188	0	C1	EDNRB
SOCS6	0	1.00657	0.955	0.324	0	C1	SOCS6
STX7	0	0.994956	0.986	0.561	0	C1	STX7
SDCBP	0	0.983957	0.998	0.897	0	C1	SDCBP
CELF2	0	0.977801	0.989	0.485	0	C1	CELF2
TBC1D16	0	0.970308	0.924	0.309	0	C1	TBC1D16
SLC25A5	0	0.967607	0.994	0.919	0	C1	SLC25A5
CTSD	0	0.94971	0.99	0.739	0	C1	CTSD
GPM6B	0	0.942484	0.975	0.555	0	C1	GPM6B
SLC18B1	0	0.94081	0.925	0.247	0	C1	SLC18B1
PEBP1	0	0.939588	0.998	0.972	0	C1	PEBP1
LYST	0	0.935544	0.938	0.305	0	C1	LYST
CD9	0	0.931659	0.944	0.447	0	C1	CD9
LMNA	0	0.924734	0.987	0.826	0	C1	LMNA
RGS10	0	0.923982	0.919	0.369	0	C1	RGS10
SOX10	0	0.92155	0.913	0.11	0	C1	SOX10
CDK2	0	0.917073	0.936	0.317	0	C1	CDK2
TSPAN4	0	0.916128	0.952	0.578	0	C1	TSPAN4
AC092821.3	0	0.910432	0.88	0.165	0	C1	AC092821.3
CHCHD6	0	0.909557	0.918	0.398	0	C1	CHCHD6
SLC7A8	0	0.907405	0.971	0.476	0	C1	SLC7A8
SLC16A6	0	0.894091	0.632	0.085	0	C1	SLC16A6
EIF4A1	0	0.892012	0.999	0.974	0	C1	EIF4A1
FAM210B	0	0.890163	0.988	0.685	0	C1	FAM210B
STXBP1	0	0.8847	0.903	0.334	0	C1	STXBP1
GNPDA1	0	0.878836	0.952	0.546	0	C1	GNPDA1
RAB27A	0	0.877465	0.828	0.26	0	C1	RAB27A
LY6E	0	0.87499	0.956	0.543	0	C1	LY6E
TALDO1	0	0.872724	0.98	0.805	0	C1	TALDO1
EMP3	0	0.87201	0.998	0.882	0	C1	EMP3
VEGFB	0	0.861734	0.945	0.574	0	C1	VEGFB
ZNF106	0	0.85542	0.994	0.813	0	C1	ZNF106
SYNGR1	0	0.854056	0.948	0.493	0	C1	SYNGR1
HSP90AA1	0	0.847043	0.999	0.988	0	C1	HSP90AA1
QPCT	0	0.8388	0.7	0.203	0	C1	QPCT
ARMC9	0	0.836709	0.952	0.506	0	C1	ARMC9
NBL1	0	0.831636	0.85	0.248	0	C1	NBL1
CDH3	0	0.83144	0.873	0.108	0	C1	CDH3
SLC1A4	0	0.824508	0.85	0.133	0	C1	SLC1A4
MYC	0	0.822491	0.844	0.338	0	C1	MYC
UGCG	0	0.822298	0.946	0.583	0	C1	UGCG
PEPD	0	0.818146	0.936	0.625	0	C1	PEPD
UPP1	0	0.8092	0.949	0.541	0	C1	UPP1
HTR2B	0	0.790686	0.584	0.074	0	C1	HTR2B
CA8	0	0.790385	0.874	0.205	0	C1	CA8
HSPA8	0	0.773858	0.995	0.923	0	C1	HSPA8
BCAN	0	0.760462	0.767	0.1	0	C1	BCAN
MDH2	0	0.759732	0.988	0.815	0	C1	MDH2
ATP6V0B	0	0.759091	0.995	0.932	0	C1	ATP6V0B
SIRPA	0	0.758626	0.868	0.167	0	C1	SIRPA
RAB5C	0	0.748017	0.983	0.697	0	C1	RAB5C
ANKRD39	0	0.744037	0.909	0.372	0	C1	ANKRD39
ATP6V0C	0	0.742418	0.998	0.938	0	C1	ATP6V0C
RAB7A	0	0.738231	0.985	0.756	0	C1	RAB7A
ACP5	0	0.734856	0.791	0.114	0	C1	ACP5
AGPAT2	0	0.734788	0.924	0.473	0	C1	AGPAT2
CTSZ	0	0.733955	0.886	0.413	0	C1	CTSZ
TIMP2	0	0.733651	0.99	0.775	0	C1	TIMP2
ERBB3	0	0.732479	0.843	0.115	0	C1	ERBB3
ATP5F1B	0	0.732389	0.993	0.902	0	C1	ATP5F1B
RPP25	0	0.730794	0.843	0.199	0	C1	RPP25
ZFYVE16	0	0.730612	0.926	0.59	0	C1	ZFYVE16
ANXA5	0	0.730007	0.999	0.941	0	C1	ANXA5
TKT	0	0.729451	0.993	0.898	0	C1	TKT
P2RX7	0	0.725595	0.706	0.101	0	C1	P2RX7
SLC25A4	0	0.723109	0.896	0.44	0	C1	SLC25A4
MLEC	0	0.715346	0.97	0.783	0	C1	MLEC
GLA	0	0.711369	0.883	0.397	0	C1	GLA
LINC00518	0	0.708959	0.762	0.095	0	C1	LINC00518
ABRACL	0	0.703612	0.989	0.816	0	C1	ABRACL
SPTBN1	0	0.701702	0.989	0.759	0	C1	SPTBN1
PAG1	0	0.69499	0.935	0.382	0	C1	PAG1
SRPX	0	0.693345	0.93	0.505	0	C1	SRPX
NPM1	0	0.691361	0.999	0.988	0	C1	NPM1
CCT5	0	0.687308	0.981	0.796	0	C1	CCT5
GNPTAB	0	0.686111	0.88	0.271	0	C1	GNPTAB
SEMA6A	0	0.673748	0.866	0.307	0	C1	SEMA6A
PHB	0	0.667456	0.987	0.831	0	C1	PHB
GIPC1	0	0.664468	0.957	0.659	0	C1	GIPC1
PLAAT3	0	0.664409	0.795	0.194	0	C1	PLAAT3
DDT	0	0.660768	0.995	0.912	0	C1	DDT
BHLHE41	0	0.654443	0.73	0.131	0	C1	BHLHE41
CLIC1	0	0.654331	0.996	0.907	0	C1	CLIC1
ZEB2	0	0.651394	0.974	0.598	0	C1	ZEB2
MCAM	0	0.650839	0.806	0.162	0	C1	MCAM
LITAF	0	0.646521	0.937	0.522	0	C1	LITAF
MT-CYB	0	0.645851	0.999	0.998	0	C1	MT-CYB
PLXNC1	0	0.645354	0.748	0.146	0	C1	PLXNC1
PRELID1	0	0.644418	0.993	0.899	0	C1	PRELID1
TECR	0	0.640969	0.968	0.788	0	C1	TECR
STX3	0	0.640762	0.922	0.391	0	C1	STX3
MAP2K2	0	0.640452	0.972	0.792	0	C1	MAP2K2
HAGHL	0	0.638693	0.848	0.255	0	C1	HAGHL
MBP	0	0.636172	0.744	0.139	0	C1	MBP
MT-CO2	0	0.636104	1	0.999	0	C1	MT-CO2
CERT1	0	0.635994	0.918	0.463	0	C1	CERT1
ETS1	0	0.633593	0.948	0.484	0	C1	ETS1
CTSH	0	0.628748	0.753	0.212	0	C1	CTSH
C1QBP	0	0.627056	0.994	0.905	0	C1	C1QBP
MT-ATP6	0	0.624529	0.999	0.998	0	C1	MT-ATP6
ARPC1A	0	0.623049	0.973	0.791	0	C1	ARPC1A
PARVB	0	0.617357	0.835	0.25	0	C1	PARVB
NRP2	0	0.614385	0.968	0.574	0	C1	NRP2
ZNF706	0	0.614331	0.997	0.939	0	C1	ZNF706
CTSA	0	0.608516	0.9	0.498	0	C1	CTSA
LONRF1	0	0.605515	0.868	0.334	0	C1	LONRF1
COX5A	0	0.602585	0.993	0.904	0	C1	COX5A
PDCD6	0	0.60167	0.976	0.821	0	C1	PDCD6
CHPT1	0	0.599596	0.906	0.452	0	C1	CHPT1
CABLES1	0	0.599293	0.806	0.166	0	C1	CABLES1
HADHA	0	0.599085	0.963	0.739	0	C1	HADHA
PLOD3	0	0.59565	0.923	0.453	0	C1	PLOD3
M6PR	0	0.594698	0.977	0.735	0	C1	M6PR
NANS	0	0.594623	0.883	0.473	0	C1	NANS
FMN1	0	0.591203	0.818	0.2	0	C1	FMN1
EGFL8	0	0.590211	0.686	0.121	0	C1	EGFL8
TUFM	0	0.58803	0.955	0.732	0	C1	TUFM
ATP6V1G1	0	0.587758	0.998	0.981	0	C1	ATP6V1G1
AC015871.1	0	0.586321	0.892	0.399	0	C1	AC015871.1
SPTSSA	0	0.582285	0.956	0.646	0	C1	SPTSSA
ITGB1BP1	0	0.574618	0.953	0.665	0	C1	ITGB1BP1
NDUFS2	0	0.572612	0.928	0.629	0	C1	NDUFS2
POLR1D	0	0.567415	0.976	0.836	0	C1	POLR1D
ATP6V1B2	0	0.566904	0.932	0.543	0	C1	ATP6V1B2
GCSH	0	0.563934	0.978	0.82	0	C1	GCSH
ST3GAL6	0	0.563124	0.799	0.121	0	C1	ST3GAL6
OSTM1	0	0.562962	0.868	0.394	0	C1	OSTM1
AUP1	0	0.561903	0.903	0.51	0	C1	AUP1
MRPS25	0	0.560132	0.937	0.582	0	C1	MRPS25
TRPV2	0	0.559717	0.803	0.187	0	C1	TRPV2
DERA	0	0.559539	0.9	0.469	0	C1	DERA
NIT2	0	0.559286	0.918	0.518	0	C1	NIT2
FAHD2B	0	0.557493	0.775	0.206	0	C1	FAHD2B
AMDHD2	0	0.554395	0.844	0.275	0	C1	AMDHD2
MYO5A	0	0.552524	0.858	0.324	0	C1	MYO5A
NCK2	0	0.54932	0.905	0.425	0	C1	NCK2
MMP17	0	0.546556	0.72	0.118	0	C1	MMP17
INPP4B	0	0.545396	0.895	0.369	0	C1	INPP4B
FNIP2	0	0.543802	0.858	0.355	0	C1	FNIP2
ABCB5	0	0.540204	0.545	0.048	0	C1	ABCB5
LPGAT1	0	0.540058	0.899	0.433	0	C1	LPGAT1
SLC35D2	0	0.53988	0.853	0.326	0	C1	SLC35D2
AL161772.1	0	0.538544	0.748	0.098	0	C1	AL161772.1
MRPL34	0	0.538428	0.976	0.799	0	C1	MRPL34
FOXD3-AS1	0	0.536578	0.777	0.117	0	C1	FOXD3-AS1
ANXA11	0	0.534675	0.893	0.476	0	C1	ANXA11
C5orf30	0	0.531883	0.828	0.295	0	C1	C5orf30
ADGRG1	0	0.530989	0.862	0.305	0	C1	ADGRG1
TMEM251	0	0.53069	0.894	0.457	0	C1	TMEM251
CBR3	0	0.530524	0.704	0.138	0	C1	CBR3
RPS12	0	0.530368	0.999	0.999	0	C1	RPS12
SORD	0	0.52917	0.865	0.362	0	C1	SORD
SORT1	0	0.521812	0.904	0.435	0	C1	SORT1
FBXW5	0	0.521062	0.873	0.435	0	C1	FBXW5
DUSP23	0	0.514792	0.869	0.388	0	C1	DUSP23
TRIM63	0	0.51239	0.687	0.085	0	C1	TRIM63
COX4I1	0	0.512107	0.998	0.981	0	C1	COX4I1
HLA-E	0	0.508407	0.87	0.406	0	C1	HLA-E
POPDC3	0	0.507905	0.73	0.118	0	C1	POPDC3
RPL3	0	0.502731	0.999	0.998	0	C1	RPL3
SIGMAR1	0	0.501925	0.829	0.38	0	C1	SIGMAR1
FAM167B	0	0.497539	0.586	0.064	0	C1	FAM167B
RRAGD	0	0.49695	0.865	0.367	0	C1	RRAGD
ELOVL1	0	0.496947	0.864	0.413	0	C1	ELOVL1
OSTF1	0	0.496271	0.875	0.409	0	C1	OSTF1
CLCN7	0	0.495534	0.864	0.337	0	C1	CLCN7
RACK1	0	0.492967	0.999	0.993	0	C1	RACK1
TINCR	0	0.492421	0.705	0.125	0	C1	TINCR
CISD3	0	0.492071	0.849	0.331	0	C1	CISD3
ARMCX1	0	0.486586	0.835	0.335	0	C1	ARMCX1
NME2	0	0.482619	0.999	0.983	0	C1	NME2
CDH19	0	0.482518	0.682	0.077	0	C1	CDH19
YWHAB	0	0.482173	0.998	0.954	0	C1	YWHAB
SLC23A2	0	0.478402	0.778	0.205	0	C1	SLC23A2
ROPN1B	0	0.477665	0.679	0.078	0	C1	ROPN1B
XPNPEP1	0	0.47758	0.844	0.387	0	C1	XPNPEP1
MXI1	0	0.473575	0.873	0.342	0	C1	MXI1
TBX2	0	0.469003	0.664	0.093	0	C1	TBX2
ABCC2	0	0.467672	0.684	0.097	0	C1	ABCC2
COMTD1	0	0.464357	0.812	0.266	0	C1	COMTD1
AL139246.5	0	0.447801	0.59	0.076	0	C1	AL139246.5
RPS3	0	0.447024	0.999	0.998	0	C1	RPS3
RPL7A	0	0.446657	1	0.998	0	C1	RPL7A
EFHD2	0	0.43677	0.851	0.363	0	C1	EFHD2
PPIA	0	0.416322	1	0.995	0	C1	PPIA
HLA-F-AS1	0	0.410147	0.619	0.085	0	C1	HLA-F-AS1
GAS7	0	0.405362	0.717	0.207	0	C1	GAS7
INSC	0	0.402625	0.625	0.081	0	C1	INSC
ROPN1	0	0.396133	0.592	0.067	0	C1	ROPN1
SCARB1	0	0.390227	0.739	0.217	0	C1	SCARB1
ACSL1	0	0.389586	0.687	0.15	0	C1	ACSL1
CYP27A1	0	0.383971	0.651	0.113	0	C1	CYP27A1
RPL19	0	0.376566	0.999	0.997	0	C1	RPL19
NPL	0	0.368204	0.623	0.105	0	C1	NPL
TTYH2	0	0.367302	0.641	0.089	0	C1	TTYH2
GALNT3	0	0.363618	0.566	0.066	0	C1	GALNT3
TNFSF12	0	0.361052	0.646	0.136	0	C1	TNFSF12
IRF4	0	0.359543	0.601	0.071	0	C1	IRF4
TUBB4A	0	0.342547	0.62	0.102	0	C1	TUBB4A
LINGO1	0	0.335976	0.685	0.153	0	C1	LINGO1
AC110285.1	0	0.326305	0.571	0.071	0	C1	AC110285.1
STXBP6	2.66141e-306	0.432101	0.748	0.242	5.28236e-302	C1	STXBP6
LDHB	3.50239e-306	0.464569	0.999	0.979	6.95155e-302	C1	LDHB
C21orf91	5.10306e-306	0.624667	0.835	0.393	1.01285e-301	C1	C21orf91
POR	6.64197e-306	0.498224	0.915	0.486	1.3183e-301	C1	POR
MRPL44	1.49931e-305	0.503426	0.9	0.494	2.97584e-301	C1	MRPL44
FOXD3	3.26743e-305	0.418562	0.559	0.07	6.4852e-301	C1	FOXD3
ZNF704	9.87119e-305	0.370585	0.753	0.217	1.95923e-300	C1	ZNF704
ALX1	2.26743e-304	0.315104	0.633	0.133	4.50039e-300	C1	ALX1
RTF2	4.1813e-304	0.573986	0.954	0.625	8.29905e-300	C1	RTF2
MGAT4B	9.72608e-303	0.554712	0.931	0.623	1.93043e-298	C1	MGAT4B
PYGL	1.08723e-302	0.521647	0.756	0.294	2.15794e-298	C1	PYGL
MCC	1.09653e-301	0.339159	0.694	0.18	2.1764e-297	C1	MCC
C19orf12	1.02118e-300	0.500047	0.846	0.394	2.02683e-296	C1	C19orf12
ATP1B3	1.06313e-300	0.568796	0.98	0.86	2.1101e-296	C1	ATP1B3
RTTN	1.40442e-298	0.422792	0.663	0.164	2.7875e-294	C1	RTTN
HNRNPF	1.90603e-298	0.575287	0.984	0.825	3.78309e-294	C1	HNRNPF
RFLNB	1.76905e-297	0.469195	0.776	0.295	3.51122e-293	C1	RFLNB
RPLP0	6.46999e-297	0.413973	0.999	0.991	1.28416e-292	C1	RPLP0
COA6	1.19645e-296	0.519423	0.949	0.709	2.37471e-292	C1	COA6
IMPA2	5.10299e-296	0.483338	0.849	0.39	1.01284e-291	C1	IMPA2
TMCC2	1.31097e-295	0.29072	0.631	0.124	2.60201e-291	C1	TMCC2
FBXO7	2.39477e-295	0.472636	0.919	0.559	4.75314e-291	C1	FBXO7
B3GAT3	2.92066e-295	0.500801	0.901	0.514	5.79693e-291	C1	B3GAT3
MYO1D	1.85818e-294	0.341219	0.617	0.127	3.68811e-290	C1	MYO1D
MLXIP	2.59175e-294	0.367775	0.771	0.273	5.1441e-290	C1	MLXIP
AIF1L	1.06858e-293	0.436773	0.759	0.244	2.12093e-289	C1	AIF1L
IL6R	1.10832e-293	0.354476	0.609	0.117	2.19979e-289	C1	IL6R
TEX264	1.94436e-293	0.501293	0.879	0.495	3.85917e-289	C1	TEX264
NAPRT	2.14181e-293	0.37557	0.738	0.25	4.25106e-289	C1	NAPRT
CORO1B	7.17567e-293	0.523546	0.91	0.538	1.42423e-288	C1	CORO1B
HPS1	3.9478e-292	0.451691	0.875	0.452	7.83559e-288	C1	HPS1
S100A1	5.38634e-292	0.685341	0.575	0.093	1.06908e-287	C1	S100A1
CYC1	5.45667e-292	0.58131	0.949	0.679	1.08304e-287	C1	CYC1
CHCHD10	9.05093e-292	0.593849	0.979	0.775	1.79643e-287	C1	CHCHD10
MEF2C	9.11133e-292	0.498919	0.927	0.387	1.80842e-287	C1	MEF2C
GYG2	1.52627e-291	0.375056	0.738	0.241	3.02933e-287	C1	GYG2
ADI1	2.52021e-291	0.618533	0.932	0.638	5.00212e-287	C1	ADI1
CYSTM1	2.15209e-290	0.608775	0.965	0.692	4.27147e-286	C1	CYSTM1
TOMM20	3.31505e-290	0.465355	0.991	0.925	6.57972e-286	C1	TOMM20
ANXA4	3.61512e-290	0.520016	0.9	0.509	7.1753e-286	C1	ANXA4
PAQR8	8.61189e-290	0.349549	0.649	0.157	1.70929e-285	C1	PAQR8
VAT1	9.88622e-290	0.506648	0.983	0.836	1.96222e-285	C1	VAT1
SOAT1	5.42505e-289	0.431243	0.846	0.371	1.07676e-284	C1	SOAT1
RNPEPL1	5.56553e-289	0.327446	0.671	0.191	1.10465e-284	C1	RNPEPL1
TBC1D14	6.00391e-289	0.367116	0.754	0.26	1.19166e-284	C1	TBC1D14
ITPA	1.08783e-287	0.489853	0.906	0.545	2.15912e-283	C1	ITPA
EIF5A	4.57568e-286	0.526941	0.997	0.937	9.0818e-282	C1	EIF5A
SASH1	1.15982e-285	0.414614	0.815	0.326	2.30201e-281	C1	SASH1
HSP90AB1	1.35187e-282	0.53707	0.999	0.981	2.6832e-278	C1	HSP90AB1
SLC29A1	2.22553e-282	0.392973	0.665	0.176	4.41724e-278	C1	SLC29A1
HLA-A	3.10781e-282	0.602371	0.929	0.659	6.16838e-278	C1	HLA-A
MTHFS	9.70939e-282	0.408465	0.786	0.315	1.92712e-277	C1	MTHFS
PGK1	5.72313e-281	0.486176	0.994	0.891	1.13593e-276	C1	PGK1
MICAL1	1.21068e-280	0.344565	0.736	0.249	2.40296e-276	C1	MICAL1
ERP29	2.72168e-280	0.542853	0.982	0.891	5.402e-276	C1	ERP29
NAGLU	5.18331e-280	0.359953	0.738	0.255	1.02878e-275	C1	NAGLU
TOMM6	5.89461e-280	0.46303	0.995	0.923	1.16996e-275	C1	TOMM6
LPCAT2	9.41615e-280	0.371552	0.725	0.237	1.86892e-275	C1	LPCAT2
PCMT1	3.12658e-279	0.554303	0.96	0.761	6.20563e-275	C1	PCMT1
SEPTIN9	6.81861e-279	0.50237	0.965	0.655	1.35336e-274	C1	SEPTIN9
ATP6V1C1	2.23523e-278	0.471271	0.905	0.515	4.43648e-274	C1	ATP6V1C1
LXN	2.48012e-278	0.332839	0.671	0.196	4.92255e-274	C1	LXN
ZBTB24	4.77347e-278	0.337513	0.695	0.209	9.47438e-274	C1	ZBTB24
TMEM87A	4.89442e-278	0.443302	0.892	0.459	9.71445e-274	C1	TMEM87A
LINC00511	5.82021e-278	0.332746	0.601	0.124	1.15519e-273	C1	LINC00511
RPS16	7.33145e-278	0.433498	0.999	0.989	1.45515e-273	C1	RPS16
TACC1	9.30641e-278	0.452954	0.86	0.406	1.84714e-273	C1	TACC1
MAP3K11	3.99816e-276	0.330423	0.725	0.228	7.93554e-272	C1	MAP3K11
HRK	5.08576e-276	0.333911	0.516	0.058	1.00942e-271	C1	HRK
KIAA0930	9.39907e-276	0.357039	0.758	0.279	1.86553e-271	C1	KIAA0930
POLR3G	1.58453e-275	0.362117	0.704	0.219	3.14497e-271	C1	POLR3G
ANKRD28	6.81674e-275	0.497914	0.914	0.457	1.35299e-270	C1	ANKRD28
CCNDBP1	2.28549e-274	0.400529	0.832	0.378	4.53623e-270	C1	CCNDBP1
BTF3	1.9465e-273	0.453708	0.998	0.986	3.86341e-269	C1	BTF3
GSTP1	5.08349e-273	0.564712	1	0.99	1.00897e-268	C1	GSTP1
GPR137B	2.47863e-272	0.294752	0.627	0.151	4.91958e-268	C1	GPR137B
ACOT7	7.92721e-272	0.437949	0.88	0.45	1.57339e-267	C1	ACOT7
NDUFAB1	1.91397e-271	0.442284	0.996	0.949	3.79885e-267	C1	NDUFAB1
ANKRD44	1.11228e-270	0.296286	0.559	0.097	2.20766e-266	C1	ANKRD44
H2AFZ	1.25418e-270	0.807647	0.999	0.989	2.48929e-266	C1	H2AFZ
RNF13	1.8181e-270	0.414978	0.893	0.45	3.60857e-266	C1	RNF13
PSMB7	8.64825e-270	0.473881	0.982	0.851	1.7165e-265	C1	PSMB7
BNIP3	1.19177e-269	0.46169	0.941	0.596	2.36543e-265	C1	BNIP3
USF2	2.06868e-269	0.409714	0.874	0.453	4.10592e-265	C1	USF2
PIM3	2.31889e-269	0.441038	0.827	0.38	4.60254e-265	C1	PIM3
SYNE2	4.60238e-268	0.515124	0.905	0.491	9.13481e-264	C1	SYNE2
KIT	1.19435e-267	0.3494	0.702	0.202	2.37055e-263	C1	KIT
ESRP1	4.41731e-267	0.304395	0.478	0.041	8.76748e-263	C1	ESRP1
SRM	5.26664e-267	0.613816	0.956	0.706	1.04532e-262	C1	SRM
ACSL3	1.95695e-266	0.578859	0.977	0.774	3.88415e-262	C1	ACSL3
HSPD1	4.27562e-266	0.531041	0.998	0.941	8.48625e-262	C1	HSPD1
HPCAL1	1.03874e-265	0.340527	0.714	0.236	2.06169e-261	C1	HPCAL1
TMEM220	2.22582e-265	0.290548	0.614	0.148	4.4178e-261	C1	TMEM220
RAB33A	7.37498e-265	0.418726	0.606	0.139	1.46379e-260	C1	RAB33A
ITPK1	2.17981e-264	0.251338	0.573	0.109	4.32649e-260	C1	ITPK1
CYGB	1.06871e-263	0.446857	0.67	0.208	2.12117e-259	C1	CYGB
IL17D	3.1575e-263	0.269381	0.516	0.074	6.26701e-259	C1	IL17D
TRIM2	3.6013e-263	0.466377	0.919	0.505	7.14785e-259	C1	TRIM2
HADHB	3.67635e-263	0.491826	0.918	0.598	7.29683e-259	C1	HADHB
AVPI1	2.74415e-262	0.360588	0.566	0.12	5.4466e-258	C1	AVPI1
SMS	6.1126e-262	0.689967	0.994	0.918	1.21323e-257	C1	SMS
ATP6V0E1	6.14347e-262	0.482942	0.996	0.933	1.21936e-257	C1	ATP6V0E1
TMEM147	6.32011e-262	0.509254	0.966	0.779	1.25442e-257	C1	TMEM147
GMPR	1.74255e-261	0.423464	0.584	0.128	3.45861e-257	C1	GMPR
SDHB	3.69815e-261	0.468488	0.908	0.56	7.3401e-257	C1	SDHB
P2RX4	5.7725e-261	0.30141	0.622	0.158	1.14573e-256	C1	P2RX4
UQCRH	6.9443e-260	0.355764	0.999	0.984	1.3783e-255	C1	UQCRH
RAN	5.08701e-259	0.527565	0.999	0.979	1.00967e-254	C1	RAN
SSH2	2.15365e-258	0.418653	0.893	0.465	4.27456e-254	C1	SSH2
MLPH	7.83727e-258	0.453048	0.752	0.282	1.55554e-253	C1	MLPH
SLC39A6	9.98995e-258	0.462662	0.938	0.623	1.9828e-253	C1	SLC39A6
CSTB	3.06751e-257	0.479986	0.998	0.949	6.08838e-253	C1	CSTB
VDAC2	5.0967e-257	0.508693	0.981	0.85	1.01159e-252	C1	VDAC2
RUNX3	6.38241e-257	0.282319	0.571	0.115	1.26678e-252	C1	RUNX3
C10orf90	6.44821e-257	0.257798	0.492	0.056	1.27984e-252	C1	C10orf90
NR4A1	2.35547e-256	0.322346	0.585	0.124	4.67513e-252	C1	NR4A1
PRKCB	3.27064e-256	0.315256	0.627	0.156	6.49156e-252	C1	PRKCB
TRADD	8.49253e-256	0.294418	0.668	0.202	1.6856e-251	C1	TRADD
RPS6	2.02019e-254	0.332256	0.999	0.997	4.00966e-250	C1	RPS6
DNPH1	8.81475e-254	0.485998	0.962	0.721	1.74955e-249	C1	DNPH1
BLVRB	2.50483e-253	0.527233	0.963	0.713	4.97159e-249	C1	BLVRB
GLMP	3.40225e-253	0.472858	0.879	0.474	6.75278e-249	C1	GLMP
HDDC2	5.50396e-253	0.511269	0.954	0.683	1.09243e-248	C1	HDDC2
CYBA	3.05535e-252	0.577918	0.989	0.81	6.06425e-248	C1	CYBA
C1orf43	4.21942e-252	0.496221	0.947	0.736	8.3747e-248	C1	C1orf43
SUCLG1	7.02601e-252	0.469626	0.946	0.7	1.39452e-247	C1	SUCLG1
NDUFS7	2.79566e-251	0.459114	0.969	0.793	5.54884e-247	C1	NDUFS7
NDUFV1	5.62632e-251	0.453293	0.909	0.573	1.11671e-246	C1	NDUFV1
SLC25A6	1.34427e-250	0.468356	0.994	0.956	2.66811e-246	C1	SLC25A6
LTBR	1.62373e-249	0.268432	0.538	0.1	3.22278e-245	C1	LTBR
PSEN2	1.70567e-249	0.284983	0.617	0.164	3.38541e-245	C1	PSEN2
UAP1L1	1.59495e-248	0.277334	0.636	0.166	3.16566e-244	C1	UAP1L1
DHRS7	8.78053e-248	0.47222	0.951	0.678	1.74276e-243	C1	DHRS7
FAM53B	3.24117e-247	0.251684	0.549	0.107	6.43307e-243	C1	FAM53B
HTATIP2	1.02669e-246	0.405851	0.782	0.348	2.03777e-242	C1	HTATIP2
UQCRFS1	2.72749e-246	0.447304	0.99	0.878	5.41352e-242	C1	UQCRFS1
RPL29	3.33471e-246	0.349472	0.999	0.997	6.61874e-242	C1	RPL29
SNX3	2.70002e-245	0.459628	0.991	0.877	5.35899e-241	C1	SNX3
MEGF9	5.72054e-245	0.298005	0.696	0.219	1.13541e-240	C1	MEGF9
APRT	5.73814e-245	0.449786	0.994	0.893	1.13891e-240	C1	APRT
PPFIBP1	8.11596e-245	0.48516	0.922	0.511	1.61086e-240	C1	PPFIBP1
PLXNA1	1.124e-244	0.334542	0.832	0.357	2.23092e-240	C1	PLXNA1
HEXB	1.33596e-244	0.422544	0.904	0.519	2.65162e-240	C1	HEXB
SERPINF1	1.49444e-244	0.955267	0.747	0.37	2.96616e-240	C1	SERPINF1
ATP2A2	1.97559e-244	0.502251	0.937	0.635	3.92116e-240	C1	ATP2A2
EXOSC4	1.68655e-242	0.415384	0.865	0.473	3.34747e-238	C1	EXOSC4
HPS4	2.79545e-242	0.34052	0.74	0.287	5.54841e-238	C1	HPS4
NTAN1	6.60922e-242	0.496626	0.956	0.694	1.3118e-237	C1	NTAN1
NOP10	2.88209e-241	0.381005	0.999	0.971	5.72037e-237	C1	NOP10
KLF6	3.4958e-241	0.538625	0.983	0.698	6.93846e-237	C1	KLF6
PDXDC1	8.07976e-240	0.42198	0.909	0.513	1.60367e-235	C1	PDXDC1
THEM4	3.91171e-239	0.330119	0.705	0.25	7.76396e-235	C1	THEM4
MDH1	2.09478e-238	0.547293	0.977	0.851	4.15772e-234	C1	MDH1
ABL2	3.60013e-238	0.398331	0.842	0.399	7.14553e-234	C1	ABL2
PARK7	4.00529e-238	0.416863	0.996	0.956	7.94969e-234	C1	PARK7
MRPL41	4.58082e-237	0.410009	0.996	0.939	9.09201e-233	C1	MRPL41
AHCY	2.59868e-236	0.440583	0.902	0.556	5.15786e-232	C1	AHCY
ARHGDIA	3.4554e-236	0.467066	0.977	0.754	6.85827e-232	C1	ARHGDIA
ATP6V1F	4.91724e-236	0.440622	0.997	0.945	9.75973e-232	C1	ATP6V1F
MT-CO1	5.8177e-236	0.450269	1	0.999	1.1547e-231	C1	MT-CO1
ALG3	1.80186e-234	0.37033	0.81	0.394	3.57634e-230	C1	ALG3
RAD23A	2.31698e-234	0.478016	0.934	0.642	4.59873e-230	C1	RAD23A
NME4	3.38054e-234	0.511087	0.989	0.904	6.70969e-230	C1	NME4
ILKAP	5.61596e-234	0.416272	0.894	0.519	1.11466e-229	C1	ILKAP
SDHA	9.08231e-234	0.374821	0.847	0.431	1.80266e-229	C1	SDHA
AK2	1.25889e-233	0.445031	0.894	0.519	2.49864e-229	C1	AK2
FKBP1B	1.45567e-233	0.380638	0.874	0.461	2.88921e-229	C1	FKBP1B
RPS5	2.32489e-233	0.353667	0.999	0.995	4.61445e-229	C1	RPS5
FASTK	1.96197e-232	0.38482	0.845	0.437	3.89413e-228	C1	FASTK
CD320	2.76468e-232	0.459032	0.884	0.513	5.48734e-228	C1	CD320
GALM	4.05458e-232	0.334767	0.647	0.213	8.04754e-228	C1	GALM
MACROD1	4.42478e-232	0.275598	0.66	0.215	8.78229e-228	C1	MACROD1
SNX9	2.92496e-231	0.475892	0.828	0.445	5.80547e-227	C1	SNX9
FAM89A	4.54194e-230	0.381515	0.858	0.427	9.01484e-226	C1	FAM89A
SDHC	5.12302e-230	0.460065	0.941	0.671	1.01682e-225	C1	SDHC
CCT3	6.81811e-229	0.451244	0.982	0.844	1.35326e-224	C1	CCT3
DUT	9.38593e-229	0.634478	0.975	0.801	1.86292e-224	C1	DUT
LRPAP1	3.03682e-228	0.471172	0.975	0.728	6.02748e-224	C1	LRPAP1
SETDB2	3.22903e-228	0.256305	0.575	0.141	6.40897e-224	C1	SETDB2
VDAC1	3.5588e-228	0.417034	0.996	0.929	7.0635e-224	C1	VDAC1
MT-ND1	8.20767e-228	0.446749	0.999	0.989	1.62906e-223	C1	MT-ND1
PIGH	9.42252e-228	0.302823	0.734	0.293	1.87018e-223	C1	PIGH
IGSF8	1.04417e-227	0.28978	0.68	0.238	2.07247e-223	C1	IGSF8
SERPINB1	1.06905e-227	0.329804	0.692	0.257	2.12184e-223	C1	SERPINB1
REEP5	2.44774e-227	0.46331	0.972	0.798	4.85828e-223	C1	REEP5
SH3PXD2A	4.00834e-227	0.333686	0.722	0.269	7.95576e-223	C1	SH3PXD2A
RPL36AL	7.05458e-227	0.330646	0.999	0.987	1.40019e-222	C1	RPL36AL
MRPL40	3.35959e-226	0.433453	0.938	0.627	6.66812e-222	C1	MRPL40
TMEM8A	3.08442e-225	0.320217	0.748	0.313	6.12196e-221	C1	TMEM8A
RPL4	3.10969e-225	0.404561	0.996	0.967	6.17212e-221	C1	RPL4
RGS14	5.15672e-225	0.307569	0.708	0.258	1.02351e-220	C1	RGS14
CTSC	2.47285e-224	0.495507	0.989	0.732	4.90811e-220	C1	CTSC
MED15	4.37653e-224	0.30329	0.752	0.309	8.68654e-220	C1	MED15
DPP4	7.92812e-224	0.289374	0.471	0.072	1.57357e-219	C1	DPP4
ENOSF1	2.47217e-223	0.304398	0.737	0.298	4.90677e-219	C1	ENOSF1
EIF3K	3.23957e-223	0.377621	0.997	0.955	6.4299e-219	C1	EIF3K
FAM174C	5.25913e-223	0.396629	0.897	0.536	1.04383e-218	C1	FAM174C
RASSF3	1.95397e-222	0.527178	0.827	0.357	3.87824e-218	C1	RASSF3
CRTAP	1.0623e-221	0.437358	0.979	0.741	2.10845e-217	C1	CRTAP
NEDD4L	1.55473e-221	0.301977	0.679	0.238	3.08582e-217	C1	NEDD4L
SLC6A15	2.24237e-221	0.291418	0.722	0.252	4.45066e-217	C1	SLC6A15
AL590617.2	3.70586e-221	0.307134	0.598	0.165	7.3554e-217	C1	AL590617.2
SAT1	7.12651e-221	0.763755	0.979	0.778	1.41447e-216	C1	SAT1
MRPS7	1.17499e-220	0.423243	0.934	0.687	2.33213e-216	C1	MRPS7
SLC25A33	1.36969e-220	0.323321	0.783	0.348	2.71855e-216	C1	SLC25A33
PSMA7	6.479e-220	0.416443	0.999	0.985	1.28595e-215	C1	PSMA7
RPS4X	3.8812e-219	0.366689	1	0.997	7.7034e-215	C1	RPS4X
RPL5	4.62338e-219	0.326656	0.999	0.997	9.17648e-215	C1	RPL5
TAOK3	8.12163e-219	0.313911	0.784	0.338	1.61198e-214	C1	TAOK3
SRD5A3	2.62171e-217	0.365439	0.827	0.415	5.20356e-213	C1	SRD5A3
EMC3	5.6829e-217	0.397028	0.898	0.582	1.12794e-212	C1	EMC3
CERS4	1.73244e-216	0.316145	0.658	0.236	3.43854e-212	C1	CERS4
MRPS34	6.58965e-216	0.432974	0.977	0.817	1.30791e-211	C1	MRPS34
FKBP1A	7.91593e-216	0.414659	0.997	0.922	1.57115e-211	C1	FKBP1A
ARHGAP18	2.55438e-215	0.325988	0.742	0.306	5.06992e-211	C1	ARHGAP18
ENDOD1	5.79238e-215	0.290006	0.667	0.235	1.14967e-210	C1	ENDOD1
WDR61	2.90129e-214	0.387689	0.876	0.523	5.75849e-210	C1	WDR61
TMC6	2.93551e-214	0.258848	0.627	0.198	5.82641e-210	C1	TMC6
HEXA	4.40017e-214	0.425937	0.899	0.57	8.73346e-210	C1	HEXA
SLC25A3	6.75545e-213	0.364135	0.998	0.979	1.34082e-208	C1	SLC25A3
TSPAN10	1.2125e-212	0.421752	0.508	0.111	2.40658e-208	C1	TSPAN10
ELF1	4.8433e-212	0.323076	0.802	0.357	9.61298e-208	C1	ELF1
PHB2	7.36921e-212	0.409596	0.976	0.832	1.46264e-207	C1	PHB2
PDE10A	9.55147e-212	0.26918	0.535	0.122	1.89578e-207	C1	PDE10A
DNASE2	2.84931e-211	0.288914	0.741	0.308	5.65532e-207	C1	DNASE2
GET3	4.51447e-211	0.389147	0.903	0.575	8.96033e-207	C1	GET3
AGTRAP	6.70329e-211	0.372491	0.873	0.505	1.33047e-206	C1	AGTRAP
LAMTOR5	5.23699e-210	0.368188	0.995	0.953	1.03944e-205	C1	LAMTOR5
PHF19	5.49739e-210	0.442313	0.816	0.389	1.09112e-205	C1	PHF19
MAZ	6.16632e-210	0.403984	0.922	0.61	1.22389e-205	C1	MAZ
AURKAIP1	8.42707e-210	0.399621	0.989	0.905	1.67261e-205	C1	AURKAIP1
CALM1	8.45566e-210	0.306231	0.999	0.979	1.67828e-205	C1	CALM1
SPNS1	4.45895e-209	0.350317	0.87	0.472	8.85013e-205	C1	SPNS1
SOX6	8.03097e-209	0.350958	0.632	0.204	1.59399e-204	C1	SOX6
CLN6	9.05717e-209	0.264444	0.668	0.246	1.79767e-204	C1	CLN6
EPS15	1.71166e-207	0.282778	0.783	0.326	3.3973e-203	C1	EPS15
EIF1	5.99047e-207	0.357099	0.999	0.997	1.18899e-202	C1	EIF1
DCPS	1.12445e-206	0.300231	0.758	0.327	2.23182e-202	C1	DCPS
ORAI1	2.83876e-206	0.316575	0.774	0.355	5.63437e-202	C1	ORAI1
GUK1	3.7278e-206	0.440333	0.988	0.894	7.39894e-202	C1	GUK1
BCHE	5.75674e-205	0.281007	0.86	0.403	1.1426e-200	C1	BCHE
MAD2L1BP	1.75018e-204	0.264433	0.724	0.289	3.47376e-200	C1	MAD2L1BP
CAP1	3.97907e-204	0.42983	0.989	0.844	7.89765e-200	C1	CAP1
WDFY1	9.0182e-204	0.39006	0.921	0.549	1.78993e-199	C1	WDFY1
ANP32B	1.014e-203	0.493335	0.985	0.827	2.01259e-199	C1	ANP32B
MRPS2	1.52407e-203	0.361703	0.845	0.456	3.02498e-199	C1	MRPS2
JAGN1	4.54138e-203	0.388357	0.892	0.545	9.01372e-199	C1	JAGN1
MRPL37	4.54291e-203	0.408524	0.867	0.531	9.01676e-199	C1	MRPL37
ADD3	5.07963e-203	0.429094	0.903	0.585	1.0082e-198	C1	ADD3
POLE4	1.63632e-202	0.391796	0.793	0.405	3.24777e-198	C1	POLE4
VPS26C	1.74396e-202	0.282942	0.781	0.347	3.46141e-198	C1	VPS26C
PPP1R14B	3.23354e-202	0.435697	0.997	0.973	6.41793e-198	C1	PPP1R14B
GLRX2	3.95612e-202	0.390056	0.919	0.576	7.85211e-198	C1	GLRX2
RPS6KA2	4.56091e-202	0.293627	0.63	0.206	9.05249e-198	C1	RPS6KA2
ADIPOR2	5.59946e-202	0.294072	0.773	0.351	1.11138e-197	C1	ADIPOR2
C11orf24	8.01885e-202	0.291705	0.763	0.341	1.59158e-197	C1	C11orf24
SLC22A18	3.97004e-201	0.256286	0.643	0.225	7.87973e-197	C1	SLC22A18
NEK6	4.89492e-201	0.298737	0.769	0.329	9.71543e-197	C1	NEK6
OSBPL1A	1.4471e-200	0.40032	0.945	0.645	2.8722e-196	C1	OSBPL1A
ABHD12	4.93233e-200	0.309892	0.775	0.367	9.78969e-196	C1	ABHD12
ADARB1	1.38629e-199	0.258871	0.652	0.226	2.75151e-195	C1	ADARB1
FXYD5	1.77975e-199	0.387224	0.869	0.501	3.53244e-195	C1	FXYD5
BOP1	6.55343e-199	0.280494	0.694	0.285	1.30072e-194	C1	BOP1
SPON2	6.55958e-199	0.431264	0.609	0.191	1.30194e-194	C1	SPON2
EBP	6.61074e-199	0.450225	0.913	0.613	1.3121e-194	C1	EBP
DBI	1.03002e-198	0.363998	0.999	0.978	2.04439e-194	C1	DBI
OCA2	4.13995e-198	0.385747	0.393	0.036	8.21697e-194	C1	OCA2
TBRG4	7.25973e-198	0.278695	0.756	0.34	1.44091e-193	C1	TBRG4
MCUR1	2.10038e-197	0.369644	0.905	0.593	4.16884e-193	C1	MCUR1
DNAJC3	2.69796e-197	0.39223	0.874	0.532	5.35491e-193	C1	DNAJC3
TMX2	2.9388e-197	0.349581	0.86	0.476	5.83293e-193	C1	TMX2
PTGES2	6.36154e-197	0.369708	0.88	0.498	1.26264e-192	C1	PTGES2
ATP5MC3	3.00773e-196	0.347551	0.999	0.986	5.96974e-192	C1	ATP5MC3
EMC7	8.35417e-196	0.394862	0.924	0.662	1.65814e-191	C1	EMC7
BFAR	1.44231e-195	0.368062	0.917	0.58	2.86269e-191	C1	BFAR
CLPP	1.61899e-195	0.389434	0.91	0.601	3.21337e-191	C1	CLPP
CPVL	2.82666e-195	0.345367	0.816	0.409	5.61035e-191	C1	CPVL
PPA1	4.26054e-195	0.422545	0.96	0.769	8.45633e-191	C1	PPA1
ARID5B	4.75762e-195	0.410589	0.891	0.498	9.44293e-191	C1	ARID5B
ETHE1	6.12564e-195	0.347078	0.868	0.482	1.21582e-190	C1	ETHE1
RAB5B	1.71117e-194	0.357576	0.853	0.454	3.39634e-190	C1	RAB5B
CYB5R1	6.53331e-194	0.297263	0.773	0.356	1.29673e-189	C1	CYB5R1
SMYD2	7.44783e-194	0.254426	0.723	0.293	1.47825e-189	C1	SMYD2
PRDX4	3.75012e-193	0.432924	0.993	0.918	7.44324e-189	C1	PRDX4
FXYD3	4.92093e-193	0.302898	0.408	0.047	9.76705e-189	C1	FXYD3
C20orf27	5.49235e-193	0.38026	0.899	0.572	1.09012e-188	C1	C20orf27
TRIB2	1.04701e-192	0.339547	0.812	0.391	2.07811e-188	C1	TRIB2
MFSD10	1.30571e-192	0.392385	0.918	0.641	2.59156e-188	C1	MFSD10
SNX10	1.67824e-192	0.260921	0.499	0.117	3.33097e-188	C1	SNX10
PINX1	9.19485e-192	0.27919	0.72	0.31	1.82499e-187	C1	PINX1
CDK4	2.62828e-191	0.435077	0.98	0.817	5.2166e-187	C1	CDK4
RNH1	3.30491e-191	0.429745	0.939	0.684	6.55958e-187	C1	RNH1
RAC1	4.1079e-191	0.36548	0.997	0.943	8.15336e-187	C1	RAC1
CCDC43	4.2967e-191	0.329034	0.843	0.465	8.52809e-187	C1	CCDC43
EVA1A	4.40837e-191	0.29927	0.698	0.283	8.74973e-187	C1	EVA1A
ETFA	1.14728e-190	0.414404	0.95	0.718	2.27713e-186	C1	ETFA
ATM	1.36545e-190	0.361467	0.857	0.484	2.71014e-186	C1	ATM
SAMM50	1.44258e-190	0.330112	0.858	0.483	2.86323e-186	C1	SAMM50
GALE	3.30701e-190	0.334844	0.806	0.393	6.56375e-186	C1	GALE
UCK1	7.32008e-190	0.272947	0.685	0.279	1.45289e-185	C1	UCK1
GSTK1	4.9313e-189	0.384605	0.897	0.559	9.78764e-185	C1	GSTK1
LAPTM4B	2.74396e-188	0.367422	0.975	0.83	5.44621e-184	C1	LAPTM4B
FAH	7.74723e-188	0.267261	0.704	0.289	1.53767e-183	C1	FAH
HMOX2	1.0371e-187	0.343769	0.869	0.495	2.05845e-183	C1	HMOX2
LRRC39	8.34274e-187	0.26557	0.429	0.069	1.65587e-182	C1	LRRC39
IDH3G	8.55582e-187	0.364025	0.888	0.552	1.69816e-182	C1	IDH3G
EI24	1.39086e-186	0.400692	0.962	0.786	2.76059e-182	C1	EI24
MINDY2	1.80792e-186	0.301973	0.786	0.393	3.58836e-182	C1	MINDY2
LINC02732	4.05422e-186	0.257328	0.411	0.058	8.04681e-182	C1	LINC02732
ATP5PF	4.88991e-186	0.297503	0.999	0.982	9.7055e-182	C1	ATP5PF
SLC35B2	1.26707e-184	0.295356	0.834	0.444	2.51489e-180	C1	SLC35B2
TMBIM6	1.75681e-184	0.367289	0.997	0.945	3.48691e-180	C1	TMBIM6
SLC43A3	6.35312e-184	0.25962	0.544	0.16	1.26097e-179	C1	SLC43A3
CLN3	7.33311e-184	0.292865	0.8	0.397	1.45548e-179	C1	CLN3
PAX3	9.00541e-184	0.262134	0.8	0.327	1.78739e-179	C1	PAX3
MPV17	1.1957e-183	0.364071	0.884	0.557	2.37322e-179	C1	MPV17
A2M	1.30894e-183	0.538534	0.881	0.485	2.59798e-179	C1	A2M
LRRFIP1	1.73993e-183	0.381693	0.938	0.635	3.45342e-179	C1	LRRFIP1
SP100	1.76244e-183	0.265073	0.699	0.285	3.4981e-179	C1	SP100
SSU72	8.2045e-183	0.455145	0.958	0.775	1.62843e-178	C1	SSU72
NDUFB5	2.08342e-182	0.365009	0.966	0.81	4.13517e-178	C1	NDUFB5
ACAT1	2.12048e-182	0.342223	0.912	0.587	4.20872e-178	C1	ACAT1
ENO1	2.13616e-182	0.409679	0.998	0.942	4.23986e-178	C1	ENO1
EPS8	2.82263e-182	0.377719	0.917	0.573	5.60236e-178	C1	EPS8
CARS2	4.59843e-182	0.329084	0.819	0.445	9.12696e-178	C1	CARS2
PLP2	4.65286e-182	0.436103	0.722	0.359	9.235e-178	C1	PLP2
TRABD	1.12263e-181	0.282225	0.765	0.367	2.2282e-177	C1	TRABD
HEBP1	3.84302e-181	0.417811	0.88	0.55	7.62762e-177	C1	HEBP1
VARS	2.18027e-180	0.267401	0.709	0.309	4.32739e-176	C1	VARS
AGPAT1	2.58799e-180	0.3205	0.847	0.492	5.13664e-176	C1	AGPAT1
COMMD7	5.45959e-180	0.352132	0.9	0.586	1.08362e-175	C1	COMMD7
BAMBI	1.7795e-179	0.511546	0.818	0.451	3.53194e-175	C1	BAMBI
ATP5F1D	1.22059e-178	0.332006	0.995	0.943	2.42263e-174	C1	ATP5F1D
WASF2	1.64866e-178	0.39329	0.917	0.659	3.27225e-174	C1	WASF2
CLTB	3.29128e-178	0.389903	0.926	0.668	6.53253e-174	C1	CLTB
PSMB4	5.99418e-178	0.361918	0.975	0.814	1.18972e-173	C1	PSMB4
BCAP31	7.49277e-178	0.433112	0.974	0.803	1.48717e-173	C1	BCAP31
MRPS15	1.04463e-177	0.386791	0.965	0.779	2.07337e-173	C1	MRPS15
MGST3	1.05975e-177	0.348946	0.999	0.973	2.1034e-173	C1	MGST3
SLC25A13	2.50285e-177	0.357697	0.949	0.638	4.96765e-173	C1	SLC25A13
MRPL35	3.67475e-177	0.303448	0.858	0.48	7.29364e-173	C1	MRPL35
AIFM1	4.7598e-177	0.337676	0.848	0.475	9.44725e-173	C1	AIFM1
BLVRA	6.18718e-177	0.305256	0.795	0.421	1.22803e-172	C1	BLVRA
BBS5	1.61085e-176	0.251118	0.511	0.138	3.19721e-172	C1	BBS5
TAGLN2	2.27622e-176	0.433793	0.987	0.812	4.51784e-172	C1	TAGLN2
ALDH2	2.73332e-176	0.324853	0.832	0.454	5.4251e-172	C1	ALDH2
WDR45	3.97569e-176	0.29955	0.798	0.404	7.89095e-172	C1	WDR45
LAP3	4.31328e-176	0.289648	0.819	0.429	8.56101e-172	C1	LAP3
EIF3I	4.56653e-176	0.402614	0.956	0.782	9.06365e-172	C1	EIF3I
STAM	1.594e-175	0.281116	0.821	0.427	3.16376e-171	C1	STAM
DDRGK1	1.94354e-175	0.335018	0.873	0.518	3.85754e-171	C1	DDRGK1
NOP53	2.39825e-175	0.329688	0.889	0.569	4.76004e-171	C1	NOP53
TRAK2	5.04947e-175	0.278601	0.729	0.316	1.00222e-170	C1	TRAK2
ANTKMT	5.56418e-175	0.314978	0.864	0.489	1.10438e-170	C1	ANTKMT
DESI1	1.04602e-174	0.288396	0.8	0.411	2.07614e-170	C1	DESI1
ZNF24	1.5364e-174	0.323362	0.879	0.527	3.04945e-170	C1	ZNF24
MESD	1.79443e-174	0.378106	0.969	0.748	3.56158e-170	C1	MESD
CFAP97	4.26847e-174	0.320232	0.9	0.529	8.47206e-170	C1	CFAP97
PHGDH	5.27852e-174	0.410894	0.845	0.5	1.04768e-169	C1	PHGDH
USP53	7.42231e-174	0.269531	0.523	0.151	1.47318e-169	C1	USP53
NFIC	4.54674e-173	0.26147	0.697	0.297	9.02438e-169	C1	NFIC
COPRS	6.94388e-173	0.39578	0.966	0.789	1.37822e-168	C1	COPRS
LMAN2	8.3539e-173	0.387435	0.938	0.705	1.65808e-168	C1	LMAN2
MYO9B	9.13581e-173	0.265437	0.795	0.378	1.81328e-168	C1	MYO9B
GGCT	1.17954e-172	0.415415	0.917	0.646	2.34116e-168	C1	GGCT
ATP6V0A1	1.78192e-172	0.270634	0.8	0.387	3.53675e-168	C1	ATP6V0A1
SOD1	8.46188e-172	0.401694	0.998	0.962	1.67951e-167	C1	SOD1
RAB9A	1.09698e-171	0.342934	0.857	0.505	2.17728e-167	C1	RAB9A
MANF	2.9499e-171	0.492085	0.933	0.711	5.85497e-167	C1	MANF
RCC2	4.20469e-171	0.302523	0.862	0.474	8.34548e-167	C1	RCC2
PTTG1IP	4.76237e-171	0.438604	0.97	0.804	9.45235e-167	C1	PTTG1IP
ATOX1	1.15124e-170	0.607432	0.999	0.955	2.28499e-166	C1	ATOX1
PPIF	2.13004e-170	0.349144	0.817	0.45	4.2277e-166	C1	PPIF
YBX1	4.10949e-169	0.286616	0.999	0.992	8.15651e-165	C1	YBX1
TWF2	5.03121e-169	0.351396	0.892	0.505	9.98595e-165	C1	TWF2
PRXL2A	9.15221e-169	0.413501	0.968	0.825	1.81653e-164	C1	PRXL2A
ECM1	9.91091e-169	0.274227	0.777	0.364	1.96712e-164	C1	ECM1
VAMP8	1.00991e-168	0.372085	0.793	0.412	2.00448e-164	C1	VAMP8
TFAP2B	1.05828e-168	0.291793	0.513	0.141	2.10048e-164	C1	TFAP2B
CCT7	1.11988e-168	0.376682	0.95	0.748	2.22274e-164	C1	CCT7
RBBP7	2.3446e-168	0.38668	0.96	0.725	4.65356e-164	C1	RBBP7
PHYH	6.37149e-168	0.253675	0.757	0.355	1.26461e-163	C1	PHYH
SDHD	7.05185e-168	0.346101	0.893	0.558	1.39965e-163	C1	SDHD
HM13	1.31972e-167	0.38746	0.939	0.702	2.61938e-163	C1	HM13
QPRT	1.39242e-167	0.405774	0.991	0.887	2.76367e-163	C1	QPRT
AKT1	1.44634e-167	0.281668	0.846	0.457	2.8707e-163	C1	AKT1
TXNL4A	1.70785e-167	0.361035	0.971	0.832	3.38975e-163	C1	TXNL4A
MRPL38	4.91284e-167	0.308793	0.842	0.48	9.751e-163	C1	MRPL38
BRI3	1.32581e-166	0.328023	0.998	0.978	2.63147e-162	C1	BRI3
MPST	1.66916e-166	0.347908	0.926	0.643	3.31295e-162	C1	MPST
LAMTOR1	2.22119e-166	0.375628	0.983	0.889	4.40862e-162	C1	LAMTOR1
MTCH1	2.59211e-166	0.388853	0.973	0.83	5.14481e-162	C1	MTCH1
ARL6IP5	4.04883e-166	0.377578	0.98	0.842	8.03612e-162	C1	ARL6IP5
CD109	6.30149e-166	0.287708	0.804	0.398	1.25072e-161	C1	CD109
TMED3	8.00713e-166	0.361966	0.907	0.625	1.58926e-161	C1	TMED3
PYURF	4.65313e-165	0.387233	0.964	0.715	9.23552e-161	C1	PYURF
ARPC2	1.01919e-164	0.349279	0.996	0.937	2.02289e-160	C1	ARPC2
MLX	1.30928e-164	0.28186	0.832	0.451	2.59866e-160	C1	MLX
DNAJC1	1.47868e-164	0.313726	0.951	0.62	2.93489e-160	C1	DNAJC1
NEU1	2.18021e-164	0.348884	0.888	0.59	4.32727e-160	C1	NEU1
GRHPR	9.90155e-164	0.335623	0.919	0.634	1.96526e-159	C1	GRHPR
PLSCR1	1.62634e-163	0.336612	0.682	0.322	3.22797e-159	C1	PLSCR1
BCAS3	1.0478e-162	0.294091	0.538	0.175	2.07967e-158	C1	BCAS3
CHD1	3.31774e-162	0.332197	0.894	0.547	6.58506e-158	C1	CHD1
MTFP1	4.05427e-162	0.295773	0.771	0.395	8.04692e-158	C1	MTFP1
RPL15	4.30333e-162	0.261587	0.999	0.997	8.54126e-158	C1	RPL15
MET	1.54272e-160	0.274587	0.415	0.093	3.06198e-156	C1	MET
PDE6D	3.11395e-160	0.254144	0.791	0.391	6.18057e-156	C1	PDE6D
EEF1G	1.14017e-159	0.361972	0.998	0.982	2.26302e-155	C1	EEF1G
ARPC3	2.79384e-159	0.33212	0.997	0.958	5.54522e-155	C1	ARPC3
SPCS2	9.62893e-159	0.333654	0.989	0.918	1.91115e-154	C1	SPCS2
GRN	1.1784e-158	0.398268	0.953	0.718	2.33888e-154	C1	GRN
MRPS30	2.06381e-158	0.2573	0.765	0.376	4.09626e-154	C1	MRPS30
TLNRD1	2.50786e-158	0.293309	0.789	0.397	4.9776e-154	C1	TLNRD1
MRPS12	3.22268e-158	0.347825	0.922	0.635	6.39638e-154	C1	MRPS12
ATP5PB	3.8727e-158	0.357274	0.952	0.742	7.68654e-154	C1	ATP5PB
CNPY2	6.2854e-158	0.341568	0.991	0.903	1.24753e-153	C1	CNPY2
ATP6AP1	7.13211e-158	0.339443	0.897	0.597	1.41558e-153	C1	ATP6AP1
SLC25A39	7.16778e-158	0.332706	0.906	0.622	1.42266e-153	C1	SLC25A39
ATP6V0D1	9.63929e-157	0.353282	0.946	0.728	1.91321e-152	C1	ATP6V0D1
CYCS	1.41297e-156	0.405772	0.986	0.864	2.80447e-152	C1	CYCS
NCS1	1.59674e-156	0.299997	0.824	0.467	3.16921e-152	C1	NCS1
SCD	3.02781e-156	0.406915	0.996	0.864	6.0096e-152	C1	SCD
WIPI1	7.34013e-156	0.286338	0.779	0.413	1.45687e-151	C1	WIPI1
CHCHD3	1.62012e-155	0.330891	0.905	0.597	3.21562e-151	C1	CHCHD3
SNRPB	2.34153e-155	0.397243	0.988	0.89	4.64747e-151	C1	SNRPB
IMPDH2	2.81425e-154	0.349341	0.892	0.602	5.58572e-150	C1	IMPDH2
MPC1	2.82264e-154	0.306308	0.906	0.593	5.60239e-150	C1	MPC1
SERPINB6	4.12306e-154	0.313927	0.867	0.513	8.18345e-150	C1	SERPINB6
UBC	5.86683e-154	0.421786	0.991	0.953	1.16445e-149	C1	UBC
MSRB2	3.72066e-153	0.359679	0.966	0.755	7.38477e-149	C1	MSRB2
POLR2E	4.59964e-153	0.364045	0.936	0.686	9.12936e-149	C1	POLR2E
AP1S1	5.27559e-153	0.344411	0.939	0.683	1.0471e-148	C1	AP1S1
ALG5	5.67135e-153	0.300502	0.898	0.596	1.12565e-148	C1	ALG5
DDX39A	1.95634e-152	0.359908	0.866	0.533	3.88294e-148	C1	DDX39A
SDF2L1	5.04886e-152	0.409106	0.902	0.625	1.0021e-147	C1	SDF2L1
CAPN1	8.9633e-152	0.278873	0.813	0.429	1.77904e-147	C1	CAPN1
PSMB5	9.8651e-152	0.367348	0.989	0.927	1.95803e-147	C1	PSMB5
TIMP3	1.54656e-151	0.340452	0.897	0.54	3.06962e-147	C1	TIMP3
GHITM	1.18841e-150	0.34281	0.966	0.797	2.35875e-146	C1	GHITM
SFT2D1	2.41862e-150	0.321831	0.93	0.654	4.80048e-146	C1	SFT2D1
MRPS28	7.12531e-150	0.286448	0.902	0.595	1.41423e-145	C1	MRPS28
ARF6	1.10216e-149	0.374533	0.955	0.661	2.18756e-145	C1	ARF6
SQSTM1	1.42423e-149	0.390692	0.984	0.795	2.82682e-145	C1	SQSTM1
CBR1	1.58931e-149	0.287336	0.733	0.381	3.15446e-145	C1	CBR1
MID1IP1	4.21343e-149	0.257281	0.807	0.437	8.36281e-145	C1	MID1IP1
NME1	7.20775e-149	0.418632	0.989	0.897	1.43059e-144	C1	NME1
AIP	9.22597e-149	0.270922	0.85	0.494	1.83117e-144	C1	AIP
SPCS1	1.05444e-148	0.331761	0.99	0.907	2.09285e-144	C1	SPCS1
PFN1	1.22992e-148	0.301708	0.999	0.979	2.44115e-144	C1	PFN1
MYL12B	3.15986e-148	0.348537	0.997	0.938	6.2717e-144	C1	MYL12B
ORAI3	4.93982e-148	0.263974	0.72	0.341	9.80455e-144	C1	ORAI3
RNASEK	6.46103e-148	0.277494	0.999	0.984	1.28239e-143	C1	RNASEK
RABL6	1.19491e-147	0.297038	0.873	0.554	2.37166e-143	C1	RABL6
MRPS5	1.96535e-147	0.291841	0.924	0.633	3.90083e-143	C1	MRPS5
PPP1CA	2.36261e-147	0.350726	0.942	0.721	4.68931e-143	C1	PPP1CA
PLEKHA5	4.55046e-147	0.346206	0.923	0.643	9.03175e-143	C1	PLEKHA5
BIK	7.71439e-147	0.254986	0.364	0.061	1.53115e-142	C1	BIK
MRPS24	9.4366e-147	0.326665	0.985	0.873	1.87298e-142	C1	MRPS24
ACO2	4.14345e-146	0.262237	0.833	0.477	8.22393e-142	C1	ACO2
MRPL32	8.76256e-146	0.325479	0.927	0.68	1.73919e-141	C1	MRPL32
EIF3D	1.83719e-145	0.32945	0.918	0.68	3.64645e-141	C1	EIF3D
ABHD17A	2.12611e-145	0.283245	0.873	0.526	4.21991e-141	C1	ABHD17A
COMMD4	5.09229e-145	0.335047	0.934	0.705	1.01072e-140	C1	COMMD4
AL159166.1	5.29329e-145	0.363471	0.404	0.09	1.05061e-140	C1	AL159166.1
SCO2	8.37497e-145	0.251253	0.784	0.408	1.66226e-140	C1	SCO2
RASSF8	1.78851e-144	0.255706	0.769	0.396	3.54983e-140	C1	RASSF8
FH	2.30165e-144	0.277891	0.839	0.476	4.56831e-140	C1	FH
TOMM7	3.37919e-144	0.328951	0.999	0.986	6.70702e-140	C1	TOMM7
PHLDA1	3.57623e-144	0.421636	0.959	0.709	7.09811e-140	C1	PHLDA1
SEC11A	1.54577e-143	0.32753	0.996	0.959	3.06805e-139	C1	SEC11A
ATP7A	4.55792e-143	0.25813	0.724	0.338	9.04656e-139	C1	ATP7A
TSTA3	2.08839e-142	0.27697	0.829	0.476	4.14504e-138	C1	TSTA3
TRIP6	3.77433e-142	0.283531	0.831	0.49	7.4913e-138	C1	TRIP6
MRPL12	4.82393e-142	0.364435	0.95	0.721	9.57454e-138	C1	MRPL12
NDUFV2	9.1985e-142	0.304199	0.992	0.926	1.82572e-137	C1	NDUFV2
IMP4	3.07162e-140	0.258729	0.797	0.437	6.09654e-136	C1	IMP4
ATP5F1A	4.50361e-140	0.303697	0.987	0.909	8.93877e-136	C1	ATP5F1A
GDF15	2.0802e-139	0.668064	0.569	0.254	4.12879e-135	C1	GDF15
SGK1	3.91739e-139	0.299882	0.599	0.257	7.77524e-135	C1	SGK1
CCT8	6.22116e-139	0.334446	0.981	0.888	1.23478e-134	C1	CCT8
EIF4B	1.24989e-138	0.331555	0.974	0.815	2.48078e-134	C1	EIF4B
SURF4	1.64768e-138	0.313992	0.922	0.629	3.27031e-134	C1	SURF4
DTD1	1.82672e-138	0.297593	0.905	0.63	3.62566e-134	C1	DTD1
MPDU1	3.86054e-138	0.252734	0.819	0.453	7.66241e-134	C1	MPDU1
ZFAND5	1.72362e-137	0.341762	0.959	0.703	3.42105e-133	C1	ZFAND5
RPS19BP1	8.33603e-137	0.315242	0.977	0.844	1.65454e-132	C1	RPS19BP1
CKS2	3.39996e-136	0.534436	0.991	0.857	6.74824e-132	C1	CKS2
NDUFA9	6.05221e-136	0.289935	0.889	0.574	1.20124e-131	C1	NDUFA9
PUF60	1.05717e-135	0.328219	0.926	0.668	2.09827e-131	C1	PUF60
HSPA1A	1.24283e-135	0.295205	0.77	0.419	2.46677e-131	C1	HSPA1A
TAF9	1.54815e-135	0.337124	0.923	0.706	3.07277e-131	C1	TAF9
IMP3	2.01295e-135	0.322606	0.917	0.627	3.9953e-131	C1	IMP3
MTDH	2.29046e-135	0.350625	0.983	0.863	4.5461e-131	C1	MTDH
MPG	3.07228e-135	0.329808	0.939	0.65	6.09786e-131	C1	MPG
NOP16	3.12986e-135	0.269207	0.711	0.356	6.21214e-131	C1	NOP16
METTL23	4.45445e-135	0.26835	0.858	0.526	8.84119e-131	C1	METTL23
MAP1LC3B	8.75233e-135	0.307235	0.988	0.905	1.73716e-130	C1	MAP1LC3B
CDC37	4.13364e-134	0.31527	0.949	0.739	8.20445e-130	C1	CDC37
BCAP29	2.01505e-133	0.287209	0.9	0.606	3.99947e-129	C1	BCAP29
PFKP	5.17327e-133	0.256748	0.831	0.492	1.02679e-128	C1	PFKP
SOX5	1.28355e-132	0.252491	0.675	0.314	2.5476e-128	C1	SOX5
MTCH2	2.28382e-132	0.318529	0.97	0.802	4.53294e-128	C1	MTCH2
VPS29	2.99997e-132	0.348788	0.978	0.836	5.95434e-128	C1	VPS29
EEF2	3.21178e-132	0.314691	0.992	0.941	6.37474e-128	C1	EEF2
SNHG16	3.42127e-132	0.346284	0.966	0.785	6.79053e-128	C1	SNHG16
GTF3C6	4.64715e-132	0.322179	0.967	0.827	9.22366e-128	C1	GTF3C6
GALK1	6.26535e-132	0.261055	0.826	0.474	1.24355e-127	C1	GALK1
CRELD2	1.15245e-131	0.276964	0.806	0.476	2.28737e-127	C1	CRELD2
EEF1D	9.96768e-131	0.294779	0.997	0.958	1.97839e-126	C1	EEF1D
ANXA6	1.04095e-130	0.297926	0.926	0.659	2.06609e-126	C1	ANXA6
NDUFA10	2.31369e-130	0.301169	0.928	0.683	4.59221e-126	C1	NDUFA10
OSBPL9	4.39639e-129	0.263616	0.915	0.591	8.72595e-125	C1	OSBPL9
ACTG1	5.4004e-129	0.286662	1	0.999	1.07187e-124	C1	ACTG1
ZCCHC17	2.0433e-128	0.265503	0.879	0.575	4.05554e-124	C1	ZCCHC17
HSPA9	2.23361e-128	0.336795	0.964	0.753	4.43328e-124	C1	HSPA9
RAB14	2.48411e-128	0.29839	0.933	0.674	4.93046e-124	C1	RAB14
GRPEL1	5.80847e-128	0.266958	0.855	0.498	1.15286e-123	C1	GRPEL1
OAT	7.05166e-128	0.298773	0.947	0.671	1.39961e-123	C1	OAT
UBE2M	1.00819e-127	0.325659	0.947	0.733	2.00106e-123	C1	UBE2M
DAB2	1.23637e-127	0.298326	0.896	0.617	2.45395e-123	C1	DAB2
FDPS	1.72137e-127	0.40186	0.969	0.831	3.41657e-123	C1	FDPS
ALDH9A1	4.83946e-126	0.253226	0.848	0.523	9.60537e-122	C1	ALDH9A1
TMEM208	1.17813e-125	0.295503	0.946	0.738	2.33835e-121	C1	TMEM208
TMEM179B	1.63676e-125	0.295357	0.898	0.613	3.24864e-121	C1	TMEM179B
NDUFA8	2.10562e-125	0.30622	0.958	0.759	4.17922e-121	C1	NDUFA8
CNBP	8.96663e-125	0.333533	0.952	0.761	1.7797e-120	C1	CNBP
TMEM33	1.04141e-124	0.254704	0.9	0.596	2.06699e-120	C1	TMEM33
SRSF8	5.5708e-124	0.254049	0.797	0.442	1.10569e-119	C1	SRSF8
LYPLA1	1.03326e-123	0.293951	0.948	0.719	2.05082e-119	C1	LYPLA1
PSMB2	1.35011e-123	0.323489	0.99	0.907	2.6797e-119	C1	PSMB2
NDUFS3	3.39364e-123	0.288272	0.949	0.737	6.7357e-119	C1	NDUFS3
VAMP3	5.83938e-123	0.262578	0.906	0.598	1.159e-118	C1	VAMP3
DIPK1B	1.17799e-122	0.254855	0.815	0.482	2.33808e-118	C1	DIPK1B
EIF3H	4.58304e-122	0.295862	0.96	0.838	9.09642e-118	C1	EIF3H
MYH10	2.27273e-121	0.329807	0.943	0.727	4.51092e-117	C1	MYH10
BOD1L1	3.97641e-121	0.286734	0.9	0.618	7.89237e-117	C1	BOD1L1
COMT	6.00715e-121	0.309814	0.85	0.574	1.1923e-116	C1	COMT
SSB	3.91183e-120	0.327577	0.987	0.886	7.76419e-116	C1	SSB
EIF3L	1.62996e-119	0.291652	0.93	0.728	3.23515e-115	C1	EIF3L
JOSD2	3.32208e-119	0.270958	0.899	0.589	6.59367e-115	C1	JOSD2
H2AFJ	3.32589e-119	0.320235	0.968	0.771	6.60123e-115	C1	H2AFJ
EXOSC7	4.78079e-119	0.265038	0.871	0.563	9.48891e-115	C1	EXOSC7
LDHA	5.09884e-119	0.392043	0.982	0.842	1.01202e-114	C1	LDHA
STIP1	8.88126e-119	0.281127	0.911	0.627	1.76275e-114	C1	STIP1
TXN2	2.23231e-118	0.290761	0.945	0.743	4.43068e-114	C1	TXN2
HMGN3	3.72028e-118	0.325818	0.996	0.922	7.38401e-114	C1	HMGN3
UQCRC2	4.61516e-117	0.291333	0.92	0.652	9.16017e-113	C1	UQCRC2
TIGAR	1.05781e-116	0.264122	0.879	0.535	2.09955e-112	C1	TIGAR
CLTA	1.46579e-116	0.257289	0.997	0.97	2.9093e-112	C1	CLTA
GNB4	1.70589e-116	0.252331	0.882	0.55	3.38584e-112	C1	GNB4
SNHG6	2.31059e-116	0.307285	0.986	0.919	4.58607e-112	C1	SNHG6
MRPL27	4.98337e-116	0.284858	0.947	0.743	9.89099e-112	C1	MRPL27
MRPL18	5.39498e-116	0.302619	0.91	0.644	1.0708e-111	C1	MRPL18
S100A10	8.31684e-115	0.372583	0.999	0.917	1.65073e-110	C1	S100A10
SPP1	2.96212e-114	0.351736	0.589	0.274	5.87922e-110	C1	SPP1
MTAP	4.94006e-114	0.251482	0.883	0.574	9.80503e-110	C1	MTAP
CCT6A	5.59548e-114	0.309729	0.984	0.863	1.11059e-109	C1	CCT6A
PSMD9	5.80844e-113	0.281659	0.954	0.766	1.15286e-108	C1	PSMD9
DNAJC15	2.15882e-112	0.289722	0.934	0.677	4.28483e-108	C1	DNAJC15
PDIA6	2.42859e-112	0.317204	0.988	0.896	4.82026e-108	C1	PDIA6
TRAPPC2L	2.70571e-112	0.282617	0.989	0.891	5.37029e-108	C1	TRAPPC2L
NIFK	1.45765e-111	0.287095	0.927	0.652	2.89314e-107	C1	NIFK
NAXE	1.52149e-111	0.267208	0.889	0.605	3.01986e-107	C1	NAXE
TIMM13	1.24722e-110	0.269694	0.993	0.924	2.47549e-106	C1	TIMM13
CHORDC1	1.4492e-110	0.264713	0.891	0.612	2.87637e-106	C1	CHORDC1
MRPL15	2.25933e-110	0.263724	0.908	0.632	4.48431e-106	C1	MRPL15
ARL2	4.15751e-109	0.275257	0.941	0.751	8.25182e-105	C1	ARL2
PSMG1	1.07877e-108	0.303511	0.92	0.652	2.14115e-104	C1	PSMG1
CCND1	7.35465e-108	0.508263	0.982	0.81	1.45975e-103	C1	CCND1
EIF4G1	8.27986e-108	0.283334	0.929	0.672	1.64339e-103	C1	EIF4G1
HSPB1	9.63128e-108	0.35592	0.997	0.879	1.91162e-103	C1	HSPB1
TOMM40	1.76359e-107	0.297696	0.886	0.587	3.50038e-103	C1	TOMM40
SF3B2	2.52879e-107	0.28246	0.933	0.697	5.01915e-103	C1	SF3B2
NUDT4	3.07016e-107	0.282219	0.861	0.507	6.09365e-103	C1	NUDT4
EIF3M	4.81293e-107	0.283705	0.964	0.818	9.55271e-103	C1	EIF3M
RHOA	1.7538e-106	0.28166	0.993	0.916	3.48094e-102	C1	RHOA
SRI	5.10609e-106	0.290414	0.99	0.9	1.01346e-101	C1	SRI
CLEC11A	1.2851e-105	0.282803	0.958	0.758	2.55067e-101	C1	CLEC11A
AKR7A2	1.42003e-105	0.282547	0.921	0.693	2.81848e-101	C1	AKR7A2
CIB1	1.7073e-105	0.281303	0.926	0.685	3.38865e-101	C1	CIB1
FASN	1.8389e-105	0.274049	0.953	0.726	3.64986e-101	C1	FASN
MIEN1	2.66325e-105	0.258376	0.952	0.778	5.28602e-101	C1	MIEN1
EEF1B2	3.96091e-105	0.251276	0.998	0.976	7.86162e-101	C1	EEF1B2
SBDS	3.07673e-104	0.261381	0.911	0.638	6.1067e-100	C1	SBDS
RAB5IF	3.15942e-104	0.29947	0.951	0.789	6.27081e-100	C1	RAB5IF
DYNC1H1	2.79219e-103	0.285957	0.985	0.882	5.54193e-99	C1	DYNC1H1
MRPS26	5.69486e-103	0.294268	0.942	0.714	1.13032e-98	C1	MRPS26
COPE	8.3995e-103	0.27277	0.974	0.866	1.66713e-98	C1	COPE
EBNA1BP2	2.03124e-102	0.264313	0.852	0.553	4.03161e-98	C1	EBNA1BP2
PWP1	2.95014e-102	0.257559	0.912	0.619	5.85544e-98	C1	PWP1
PGP	4.14097e-102	0.294636	0.931	0.697	8.21899e-98	C1	PGP
CD59	1.21516e-101	0.294884	0.966	0.782	2.41185e-97	C1	CD59
RER1	1.5658e-101	0.269766	0.958	0.768	3.10781e-97	C1	RER1
MRPS16	2.73058e-101	0.26698	0.94	0.707	5.41965e-97	C1	MRPS16
ISOC2	4.96511e-101	0.2839	0.929	0.68	9.85474e-97	C1	ISOC2
EEA1	1.89434e-100	0.255276	0.885	0.599	3.75988e-96	C1	EEA1
TPI1	3.73922e-100	0.279334	0.995	0.939	7.4216e-96	C1	TPI1
GTF3A	3.86511e-100	0.291609	0.958	0.742	7.67147e-96	C1	GTF3A
PBDC1	1.13315e-99	0.252517	0.902	0.607	2.24908e-95	C1	PBDC1
CHCHD2	1.58685e-99	0.507783	0.757	0.628	3.14958e-95	C1	CHCHD2
ATP6V1D	6.7408e-99	0.261989	0.944	0.742	1.33791e-94	C1	ATP6V1D
GNG10	6.71671e-98	0.282171	0.97	0.783	1.33313e-93	C1	GNG10
VPS26A	1.27114e-97	0.254463	0.938	0.716	2.52296e-93	C1	VPS26A
WDR1	1.04167e-96	0.261415	0.92	0.647	2.06751e-92	C1	WDR1
ATP5F1C	1.62062e-96	0.255537	0.985	0.866	3.2166e-92	C1	ATP5F1C
UFD1	2.90216e-96	0.268963	0.928	0.675	5.76021e-92	C1	UFD1
PSAP	3.91601e-96	0.269236	0.987	0.849	7.77249e-92	C1	PSAP
PARP1	4.24999e-95	0.259397	0.957	0.746	8.43538e-91	C1	PARP1
LIMD2	5.52731e-94	0.268083	0.944	0.714	1.09706e-89	C1	LIMD2
SQLE	6.2245e-93	0.312182	0.946	0.767	1.23544e-88	C1	SQLE
BOLA3	7.29316e-93	0.291039	0.967	0.82	1.44755e-88	C1	BOLA3
UBXN1	3.18159e-92	0.254671	0.968	0.834	6.31481e-88	C1	UBXN1
NFKBIA	1.01701e-91	0.25037	0.769	0.436	2.01856e-87	C1	NFKBIA
BSG	2.41585e-90	0.263917	0.983	0.896	4.79497e-86	C1	BSG
XRCC5	4.60978e-89	0.260459	0.99	0.905	9.1495e-85	C1	XRCC5
GAPDH	9.25597e-89	0.251399	0.999	0.997	1.83712e-84	C1	GAPDH
EIF3A	3.34953e-86	0.264556	0.992	0.914	6.64816e-82	C1	EIF3A
PGAM1	1.27523e-81	0.262854	0.977	0.839	2.53108e-77	C1	PGAM1
MYDGF	1.40319e-79	0.254803	0.973	0.827	2.78506e-75	C1	MYDGF
PSMD8	5.91431e-79	0.270654	0.988	0.9	1.17387e-74	C1	PSMD8
NUDC	4.22827e-77	0.251244	0.961	0.775	8.39227e-73	C1	NUDC
CACYBP	4.30988e-77	0.255667	0.959	0.785	8.55424e-73	C1	CACYBP
RSL1D1	4.92308e-77	0.263279	0.955	0.778	9.77133e-73	C1	RSL1D1
RPL22L1	2.79549e-76	0.332355	0.993	0.89	5.54849e-72	C1	RPL22L1
TUBA1C	1.26979e-75	0.383523	0.952	0.761	2.52028e-71	C1	TUBA1C
MAGED2	3.30395e-75	0.321727	0.988	0.869	6.55768e-71	C1	MAGED2
PKM	8.29941e-75	0.261708	0.998	0.926	1.64727e-70	C1	PKM
CYP51A1	2.43466e-73	0.267082	0.971	0.821	4.83231e-69	C1	CYP51A1
ACAT2	4.30652e-73	0.253257	0.928	0.74	8.54757e-69	C1	ACAT2
TYMS	1.95513e-72	0.354246	0.906	0.683	3.88055e-68	C1	TYMS
HSPA5	7.80033e-71	0.305114	0.969	0.836	1.54821e-66	C1	HSPA5
PA2G4	3.11897e-69	0.253219	0.971	0.819	6.19052e-65	C1	PA2G4
CDKN3	3.77591e-61	0.252687	0.642	0.393	7.49442e-57	C1	CDKN3
AMD1	2.80187e-60	0.31461	0.927	0.734	5.56115e-56	C1	AMD1
UBE2S	3.4273e-47	0.391888	0.959	0.828	6.8025e-43	C1	UBE2S
TUBB4B	3.4889e-27	0.310446	0.941	0.783	6.92477e-23	C1	TUBB4B
COL1A1	0	4.03559	0.977	0.089	0	C2	COL1A1
TPM1	0	3.29169	0.992	0.744	0	C2	TPM1
TAGLN	0	3.15653	0.927	0.114	0	C2	TAGLN
KRT8	0	2.85174	0.72	0.219	0	C2	KRT8
COL1A2	0	2.6932	0.999	0.752	0	C2	COL1A2
LUM	0	2.38021	0.751	0.138	0	C2	LUM
FN1	0	2.29433	0.996	0.927	0	C2	FN1
MYL9	0	2.27575	0.941	0.251	0	C2	MYL9
COL3A1	0	2.25506	0.728	0.041	0	C2	COL3A1
CCND2	0	1.86017	0.868	0.113	0	C2	CCND2
TMSB4X	0	1.85766	0.996	0.998	0	C2	TMSB4X
COL6A2	0	1.80397	0.944	0.496	0	C2	COL6A2
MSX1	0	1.79751	0.845	0.161	0	C2	MSX1
TPM2	0	1.75587	0.985	0.944	0	C2	TPM2
PCOLCE	0	1.74612	0.909	0.185	0	C2	PCOLCE
PRRX1	0	1.69949	0.903	0.054	0	C2	PRRX1
COL5A1	0	1.67209	0.943	0.147	0	C2	COL5A1
CALD1	0	1.6547	0.999	0.98	0	C2	CALD1
VCAN	0	1.62703	0.924	0.352	0	C2	VCAN
THBS1	0	1.62059	0.747	0.074	0	C2	THBS1
BGN	0	1.61106	0.895	0.053	0	C2	BGN
CHN1	0	1.5929	0.852	0.199	0	C2	CHN1
COL6A3	0	1.52951	0.722	0.033	0	C2	COL6A3
BMP4	0	1.52665	0.618	0.097	0	C2	BMP4
TWIST1	0	1.49578	0.864	0.118	0	C2	TWIST1
ID1	0	1.39619	0.698	0.164	0	C2	ID1
CCN1	0	1.39484	0.761	0.212	0	C2	CCN1
CCL2	0	1.31237	0.497	0.074	0	C2	CCL2
CXCL14	0	1.27255	0.317	0.02	0	C2	CXCL14
PALLD	0	1.21239	0.88	0.324	0	C2	PALLD
WNT5A	0	1.09076	0.737	0.048	0	C2	WNT5A
NID2	0	1.07512	0.518	0.012	0	C2	NID2
SDC2	0	1.05644	0.805	0.207	0	C2	SDC2
CRABP2	0	1.05216	0.705	0.135	0	C2	CRABP2
FILIP1L	0	1.02895	0.656	0.032	0	C2	FILIP1L
KRT19	0	1.02528	0.35	0.016	0	C2	KRT19
SLC38A1	0	1.02007	0.799	0.065	0	C2	SLC38A1
TM4SF1	0	1.0187	0.45	0.024	0	C2	TM4SF1
DKK1	0	0.982521	0.346	0.034	0	C2	DKK1
ADM	0	0.95461	0.551	0.064	0	C2	ADM
COLEC12	0	0.952628	0.756	0.036	0	C2	COLEC12
OLFML3	0	0.949657	0.743	0.071	0	C2	OLFML3
TNFRSF12A	0	0.945827	0.691	0.185	0	C2	TNFRSF12A
CDH11	0	0.940517	0.703	0.039	0	C2	CDH11
LOXL2	0	0.939445	0.796	0.132	0	C2	LOXL2
CD24	0	0.938548	0.548	0.071	0	C2	CD24
CPE	0	0.935235	0.774	0.071	0	C2	CPE
COL12A1	0	0.931488	0.688	0.125	0	C2	COL12A1
NNMT	0	0.91891	0.441	0.013	0	C2	NNMT
EDNRA	0	0.913881	0.605	0.027	0	C2	EDNRA
TMEM119	0	0.889751	0.631	0.009	0	C2	TMEM119
DDR2	0	0.875089	0.743	0.052	0	C2	DDR2
PDGFRB	0	0.863356	0.707	0.014	0	C2	PDGFRB
CRIM1	0	0.824346	0.717	0.193	0	C2	CRIM1
PDGFC	0	0.810614	0.703	0.04	0	C2	PDGFC
PCP4	0	0.797911	0.294	0.004	0	C2	PCP4
OLFM2	0	0.779699	0.637	0.158	0	C2	OLFM2
ARHGAP29	0	0.776293	0.6	0.043	0	C2	ARHGAP29
KCNMA1	0	0.763261	0.502	0.036	0	C2	KCNMA1
NUAK1	0	0.740116	0.678	0.126	0	C2	NUAK1
FBN2	0	0.725125	0.682	0.094	0	C2	FBN2
ANGPT1	0	0.691898	0.468	0.017	0	C2	ANGPT1
LOX	0	0.691327	0.525	0.072	0	C2	LOX
HOXA10	0	0.676602	0.441	0.008	0	C2	HOXA10
SOCS1	0	0.674513	0.495	0.07	0	C2	SOCS1
FAP	0	0.672569	0.507	0.078	0	C2	FAP
LRRC17	0	0.634354	0.493	0.017	0	C2	LRRC17
COL8A1	0	0.62976	0.328	0.009	0	C2	COL8A1
MXRA5	0	0.624847	0.505	0.035	0	C2	MXRA5
GLIPR1	0	0.622068	0.571	0.064	0	C2	GLIPR1
TLE4	0	0.606965	0.68	0.116	0	C2	TLE4
DNM3OS	0	0.597005	0.521	0.018	0	C2	DNM3OS
SERTAD4-AS1	0	0.583617	0.585	0.036	0	C2	SERTAD4-AS1
NTM	0	0.582516	0.533	0.095	0	C2	NTM
S1PR3	0	0.575381	0.586	0.085	0	C2	S1PR3
CREB3L1	0	0.569725	0.548	0.043	0	C2	CREB3L1
CD248	0	0.549527	0.539	0.029	0	C2	CD248
SEMA3A	0	0.54573	0.555	0.038	0	C2	SEMA3A
RUNX1T1	0	0.541052	0.574	0.031	0	C2	RUNX1T1
FLT1	0	0.53784	0.435	0.038	0	C2	FLT1
PLAU	0	0.536702	0.365	0.029	0	C2	PLAU
PITX2	0	0.516636	0.397	0.023	0	C2	PITX2
AC092807.3	0	0.512985	0.502	0.029	0	C2	AC092807.3
SULF2	0	0.494047	0.559	0.067	0	C2	SULF2
H19	0	0.490676	0.291	0.003	0	C2	H19
TGFB1	0	0.472732	0.552	0.073	0	C2	TGFB1
TFPI	0	0.467005	0.471	0.055	0	C2	TFPI
POSTN	0	0.465495	0.252	0.004	0	C2	POSTN
RNF152	0	0.450104	0.442	0.025	0	C2	RNF152
LPAR1	0	0.443155	0.457	0.008	0	C2	LPAR1
GLIPR2	0	0.441691	0.552	0.101	0	C2	GLIPR2
ZEB1	0	0.440441	0.555	0.051	0	C2	ZEB1
CLU	0	0.435461	0.517	0.076	0	C2	CLU
ARHGAP28	0	0.435443	0.395	0.034	0	C2	ARHGAP28
SRPX2	0	0.419783	0.449	0.023	0	C2	SRPX2
ST6GAL2	0	0.41709	0.332	0.005	0	C2	ST6GAL2
TMEM88	0	0.407379	0.381	0.037	0	C2	TMEM88
TM4SF18	0	0.405844	0.337	0.02	0	C2	TM4SF18
ITGA11	0	0.402578	0.437	0.012	0	C2	ITGA11
MRGPRF	0	0.393804	0.423	0.013	0	C2	MRGPRF
CARMN	0	0.378599	0.307	0.004	0	C2	CARMN
ALPK2	0	0.374782	0.399	0.036	0	C2	ALPK2
ARSJ	0	0.366774	0.412	0.013	0	C2	ARSJ
STC2	0	0.363474	0.331	0.021	0	C2	STC2
F3	0	0.360604	0.332	0.009	0	C2	F3
HSD17B2	0	0.353916	0.31	0.003	0	C2	HSD17B2
NRP1	0	0.348734	0.407	0.024	0	C2	NRP1
COL16A1	0	0.34618	0.306	0.013	0	C2	COL16A1
DDAH1	0	0.344649	0.407	0.037	0	C2	DDAH1
FLNC	0	0.343024	0.467	0.053	0	C2	FLNC
INHBA	0	0.338013	0.28	0.008	0	C2	INHBA
SERTAD4	0	0.324166	0.305	0.022	0	C2	SERTAD4
TBX3	0	0.323372	0.339	0.01	0	C2	TBX3
WNT5B	0	0.306019	0.371	0.009	0	C2	WNT5B
MIR100HG	0	0.304744	0.4	0.034	0	C2	MIR100HG
PRICKLE1	0	0.303144	0.381	0.04	0	C2	PRICKLE1
SHROOM3	0	0.303099	0.381	0.037	0	C2	SHROOM3
FBLN5	0	0.294006	0.354	0.025	0	C2	FBLN5
LINC02595	0	0.291943	0.354	0.033	0	C2	LINC02595
EGFR	0	0.291393	0.388	0.04	0	C2	EGFR
IL11	0	0.290403	0.282	0.007	0	C2	IL11
CCN4	0	0.279183	0.298	0.017	0	C2	CCN4
BMP7	0	0.254534	0.355	0.03	0	C2	BMP7
LIMCH1	0	0.253966	0.303	0.017	0	C2	LIMCH1
COL6A1	7.42844e-306	1.64995	0.948	0.739	1.4744e-301	C2	COL6A1
MYL6	2.12905e-305	0.976496	0.995	0.999	4.22573e-301	C2	MYL6
TPM4	2.05645e-301	1.19863	0.992	0.982	4.08164e-297	C2	TPM4
SERPINE1	3.28086e-293	0.321107	0.288	0.025	6.51185e-289	C2	SERPINE1
BASP1	1.2242e-292	1.29089	0.97	0.657	2.42979e-288	C2	BASP1
PMAIP1	1.7533e-292	0.708093	0.558	0.121	3.47995e-288	C2	PMAIP1
ACTB	2.52448e-291	1.00341	0.997	0.999	5.0106e-287	C2	ACTB
SERPINH1	4.29368e-291	1.17062	0.974	0.825	8.52209e-287	C2	SERPINH1
TCF4	8.14938e-291	0.889223	0.807	0.302	1.61749e-286	C2	TCF4
SEPTIN11	1.86303e-290	1.16317	0.986	0.95	3.69775e-286	C2	SEPTIN11
FZD2	2.71862e-289	0.675947	0.743	0.235	5.39592e-285	C2	FZD2
TNC	4.64687e-289	0.758396	0.501	0.093	9.22312e-285	C2	TNC
COL5A3	4.37297e-288	0.30147	0.278	0.025	8.67948e-284	C2	COL5A3
VASN	1.77015e-279	0.273181	0.351	0.042	3.51339e-275	C2	VASN
COL4A2	2.06839e-277	1.42882	0.984	0.837	4.10535e-273	C2	COL4A2
GPC3	4.69607e-277	0.501081	0.376	0.049	9.32076e-273	C2	GPC3
ZFHX4	9.35928e-277	0.389703	0.529	0.094	1.85763e-272	C2	ZFHX4
TNNC1	1.00787e-274	0.390444	0.351	0.044	2.00042e-270	C2	TNNC1
GPC4	1.728e-273	0.336932	0.363	0.047	3.42974e-269	C2	GPC4
CRIM1-DT	7.80192e-273	0.311113	0.448	0.075	1.54852e-268	C2	CRIM1-DT
ANGPT2	1.09293e-270	0.324248	0.278	0.026	2.16924e-266	C2	ANGPT2
KCNMB4	8.68897e-270	0.254176	0.339	0.04	1.72459e-265	C2	KCNMB4
CKAP4	6.4265e-269	1.11787	0.946	0.745	1.27553e-264	C2	CKAP4
COL4A1	5.60581e-266	1.39963	0.927	0.6	1.11264e-261	C2	COL4A1
MAP1B	3.18744e-261	0.839406	0.986	0.912	6.32643e-257	C2	MAP1B
TGFBI	6.9266e-261	1.1027	0.797	0.316	1.37479e-256	C2	TGFBI
RGCC	1.35507e-257	0.55064	0.362	0.05	2.68954e-253	C2	RGCC
LAYN	2.61173e-253	0.297159	0.332	0.043	5.18377e-249	C2	LAYN
PRSS23	2.79832e-252	1.52197	0.872	0.478	5.5541e-248	C2	PRSS23
AXL	1.89105e-243	0.421707	0.547	0.125	3.75335e-239	C2	AXL
ID3	1.2759e-241	1.83225	0.846	0.424	2.53242e-237	C2	ID3
MEST	1.27054e-237	0.630064	0.622	0.171	2.52177e-233	C2	MEST
FBN1	1.83552e-224	0.462492	0.556	0.143	3.64313e-220	C2	FBN1
EMILIN1	1.43502e-222	0.502765	0.639	0.197	2.84823e-218	C2	EMILIN1
GJA1	1.85673e-220	1.12577	0.823	0.423	3.68523e-216	C2	GJA1
CDH2	2.25614e-220	0.697157	0.74	0.282	4.47799e-216	C2	CDH2
CNN2	2.10465e-219	0.899773	0.819	0.486	4.17732e-215	C2	CNN2
NEXN	7.62712e-219	0.428292	0.498	0.119	1.51383e-214	C2	NEXN
FLRT2	2.07655e-218	0.455706	0.509	0.124	4.12154e-214	C2	FLRT2
MN1	4.68352e-218	0.368436	0.276	0.033	9.29585e-214	C2	MN1
COL5A2	6.08751e-217	1.27419	0.955	0.769	1.20825e-212	C2	COL5A2
DSE	2.23225e-214	0.417875	0.524	0.133	4.43057e-210	C2	DSE
BMERB1	2.6327e-214	0.296807	0.444	0.088	5.22538e-210	C2	BMERB1
TPBG	5.84709e-213	0.536762	0.634	0.196	1.16053e-208	C2	TPBG
NREP	4.33666e-210	0.883783	0.863	0.51	8.6074e-206	C2	NREP
PCDH18	7.00398e-210	0.377761	0.427	0.089	1.39015e-205	C2	PCDH18
TMEM47	4.43508e-209	0.476179	0.502	0.12	8.80274e-205	C2	TMEM47
UGP2	5.08004e-208	1.01236	0.893	0.725	1.00829e-203	C2	UGP2
FRZB	1.59741e-207	0.504697	0.35	0.058	3.17054e-203	C2	FRZB
TMSB10	2.31241e-207	0.652069	1	0.999	4.58966e-203	C2	TMSB10
BDNF	2.64342e-207	0.314518	0.366	0.064	5.24665e-203	C2	BDNF
ANXA1	1.67045e-205	1.36369	0.94	0.78	3.3155e-201	C2	ANXA1
LOXL1	1.14847e-201	0.560386	0.669	0.244	2.27948e-197	C2	LOXL1
FOSL2	9.51856e-201	0.641384	0.578	0.172	1.88924e-196	C2	FOSL2
LGALS1	1.60465e-199	0.83265	1	0.99	3.18491e-195	C2	LGALS1
DSP	3.79568e-199	0.523072	0.535	0.145	7.53366e-195	C2	DSP
CENPV	1.42255e-194	1.00963	0.682	0.295	2.82347e-190	C2	CENPV
COL7A1	1.87758e-194	0.27356	0.298	0.044	3.72661e-190	C2	COL7A1
CYTOR	3.23763e-194	1.1792	0.966	0.856	6.42604e-190	C2	CYTOR
IGFBP3	1.43773e-192	0.517497	0.256	0.032	2.8536e-188	C2	IGFBP3
CCDC80	1.4905e-191	0.647113	0.718	0.285	2.95835e-187	C2	CCDC80
MYOF	2.7975e-189	0.833231	0.823	0.436	5.55249e-185	C2	MYOF
FOXP1	3.59619e-189	0.763707	0.724	0.307	7.13773e-185	C2	FOXP1
CITED2	4.56556e-189	0.892551	0.771	0.416	9.06173e-185	C2	CITED2
NR2F2	3.38874e-187	1.02146	0.826	0.561	6.72598e-183	C2	NR2F2
PDLIM7	5.41574e-187	0.838532	0.882	0.712	1.07492e-182	C2	PDLIM7
MT2A	2.64083e-186	1.71257	0.782	0.395	5.24151e-182	C2	MT2A
TGFB2	3.19299e-184	0.577147	0.521	0.155	6.33746e-180	C2	TGFB2
ANXA3	4.8197e-184	0.271642	0.28	0.042	9.56614e-180	C2	ANXA3
HMGA2	2.59066e-183	1.0867	0.864	0.643	5.14195e-179	C2	HMGA2
FAT1	2.57969e-182	0.661831	0.777	0.392	5.12017e-178	C2	FAT1
OSTC	4.05114e-180	0.699614	0.993	0.983	8.04071e-176	C2	OSTC
AC093673.1	2.09752e-178	0.285091	0.452	0.112	4.16315e-174	C2	AC093673.1
ATP1B1	1.6714e-176	0.765438	0.739	0.348	3.3174e-172	C2	ATP1B1
SEC61G	2.03604e-176	0.806973	0.992	0.999	4.04112e-172	C2	SEC61G
PLAGL1	2.79231e-175	0.334251	0.497	0.128	5.54217e-171	C2	PLAGL1
EFNB2	9.33348e-175	0.35863	0.484	0.121	1.85251e-170	C2	EFNB2
C12orf75	6.01043e-174	1.01171	0.879	0.784	1.19295e-169	C2	C12orf75
HCFC1R1	2.1357e-173	0.783952	0.947	0.858	4.23895e-169	C2	HCFC1R1
AK5	1.15653e-172	0.303427	0.297	0.05	2.29548e-168	C2	AK5
RBMS3	1.67295e-172	0.392548	0.527	0.159	3.32047e-168	C2	RBMS3
ZYX	2.71902e-172	0.694135	0.796	0.471	5.3967e-168	C2	ZYX
PFN2	1.42749e-170	0.702228	0.947	0.862	2.83328e-166	C2	PFN2
IGFBP2	3.53506e-170	1.33464	0.936	0.745	7.01639e-166	C2	IGFBP2
EXT1	4.47598e-170	0.501606	0.635	0.258	8.88393e-166	C2	EXT1
TUBB2B	8.81163e-168	0.742174	0.77	0.391	1.74893e-163	C2	TUBB2B
ADAM19	3.65915e-167	0.336637	0.452	0.117	7.26269e-163	C2	ADAM19
ISG15	5.44115e-166	0.837314	0.79	0.5	1.07996e-161	C2	ISG15
ADAMTS12	9.71803e-166	0.273296	0.384	0.086	1.92884e-161	C2	ADAMTS12
MDK	1.93633e-165	1.47911	0.878	0.727	3.84323e-161	C2	MDK
CALM2	8.00742e-164	0.819817	0.993	0.998	1.58931e-159	C2	CALM2
RIN2	3.25697e-163	0.253693	0.395	0.087	6.46444e-159	C2	RIN2
PEG10	5.9928e-163	1.80523	0.921	0.66	1.18945e-158	C2	PEG10
DSTN	1.72537e-162	0.90441	0.992	0.995	3.42451e-158	C2	DSTN
ITGB1	2.71781e-158	0.980762	0.997	0.993	5.39431e-154	C2	ITGB1
GAS6	8.8223e-158	0.617861	0.563	0.208	1.75105e-153	C2	GAS6
EFEMP2	1.59222e-156	0.47923	0.599	0.242	3.16025e-152	C2	EFEMP2
FBLIM1	3.28835e-156	0.487657	0.62	0.258	6.52671e-152	C2	FBLIM1
PLOD2	1.63314e-155	0.687752	0.728	0.395	3.24145e-151	C2	PLOD2
OGFRL1	3.12768e-155	0.783995	0.622	0.287	6.20781e-151	C2	OGFRL1
HMGN1	1.68889e-153	0.727118	0.986	0.993	3.3521e-149	C2	HMGN1
SELENOM	4.00621e-153	0.800716	0.875	0.71	7.95152e-149	C2	SELENOM
CAV1	1.11395e-152	1.25617	0.952	0.941	2.21096e-148	C2	CAV1
RARRES2	4.75432e-152	1.10387	0.461	0.136	9.43637e-148	C2	RARRES2
VCL	1.77763e-151	0.781092	0.893	0.781	3.52823e-147	C2	VCL
NT5E	3.47054e-151	0.452875	0.482	0.145	6.88832e-147	C2	NT5E
RND3	7.57469e-151	0.917301	0.85	0.625	1.50343e-146	C2	RND3
SPRY1	2.15654e-149	1.10032	0.639	0.287	4.2803e-145	C2	SPRY1
MRC2	4.06941e-149	0.578475	0.703	0.333	8.07696e-145	C2	MRC2
DPYSL3	1.23274e-148	0.49037	0.495	0.168	2.44674e-144	C2	DPYSL3
ARL4C	3.59193e-148	0.986076	0.804	0.443	7.12926e-144	C2	ARL4C
COL18A1	1.00531e-147	0.857871	0.92	0.727	1.99535e-143	C2	COL18A1
SLC8A1	1.09853e-147	0.374131	0.42	0.115	2.18036e-143	C2	SLC8A1
PDLIM1	1.42039e-147	0.839714	0.853	0.711	2.8192e-143	C2	PDLIM1
LINC02802	2.56485e-147	0.717361	0.842	0.662	5.09071e-143	C2	LINC02802
ZFP36L1	3.00831e-147	0.940583	0.978	0.921	5.97089e-143	C2	ZFP36L1
SH3BGRL3	7.80423e-147	0.747538	0.985	0.992	1.54898e-142	C2	SH3BGRL3
THY1	7.87651e-147	1.07154	0.776	0.474	1.56333e-142	C2	THY1
AJUBA	4.1921e-145	0.268868	0.392	0.1	8.32048e-141	C2	AJUBA
GPX8	6.80127e-145	0.680218	0.917	0.864	1.34992e-140	C2	GPX8
CTHRC1	1.83311e-144	1.04372	0.562	0.214	3.63836e-140	C2	CTHRC1
ZBTB20	3.55143e-142	0.32695	0.416	0.112	7.04887e-138	C2	ZBTB20
LTBP1	1.0911e-140	0.250762	0.352	0.083	2.16561e-136	C2	LTBP1
PTK7	1.84374e-140	0.774482	0.827	0.558	3.65945e-136	C2	PTK7
ADGRL2	1.57479e-138	0.443804	0.548	0.191	3.12565e-134	C2	ADGRL2
F2R	3.09344e-135	0.798106	0.879	0.7	6.13985e-131	C2	F2R
VMP1	1.80546e-134	0.829924	0.973	0.943	3.58348e-130	C2	VMP1
SPARC	6.57573e-134	0.876811	1	0.974	1.30515e-129	C2	SPARC
ACTN1	5.01357e-133	0.782679	0.944	0.898	9.95093e-129	C2	ACTN1
MSRB3	3.0088e-132	0.448715	0.597	0.278	5.97187e-128	C2	MSRB3
CXXC5	3.30657e-132	0.740368	0.888	0.666	6.56288e-128	C2	CXXC5
CDC42EP3	6.82724e-127	0.584844	0.49	0.181	1.35507e-122	C2	CDC42EP3
DPYSL2	1.02196e-126	1.02737	0.935	0.75	2.02839e-122	C2	DPYSL2
KRT18	2.71301e-126	3.13433	0.68	0.457	5.38479e-122	C2	KRT18
TMSB15A	9.28243e-126	0.657634	0.823	0.582	1.84238e-121	C2	TMSB15A
CSRP2	3.95812e-125	1.13103	0.834	0.719	7.85607e-121	C2	CSRP2
ITGA1	1.80299e-123	0.874297	0.62	0.303	3.57857e-119	C2	ITGA1
RCN3	4.72888e-123	0.347081	0.433	0.14	9.38588e-119	C2	RCN3
HES4	5.94724e-122	0.508485	0.577	0.237	1.18041e-117	C2	HES4
MXRA8	1.58201e-121	0.508374	0.667	0.305	3.13998e-117	C2	MXRA8
CLMP	1.6221e-121	0.455332	0.608	0.285	3.21955e-117	C2	CLMP
SLC38A2	2.99185e-120	0.89304	0.967	0.939	5.93823e-116	C2	SLC38A2
LIMS1	4.31217e-120	0.631463	0.905	0.867	8.55879e-116	C2	LIMS1
LARP6	1.50609e-118	0.508905	0.652	0.364	2.98929e-114	C2	LARP6
KDELR2	1.21439e-117	0.626844	0.965	0.948	2.41033e-113	C2	KDELR2
CDC42EP5	8.68481e-117	0.571158	0.789	0.535	1.72376e-112	C2	CDC42EP5
MYADM	8.37158e-116	0.667523	0.763	0.53	1.66159e-111	C2	MYADM
TUBA1A	8.15707e-114	0.66779	0.993	0.994	1.61902e-109	C2	TUBA1A
CCN2	5.45192e-112	1.37083	0.721	0.451	1.0821e-107	C2	CCN2
SLC2A1	6.23381e-112	0.783971	0.612	0.336	1.23729e-107	C2	SLC2A1
COBLL1	1.44655e-111	0.464957	0.439	0.161	2.87112e-107	C2	COBLL1
TSPAN5	1.23611e-110	0.286841	0.434	0.15	2.45343e-106	C2	TSPAN5
CAVIN1	1.29429e-109	0.633614	0.784	0.605	2.56891e-105	C2	CAVIN1
ERRFI1	2.76049e-109	0.287226	0.361	0.103	5.47903e-105	C2	ERRFI1
BZW1	2.97951e-108	0.521992	0.961	0.972	5.91373e-104	C2	BZW1
TUBB	5.05738e-108	0.702887	0.996	0.998	1.00379e-103	C2	TUBB
DYNLT3	1.56159e-106	0.515185	0.707	0.446	3.09945e-102	C2	DYNLT3
TIMP1	2.45069e-106	0.884005	0.966	0.956	4.86413e-102	C2	TIMP1
LAPTM4A	3.04102e-106	0.52574	0.99	0.983	6.03583e-102	C2	LAPTM4A
MME	4.35379e-105	0.838074	0.748	0.555	8.6414e-101	C2	MME
ARF4	6.76965e-105	0.56353	0.958	0.975	1.34364e-100	C2	ARF4
MRPS6	1.07275e-104	0.745292	0.937	0.951	2.1292e-100	C2	MRPS6
EHD2	1.60387e-104	0.253557	0.397	0.133	3.18335e-100	C2	EHD2
ANTXR1	3.03868e-104	0.402746	0.569	0.269	6.03117e-100	C2	ANTXR1
P4HA1	9.34603e-104	0.618115	0.878	0.778	1.855e-99	C2	P4HA1
ATP2B1	9.28939e-103	1.18666	0.756	0.721	1.84376e-98	C2	ATP2B1
SMAD1	7.24111e-102	0.454835	0.578	0.292	1.43722e-97	C2	SMAD1
CYP1B1	2.17948e-101	0.738215	0.517	0.211	4.32583e-97	C2	CYP1B1
FAM114A1	2.1953e-101	0.536456	0.747	0.562	4.35724e-97	C2	FAM114A1
ZNF711	2.53719e-101	0.271581	0.333	0.093	5.03581e-97	C2	ZNF711
OST4	2.78696e-100	0.370721	0.995	0.999	5.53156e-96	C2	OST4
IFITM2	5.81154e-100	0.542523	0.901	0.819	1.15347e-95	C2	IFITM2
SOX11	1.32271e-99	0.306687	0.86	0.642	2.62531e-95	C2	SOX11
FHL1	7.96483e-98	0.602357	0.727	0.544	1.58086e-93	C2	FHL1
DSEL	1.52565e-97	0.441415	0.414	0.15	3.02811e-93	C2	DSEL
MAGED1	6.40309e-96	0.548556	0.905	0.856	1.27088e-91	C2	MAGED1
ANXA2	1.3016e-94	0.532344	0.997	0.995	2.58342e-90	C2	ANXA2
PGRMC1	3.52458e-93	0.929436	0.909	0.911	6.99559e-89	C2	PGRMC1
CDC42	6.57855e-93	0.536822	0.997	0.998	1.30571e-88	C2	CDC42
KCTD12	6.74733e-93	0.565967	0.461	0.203	1.33921e-88	C2	KCTD12
UCHL1	8.38306e-93	0.726943	0.958	0.874	1.66387e-88	C2	UCHL1
S100A4	3.20386e-92	0.85504	0.995	0.982	6.35901e-88	C2	S100A4
FSCN1	8.11935e-91	0.53125	0.944	0.937	1.61153e-86	C2	FSCN1
TJP1	1.19538e-89	0.578232	0.872	0.784	2.3726e-85	C2	TJP1
TCF12	2.905e-89	0.4621	0.8	0.668	5.76585e-85	C2	TCF12
AMOTL2	1.29634e-88	0.422132	0.599	0.315	2.57297e-84	C2	AMOTL2
CNN3	1.40581e-88	0.494994	0.982	0.974	2.79025e-84	C2	CNN3
FLNA	3.63148e-87	0.564219	0.963	0.94	7.20775e-83	C2	FLNA
IFITM3	3.84878e-87	0.524361	0.984	0.976	7.63906e-83	C2	IFITM3
NOTCH3	5.57537e-87	0.308867	0.487	0.203	1.1066e-82	C2	NOTCH3
SNRPN	8.36604e-87	0.520868	0.894	0.89	1.66049e-82	C2	SNRPN
GADD45B	1.09839e-86	0.534458	0.695	0.427	2.18009e-82	C2	GADD45B
SEC31A	1.3655e-86	0.51657	0.925	0.899	2.71025e-82	C2	SEC31A
FLNB	2.72178e-85	0.286916	0.457	0.193	5.40219e-81	C2	FLNB
PELI1	2.89441e-85	0.311044	0.456	0.19	5.74482e-81	C2	PELI1
DRAP1	8.83598e-82	0.405747	0.941	0.927	1.75377e-77	C2	DRAP1
CSRP1	1.14783e-81	0.619505	0.729	0.563	2.27822e-77	C2	CSRP1
SFRP1	2.61058e-81	0.855328	0.686	0.466	5.18148e-77	C2	SFRP1
NET1	3.7666e-81	0.368354	0.525	0.261	7.47594e-77	C2	NET1
BEX3	5.82661e-81	0.429338	0.993	0.995	1.15646e-76	C2	BEX3
SDC1	1.03856e-80	0.376475	0.563	0.305	2.06134e-76	C2	SDC1
SLC1A3	1.90545e-80	0.254516	0.34	0.115	3.78194e-76	C2	SLC1A3
PBX1	3.32264e-79	0.259145	0.533	0.247	6.59478e-75	C2	PBX1
PALM2-AKAP2	4.08963e-79	0.568378	0.85	0.73	8.11709e-75	C2	PALM2-AKAP2
TMEM263	1.63069e-78	0.482114	0.814	0.691	3.23659e-74	C2	TMEM263
FJX1	4.06065e-78	0.467889	0.657	0.423	8.05959e-74	C2	FJX1
FHL2	5.32398e-78	0.53743	0.626	0.439	1.0567e-73	C2	FHL2
MIR4435-2HG	1.35022e-77	0.488236	0.754	0.6	2.67992e-73	C2	MIR4435-2HG
LMAN1	2.17799e-77	0.548421	0.882	0.88	4.32286e-73	C2	LMAN1
IGFBP7	1.0858e-76	1.15918	0.886	0.728	2.15509e-72	C2	IGFBP7
SFXN1	1.44209e-75	0.395744	0.694	0.477	2.86227e-71	C2	SFXN1
RHOBTB3	4.58968e-75	0.597443	0.902	0.932	9.10959e-71	C2	RHOBTB3
ECE1	8.3372e-75	0.371816	0.558	0.322	1.65477e-70	C2	ECE1
TCEAL7	4.00349e-74	0.408912	0.459	0.206	7.94613e-70	C2	TCEAL7
PHPT1	5.10475e-74	0.395517	0.988	0.989	1.01319e-69	C2	PHPT1
IER3	5.97881e-74	0.673545	0.667	0.437	1.18667e-69	C2	IER3
FNDC3B	6.73236e-74	0.418346	0.679	0.473	1.33624e-69	C2	FNDC3B
BCAR1	8.98699e-74	0.395193	0.695	0.515	1.78374e-69	C2	BCAR1
HNRNPH1	1.52316e-73	0.812039	0.976	0.976	3.02318e-69	C2	HNRNPH1
MYL12A	2.08333e-73	0.416972	0.995	0.991	4.13499e-69	C2	MYL12A
ARL3	1.8685e-71	0.376484	0.918	0.926	3.7086e-67	C2	ARL3
SEC24D	7.65885e-71	0.38393	0.607	0.373	1.52013e-66	C2	SEC24D
TENM3	3.91466e-70	0.278787	0.491	0.243	7.76982e-66	C2	TENM3
KCNQ1OT1	6.83563e-70	0.559942	0.701	0.462	1.35674e-65	C2	KCNQ1OT1
ELOB	9.41121e-70	0.299317	0.99	0.998	1.86794e-65	C2	ELOB
SNRPF	2.25499e-69	0.390655	0.98	0.99	4.47571e-65	C2	SNRPF
MIR222HG	6.72669e-69	0.311601	0.452	0.213	1.33511e-64	C2	MIR222HG
COMMD6	7.53953e-69	0.344	0.982	0.994	1.49645e-64	C2	COMMD6
SNHG14	7.86212e-69	0.564165	0.879	0.755	1.56047e-64	C2	SNHG14
SMURF2	8.66342e-69	0.409063	0.597	0.377	1.71952e-64	C2	SMURF2
BCAT1	1.94103e-68	0.390341	0.838	0.7	3.85257e-64	C2	BCAT1
FERMT2	2.3557e-68	0.438101	0.77	0.645	4.6756e-64	C2	FERMT2
PLD3	4.40666e-68	0.483258	0.899	0.877	8.74635e-64	C2	PLD3
PHLDB2	1.74999e-67	0.316512	0.461	0.225	3.47338e-63	C2	PHLDB2
PPIC	2.44747e-67	0.466968	0.709	0.551	4.85774e-63	C2	PPIC
SH3BP4	2.76098e-67	0.484963	0.65	0.423	5.47999e-63	C2	SH3BP4
UFM1	4.36629e-67	0.427042	0.922	0.902	8.6662e-63	C2	UFM1
NR2F1	5.93188e-67	1.51959	0.705	0.537	1.17736e-62	C2	NR2F1
ACTA2	6.00753e-67	0.420369	0.306	0.11	1.19237e-62	C2	ACTA2
MORF4L1	1.09852e-66	0.294984	0.986	0.996	2.18034e-62	C2	MORF4L1
GPC1	1.13935e-66	0.485685	0.654	0.481	2.26138e-62	C2	GPC1
KRT10	2.13832e-66	0.35912	0.963	0.981	4.24414e-62	C2	KRT10
FRMD6	2.61117e-66	0.593332	0.716	0.532	5.18266e-62	C2	FRMD6
RCN1	3.55148e-66	0.455965	0.943	0.944	7.04897e-62	C2	RCN1
MAML2	7.50553e-66	0.459474	0.69	0.463	1.4897e-61	C2	MAML2
ACTN4	1.06863e-65	0.511625	0.927	0.893	2.12101e-61	C2	ACTN4
P3H1	1.20993e-65	0.392948	0.69	0.549	2.40147e-61	C2	P3H1
SLC5A3	1.15787e-64	0.717795	0.814	0.779	2.29815e-60	C2	SLC5A3
SUMO2	8.7399e-64	0.313431	0.996	0.998	1.7347e-59	C2	SUMO2
ID2	1.0613e-63	0.439173	0.535	0.287	2.10647e-59	C2	ID2
GXYLT2	4.19418e-63	0.383412	0.558	0.334	8.32461e-59	C2	GXYLT2
COPB1	5.54153e-63	0.413934	0.921	0.903	1.09988e-58	C2	COPB1
UBE2E2	5.92145e-63	0.290286	0.535	0.299	1.17529e-58	C2	UBE2E2
HNRNPA0	8.47472e-63	0.42723	0.898	0.892	1.68206e-58	C2	HNRNPA0
PYCR1	1.04998e-62	0.399062	0.676	0.516	2.08401e-58	C2	PYCR1
SEC61B	1.53767e-62	0.272057	0.99	0.996	3.05196e-58	C2	SEC61B
GLI3	3.08043e-62	0.394636	0.637	0.413	6.11403e-58	C2	GLI3
TMEM30A	4.92494e-62	0.425755	0.758	0.661	9.77502e-58	C2	TMEM30A
BICC1	2.05493e-61	0.306127	0.45	0.228	4.07862e-57	C2	BICC1
DAP	3.71506e-61	0.413243	0.752	0.619	7.37365e-57	C2	DAP
ENY2	8.47844e-61	0.309303	0.985	0.995	1.6828e-56	C2	ENY2
TCEAL9	9.36935e-61	0.40016	0.966	0.971	1.85963e-56	C2	TCEAL9
ITM2C	4.04548e-60	0.488493	0.961	0.966	8.02946e-56	C2	ITM2C
ODC1	1.6435e-59	0.673569	0.58	0.425	3.26201e-55	C2	ODC1
LAMB1	3.5055e-59	0.37465	0.663	0.492	6.95772e-55	C2	LAMB1
TES	3.86029e-59	0.362835	0.618	0.407	7.66191e-55	C2	TES
HIF1A	6.98883e-59	0.42171	0.894	0.863	1.38714e-54	C2	HIF1A
EIF4G2	8.13547e-59	0.364947	0.981	0.99	1.61473e-54	C2	EIF4G2
PDIA4	1.10034e-58	0.423801	0.888	0.86	2.18396e-54	C2	PDIA4
MYH9	1.10272e-58	0.502689	0.88	0.881	2.18868e-54	C2	MYH9
TNFAIP8	2.61403e-58	0.351532	0.486	0.279	5.18833e-54	C2	TNFAIP8
LRP1	3.21999e-58	0.507774	0.803	0.699	6.39104e-54	C2	LRP1
MFAP2	4.97456e-58	0.414785	0.785	0.647	9.8735e-54	C2	MFAP2
SKP2	6.30981e-58	0.388008	0.577	0.405	1.25237e-53	C2	SKP2
PRDX1	8.81192e-58	0.320554	0.992	0.998	1.74899e-53	C2	PRDX1
PXDN	1.52158e-57	0.445758	0.833	0.788	3.02003e-53	C2	PXDN
MALAT1	1.74881e-57	0.887272	1	0.999	3.47104e-53	C2	MALAT1
PTMS	4.15023e-57	0.316283	0.989	0.998	8.23738e-53	C2	PTMS
TCF3	4.61634e-57	0.352523	0.761	0.64	9.16252e-53	C2	TCF3
JPT1	8.40879e-57	0.475312	0.978	0.99	1.66898e-52	C2	JPT1
AKAP12	1.36903e-56	0.469956	0.824	0.684	2.71725e-52	C2	AKAP12
GNAI2	1.50048e-56	0.311683	0.984	0.984	2.97816e-52	C2	GNAI2
MSMO1	4.9052e-56	0.519536	0.891	0.895	9.73583e-52	C2	MSMO1
PPDPF	8.08391e-56	0.340118	0.965	0.984	1.60449e-51	C2	PPDPF
TCF7L2	1.08139e-55	0.371436	0.664	0.454	2.14634e-51	C2	TCF7L2
HMGN2	2.29732e-55	0.845054	0.918	0.913	4.55973e-51	C2	HMGN2
FSTL1	2.46212e-55	0.556576	0.894	0.836	4.88681e-51	C2	FSTL1
PDLIM2	1.52078e-54	0.389178	0.91	0.903	3.01844e-50	C2	PDLIM2
MAP3K20	5.43209e-54	0.495673	0.611	0.487	1.07816e-49	C2	MAP3K20
LASP1	5.92917e-54	0.415417	0.78	0.69	1.17682e-49	C2	LASP1
TUBB6	1.54723e-53	0.458961	0.818	0.782	3.07094e-49	C2	TUBB6
PFDN1	1.97167e-53	0.378183	0.927	0.936	3.91338e-49	C2	PFDN1
RPS27	2.15526e-53	0.545847	0.999	1	4.27777e-49	C2	RPS27
RHOC	2.99966e-53	0.417974	0.931	0.944	5.95373e-49	C2	RHOC
JPX	4.90478e-53	0.329256	0.931	0.931	9.73501e-49	C2	JPX
HNRNPDL	8.89355e-53	0.347269	0.986	0.994	1.76519e-48	C2	HNRNPDL
TMEM158	4.56231e-52	0.392302	0.4	0.196	9.05527e-48	C2	TMEM158
TEAD1	7.01376e-52	0.362416	0.86	0.817	1.39209e-47	C2	TEAD1
UBE2E3	3.58805e-51	0.368867	0.857	0.896	7.12156e-47	C2	UBE2E3
KITLG	5.91815e-51	0.273324	0.269	0.106	1.17463e-46	C2	KITLG
MMP11	6.80016e-50	0.720915	0.419	0.23	1.3497e-45	C2	MMP11
ATP5IF1	7.10967e-50	0.296886	0.989	0.992	1.41113e-45	C2	ATP5IF1
SORBS2	8.66219e-50	0.448968	0.365	0.177	1.71927e-45	C2	SORBS2
SNHG18	9.68028e-50	0.354452	0.659	0.478	1.92134e-45	C2	SNHG18
APLP2	1.50863e-49	0.375655	0.868	0.845	2.99433e-45	C2	APLP2
SUMO1	1.92773e-49	0.277049	0.978	0.99	3.82616e-45	C2	SUMO1
CDKN1A	3.90571e-49	0.567766	0.603	0.426	7.75205e-45	C2	CDKN1A
GOLIM4	5.69714e-49	0.434434	0.82	0.73	1.13077e-44	C2	GOLIM4
AXIN2	6.72975e-49	0.27211	0.34	0.153	1.33572e-44	C2	AXIN2
GADD45A	8.34576e-49	0.427299	0.667	0.556	1.65647e-44	C2	GADD45A
LSM6	2.14944e-48	0.371357	0.872	0.891	4.26621e-44	C2	LSM6
SPATS2L	8.48842e-48	0.477978	0.786	0.707	1.68478e-43	C2	SPATS2L
TTC3	1.3282e-47	0.325459	0.989	0.989	2.63622e-43	C2	TTC3
CDK6	1.49339e-47	0.423687	0.769	0.663	2.96407e-43	C2	CDK6
SLC1A5	4.91694e-47	0.484686	0.807	0.724	9.75913e-43	C2	SLC1A5
RBM8A	5.03707e-47	0.340136	0.936	0.966	9.99757e-43	C2	RBM8A
CLIC4	6.47677e-47	0.342515	0.888	0.862	1.28551e-42	C2	CLIC4
DKK3	2.38338e-46	0.334961	0.524	0.343	4.73053e-42	C2	DKK3
TUSC3	6.91264e-46	0.315696	0.819	0.818	1.37202e-41	C2	TUSC3
RBFOX2	1.38868e-45	0.325853	0.77	0.72	2.75625e-41	C2	RBFOX2
ELK3	1.43985e-45	0.344754	0.748	0.617	2.85782e-41	C2	ELK3
PTMA	1.73242e-45	0.361551	0.996	1	3.43851e-41	C2	PTMA
XBP1	2.38809e-45	0.366545	0.799	0.685	4.73987e-41	C2	XBP1
TBL1X	2.64392e-45	0.272428	0.543	0.349	5.24766e-41	C2	TBL1X
NUCKS1	4.30449e-45	0.454152	0.99	0.99	8.54355e-41	C2	NUCKS1
HEG1	5.3355e-45	0.284133	0.469	0.278	1.05899e-40	C2	HEG1
CDH6	6.3854e-45	0.423984	0.307	0.129	1.26737e-40	C2	CDH6
SEC23A	1.97612e-44	0.339787	0.766	0.706	3.9222e-40	C2	SEC23A
RBBP4	3.45582e-44	0.406183	0.947	0.917	6.85912e-40	C2	RBBP4
TCF7L1	1.55096e-43	0.287581	0.581	0.416	3.07834e-39	C2	TCF7L1
RPS26	1.67198e-43	0.259868	0.992	0.999	3.31854e-39	C2	RPS26
MORF4L2	3.558e-43	0.276018	0.989	0.994	7.06193e-39	C2	MORF4L2
JUND	1.24532e-42	0.348986	0.937	0.946	2.47171e-38	C2	JUND
CYB5A	1.25139e-42	0.372778	0.875	0.892	2.48377e-38	C2	CYB5A
IGF2BP1	1.64447e-42	0.35783	0.891	0.856	3.26394e-38	C2	IGF2BP1
ARID3A	1.68193e-42	0.319762	0.683	0.574	3.3383e-38	C2	ARID3A
YWHAE	2.63848e-42	0.272988	0.993	0.998	5.23685e-38	C2	YWHAE
SLC20A2	5.4612e-42	0.31463	0.513	0.338	1.08394e-37	C2	SLC20A2
RRAS	1.12015e-41	0.374187	0.767	0.722	2.22327e-37	C2	RRAS
ARGLU1	2.97818e-41	0.423085	0.936	0.927	5.91108e-37	C2	ARGLU1
IRS1	3.46871e-41	0.304733	0.61	0.437	6.88471e-37	C2	IRS1
NECTIN2	4.30445e-41	0.389554	0.718	0.728	8.54347e-37	C2	NECTIN2
CBX5	4.33978e-41	0.36451	0.893	0.918	8.61359e-37	C2	CBX5
RBM3	4.85474e-41	0.308904	0.962	0.973	9.63568e-37	C2	RBM3
MAP1A	9.06609e-41	0.266615	0.505	0.33	1.79944e-36	C2	MAP1A
FHL3	9.72794e-41	0.295842	0.573	0.433	1.9308e-36	C2	FHL3
DNAJB6	1.04971e-40	0.28367	0.891	0.921	2.08346e-36	C2	DNAJB6
PPP3CA	4.85902e-40	0.331038	0.68	0.569	9.64418e-36	C2	PPP3CA
LIMA1	6.1617e-40	0.493193	0.782	0.822	1.22297e-35	C2	LIMA1
GLRX	6.76048e-40	0.67031	0.691	0.768	1.34182e-35	C2	GLRX
CAST	1.02498e-39	0.387191	0.89	0.937	2.03438e-35	C2	CAST
DBN1	1.83424e-39	0.330669	0.811	0.828	3.6406e-35	C2	DBN1
NECTIN3	4.84565e-39	0.2996	0.574	0.423	9.61765e-35	C2	NECTIN3
MTHFD2	5.91038e-39	0.42958	0.69	0.571	1.17309e-34	C2	MTHFD2
SMARCA1	7.04041e-39	0.330131	0.922	0.919	1.39738e-34	C2	SMARCA1
FABP3	7.81277e-39	0.666846	0.699	0.612	1.55068e-34	C2	FABP3
FAM107B	1.01158e-38	0.330137	0.582	0.417	2.00778e-34	C2	FAM107B
GNAI1	2.51139e-38	0.369843	0.796	0.799	4.98461e-34	C2	GNAI1
APP	2.55177e-38	0.333213	0.914	0.918	5.06475e-34	C2	APP
COPB2	3.06817e-38	0.314904	0.895	0.914	6.0897e-34	C2	COPB2
EIF5	3.4889e-38	0.36661	0.909	0.935	6.92478e-34	C2	EIF5
SLC9A3R2	3.69564e-38	0.283744	0.502	0.35	7.3351e-34	C2	SLC9A3R2
TPD52L1	1.25063e-37	0.631019	0.399	0.251	2.48225e-33	C2	TPD52L1
TSC22D2	2.07156e-37	0.429422	0.61	0.466	4.11163e-33	C2	TSC22D2
SVBP	2.2531e-37	0.25218	0.807	0.77	4.47196e-33	C2	SVBP
MACF1	4.62426e-37	0.325796	0.878	0.894	9.17823e-33	C2	MACF1
RAB34	7.26937e-37	0.407966	0.863	0.909	1.44282e-32	C2	RAB34
FBLN1	8.90138e-37	0.417849	0.886	0.919	1.76675e-32	C2	FBLN1
SEPTIN2	1.76692e-36	0.284493	0.967	0.979	3.50698e-32	C2	SEPTIN2
CBX1	1.9884e-36	0.324813	0.864	0.881	3.94658e-32	C2	CBX1
DLC1	2.57295e-36	0.32291	0.763	0.675	5.10679e-32	C2	DLC1
TIPARP	2.61702e-36	0.311359	0.548	0.41	5.19427e-32	C2	TIPARP
NXN	3.56899e-36	0.288367	0.595	0.489	7.08374e-32	C2	NXN
TGFB1I1	3.96693e-36	0.34432	0.773	0.763	7.87356e-32	C2	TGFB1I1
H3F3B	4.83505e-36	0.302841	0.99	0.997	9.59661e-32	C2	H3F3B
MAP9	5.02385e-36	0.270966	0.626	0.502	9.97134e-32	C2	MAP9
GARS	5.82311e-36	0.423189	0.85	0.803	1.15577e-31	C2	GARS
CAMK2N1	6.12345e-36	0.381397	0.562	0.426	1.21538e-31	C2	CAMK2N1
KDELR3	1.06909e-35	0.418498	0.664	0.657	2.12193e-31	C2	KDELR3
SSR3	3.30839e-35	0.311551	0.973	0.968	6.56649e-31	C2	SSR3
UACA	3.6884e-35	0.584671	0.693	0.701	7.32073e-31	C2	UACA
MYL6B	3.73372e-35	0.25278	0.918	0.943	7.41068e-31	C2	MYL6B
PRAG1	5.45541e-35	0.429308	0.714	0.606	1.08279e-30	C2	PRAG1
COX20	6.08749e-35	0.297097	0.905	0.924	1.20824e-30	C2	COX20
RABAC1	6.54473e-35	0.272448	0.99	0.99	1.299e-30	C2	RABAC1
PKIG	1.35474e-34	0.367318	0.653	0.63	2.68889e-30	C2	PKIG
HSPA13	5.45547e-34	0.317513	0.693	0.595	1.0828e-29	C2	HSPA13
TLN1	5.58399e-34	0.3087	0.852	0.86	1.10831e-29	C2	TLN1
MICU3	5.77584e-34	0.257094	0.471	0.331	1.14639e-29	C2	MICU3
ARPC5	5.97749e-34	0.284883	0.951	0.972	1.18641e-29	C2	ARPC5
SNX6	6.03058e-34	0.266138	0.947	0.952	1.19695e-29	C2	SNX6
TMEM45A	7.73622e-34	0.258689	0.507	0.353	1.53548e-29	C2	TMEM45A
PAPSS1	1.70737e-33	0.283841	0.761	0.774	3.38879e-29	C2	PAPSS1
AIG1	3.80043e-33	0.267567	0.546	0.406	7.54309e-29	C2	AIG1
HSP90B1	8.01305e-33	0.318199	1	0.994	1.59043e-28	C2	HSP90B1
H2AFY2	9.3524e-33	0.319011	0.61	0.536	1.85626e-28	C2	H2AFY2
TMED9	9.62752e-33	0.303244	0.937	0.948	1.91087e-28	C2	TMED9
FARP1	1.63827e-32	0.273923	0.837	0.818	3.25164e-28	C2	FARP1
SAR1A	2.65954e-32	0.269756	0.879	0.873	5.27866e-28	C2	SAR1A
PPIB	4.54687e-32	0.284733	0.997	0.995	9.02463e-28	C2	PPIB
SEMA5A	6.4253e-32	0.262161	0.495	0.331	1.27529e-27	C2	SEMA5A
CAPN2	1.19799e-31	0.308263	0.834	0.861	2.37777e-27	C2	CAPN2
RBMX	1.37915e-31	0.307453	0.925	0.937	2.73735e-27	C2	RBMX
THUMPD3-AS1	2.08703e-31	0.33523	0.612	0.476	4.14234e-27	C2	THUMPD3-AS1
FAM229B	3.38222e-31	0.253165	0.653	0.532	6.71303e-27	C2	FAM229B
WTAP	5.52779e-31	0.328846	0.829	0.824	1.09715e-26	C2	WTAP
IGF2BP2	6.88903e-31	0.265813	0.878	0.876	1.36734e-26	C2	IGF2BP2
UGDH	7.31535e-31	0.277325	0.716	0.617	1.45195e-26	C2	UGDH
VEZT	1.18314e-30	0.250791	0.739	0.659	2.3483e-26	C2	VEZT
PGD	1.31322e-30	0.329269	0.924	0.946	2.60648e-26	C2	PGD
MLLT11	1.32103e-30	0.25429	0.875	0.912	2.62199e-26	C2	MLLT11
CALU	2.88447e-30	0.259064	0.99	0.985	5.72509e-26	C2	CALU
KNOP1	6.15062e-30	0.269866	0.722	0.63	1.22078e-25	C2	KNOP1
DEK	8.3212e-30	0.421361	0.905	0.923	1.65159e-25	C2	DEK
SFPQ	9.73805e-30	0.310842	0.955	0.971	1.93281e-25	C2	SFPQ
IDS	1.17752e-29	0.25496	0.639	0.544	2.33714e-25	C2	IDS
SUGCT	1.42659e-29	0.277156	0.339	0.198	2.8315e-25	C2	SUGCT
EBPL	2.30429e-29	0.343514	0.818	0.893	4.57356e-25	C2	EBPL
PPP1CB	2.53914e-29	0.335289	0.954	0.961	5.03969e-25	C2	PPP1CB
PPME1	2.69269e-29	0.530782	0.614	0.562	5.34445e-25	C2	PPME1
GUCY1A2	2.72994e-29	0.333067	0.331	0.195	5.41839e-25	C2	GUCY1A2
TCAF1	4.56373e-29	0.268357	0.797	0.8	9.05808e-25	C2	TCAF1
SACS	9.46103e-29	0.456155	0.795	0.783	1.87782e-24	C2	SACS
CYTL1	1.07241e-28	0.754114	0.694	0.75	2.12852e-24	C2	CYTL1
RPL39	1.31643e-28	0.485227	0.999	1	2.61286e-24	C2	RPL39
TAX1BP1	1.50124e-28	0.388379	0.856	0.921	2.97965e-24	C2	TAX1BP1
FUBP1	1.55391e-28	0.278945	0.743	0.699	3.08419e-24	C2	FUBP1
AMOTL1	2.65523e-28	0.257435	0.563	0.435	5.27009e-24	C2	AMOTL1
HSPB11	2.84733e-28	0.262704	0.886	0.912	5.65138e-24	C2	HSPB11
LINC01578	2.88083e-28	0.260509	0.837	0.883	5.71787e-24	C2	LINC01578
RBM17	3.56651e-28	0.25235	0.868	0.891	7.07882e-24	C2	RBM17
TCEAL3	1.46162e-27	0.253619	0.778	0.733	2.90103e-23	C2	TCEAL3
MAGOH	2.33695e-27	0.267099	0.835	0.873	4.63837e-23	C2	MAGOH
NUCB2	2.60835e-27	0.292201	0.735	0.743	5.17706e-23	C2	NUCB2
DDAH2	2.74169e-27	0.291103	0.709	0.705	5.4417e-23	C2	DDAH2
TXNRD2	2.93487e-27	0.272252	0.454	0.335	5.82513e-23	C2	TXNRD2
ROMO1	5.21807e-27	0.372066	0.982	0.992	1.03568e-22	C2	ROMO1
FKBP7	6.09374e-27	0.27584	0.637	0.601	1.20948e-22	C2	FKBP7
TSEN15	6.95609e-27	0.26418	0.697	0.638	1.38064e-22	C2	TSEN15
DNAJC10	7.90735e-27	0.305875	0.79	0.762	1.56945e-22	C2	DNAJC10
YWHAG	1.39597e-26	0.384097	0.936	0.923	2.77073e-22	C2	YWHAG
OCIAD2	2.64046e-26	0.352278	0.548	0.457	5.24078e-22	C2	OCIAD2
CLINT1	4.83597e-26	0.255283	0.79	0.788	9.59843e-22	C2	CLINT1
RARS	4.90972e-26	0.256524	0.861	0.859	9.7448e-22	C2	RARS
ATP5F1E	6.23727e-26	0.399661	0.996	0.999	1.23797e-21	C2	ATP5F1E
CAPZA1	1.06729e-25	0.268699	0.932	0.938	2.11836e-21	C2	CAPZA1
LRRC42	1.19924e-25	0.283254	0.608	0.562	2.38026e-21	C2	LRRC42
NETO2	1.30302e-25	0.321368	0.629	0.564	2.58624e-21	C2	NETO2
FTL	1.38856e-25	0.337323	1	1	2.75602e-21	C2	FTL
HMGB2	1.67463e-25	0.725775	0.66	0.56	3.3238e-21	C2	HMGB2
GOLT1B	1.75069e-25	0.256934	0.728	0.718	3.47477e-21	C2	GOLT1B
SET	2.33975e-25	0.258633	0.988	0.997	4.64394e-21	C2	SET
PDIA3	2.35104e-25	0.253913	0.977	0.97	4.66634e-21	C2	PDIA3
RHOB	3.21539e-25	0.312952	0.716	0.67	6.38191e-21	C2	RHOB
SMC5	3.87519e-25	0.282035	0.614	0.544	7.69148e-21	C2	SMC5
HAS2	5.11163e-25	0.34742	0.419	0.28	1.01456e-20	C2	HAS2
B2M	1.24764e-24	0.380703	0.988	0.99	2.47631e-20	C2	B2M
PJA2	1.62061e-24	0.253531	0.85	0.863	3.21658e-20	C2	PJA2
MPZL1	1.68088e-24	0.261346	0.801	0.769	3.33621e-20	C2	MPZL1
SLC25A37	3.50948e-24	0.298298	0.804	0.798	6.96562e-20	C2	SLC25A37
ZNF608	3.96585e-24	0.350576	0.608	0.502	7.87142e-20	C2	ZNF608
SERINC2	4.3834e-24	0.26561	0.536	0.438	8.70016e-20	C2	SERINC2
COPA	4.65948e-24	0.254443	0.914	0.915	9.24814e-20	C2	COPA
RPL21	8.22058e-24	0.323645	0.996	0.999	1.63162e-19	C2	RPL21
RANBP1	1.20747e-23	0.383411	0.961	0.982	2.39658e-19	C2	RANBP1
TMEM237	1.42554e-23	0.256626	0.585	0.502	2.82942e-19	C2	TMEM237
SMAD5	1.80326e-23	0.26106	0.842	0.837	3.57912e-19	C2	SMAD5
AAK1	3.92816e-23	0.264748	0.703	0.617	7.79661e-19	C2	AAK1
IKBIP	4.515e-23	0.311173	0.827	0.851	8.96137e-19	C2	IKBIP
HES1	5.08967e-23	0.304166	0.567	0.449	1.0102e-18	C2	HES1
IGFBP5	5.71227e-23	1.10386	0.616	0.565	1.13377e-18	C2	IGFBP5
EIF3J	6.54492e-23	0.351728	0.876	0.865	1.29904e-18	C2	EIF3J
AP2B1	9.73273e-23	0.485612	0.909	0.916	1.93175e-18	C2	AP2B1
FCGRT	1.47247e-22	0.286879	0.684	0.658	2.92256e-18	C2	FCGRT
E2F7	1.68141e-22	0.309258	0.38	0.253	3.33726e-18	C2	E2F7
TSPAN6	3.55782e-22	0.268172	0.699	0.739	7.06156e-18	C2	TSPAN6
ALYREF	4.27517e-22	0.274324	0.829	0.857	8.48537e-18	C2	ALYREF
FADS1	6.01616e-22	0.277345	0.872	0.902	1.19409e-17	C2	FADS1
AHR	1.06729e-21	0.303104	0.573	0.486	2.11837e-17	C2	AHR
MALT1	2.77099e-21	0.255796	0.554	0.475	5.49987e-17	C2	MALT1
LHFPL6	3.77616e-21	0.280257	0.529	0.425	7.49493e-17	C2	LHFPL6
IGFBP4	6.73972e-21	0.312873	0.733	0.744	1.3377e-16	C2	IGFBP4
PHLDA3	8.03458e-21	0.263206	0.597	0.542	1.5947e-16	C2	PHLDA3
P4HB	2.56998e-20	0.276227	0.948	0.939	5.10089e-16	C2	P4HB
TMTC3	5.16622e-20	0.252295	0.589	0.49	1.02539e-15	C2	TMTC3
DCBLD2	5.3685e-20	0.311576	0.752	0.738	1.06554e-15	C2	DCBLD2
NID1	5.88992e-20	0.30383	0.683	0.61	1.16903e-15	C2	NID1
SIVA1	7.09805e-20	0.255587	0.899	0.945	1.40882e-15	C2	SIVA1
CAV2	8.58227e-20	0.325831	0.702	0.713	1.70341e-15	C2	CAV2
FAM133B	1.16713e-19	0.25654	0.8	0.77	2.31652e-15	C2	FAM133B
PEA15	1.3747e-19	0.307308	0.724	0.703	2.7285e-15	C2	PEA15
DYNC1I2	1.40767e-19	0.294756	0.978	0.982	2.79394e-15	C2	DYNC1I2
TUBA1B	1.63881e-19	0.374677	0.978	0.982	3.2527e-15	C2	TUBA1B
FTX	2.79527e-19	0.306386	0.634	0.532	5.54805e-15	C2	FTX
MMP2	4.16656e-19	0.284029	0.8	0.789	8.26979e-15	C2	MMP2
NAA10	7.69922e-19	0.264011	0.793	0.861	1.52814e-14	C2	NAA10
HMCN1	8.32811e-19	0.628291	0.626	0.599	1.65296e-14	C2	HMCN1
CAVIN3	1.11062e-18	0.395689	0.77	0.812	2.20436e-14	C2	CAVIN3
DUSP1	6.08406e-18	0.268579	0.427	0.336	1.20756e-13	C2	DUSP1
RPS21	1.86661e-17	0.305334	0.996	0.999	3.70486e-13	C2	RPS21
ILF2	2.74349e-17	0.280259	0.884	0.94	5.44527e-13	C2	ILF2
PFN11	6.50592e-17	0.254977	0.996	0.997	1.2913e-12	C2	PFN1
MARCKS	1.09868e-16	0.280554	0.999	0.999	2.18067e-12	C2	MARCKS
TMEM98	1.86529e-16	0.377791	0.807	0.886	3.70223e-12	C2	TMEM98
TRIM59	1.98979e-16	0.274516	0.554	0.482	3.94933e-12	C2	TRIM59
ZFHX3	2.67102e-16	0.251119	0.747	0.71	5.30145e-12	C2	ZFHX3
CYB5B	3.11307e-16	0.281874	0.792	0.868	6.17883e-12	C2	CYB5B
TIMP31	9.33161e-16	0.362096	0.897	0.852	1.85214e-11	C2	TIMP3
PRDX6	1.13721e-15	0.50404	0.962	0.972	2.25713e-11	C2	PRDX6
TRA2A	2.93321e-15	0.318634	0.705	0.679	5.82184e-11	C2	TRA2A
KPNA2	3.10892e-15	0.263524	0.917	0.939	6.17058e-11	C2	KPNA2
EIF2S2	5.74888e-15	0.338163	0.967	0.976	1.14104e-10	C2	EIF2S2
MED13L	1.15518e-14	0.267614	0.601	0.551	2.29281e-10	C2	MED13L
SLC7A11	1.2479e-14	0.34092	0.463	0.381	2.47683e-10	C2	SLC7A11
IER2	2.342e-14	0.257425	0.668	0.651	4.64841e-10	C2	IER2
ANP32E	2.96336e-14	0.272898	0.844	0.871	5.88168e-10	C2	ANP32E
SARS	3.28103e-14	0.333534	0.865	0.878	6.51219e-10	C2	SARS
ITGB5	4.37801e-14	0.289018	0.597	0.582	8.68948e-10	C2	ITGB5
HMGB3	1.04214e-13	0.293322	0.878	0.922	2.06845e-09	C2	HMGB3
STMN2	1.06306e-12	0.653037	0.294	0.206	2.10996e-08	C2	STMN2
TMPO	1.6246e-12	0.28965	0.722	0.728	3.2245e-08	C2	TMPO
FBXO5	2.04011e-12	0.309464	0.446	0.372	4.04921e-08	C2	FBXO5
C6orf62	2.55541e-12	0.28373	0.718	0.699	5.07198e-08	C2	C6orf62
EZR	4.09967e-12	0.479399	0.656	0.754	8.13702e-08	C2	EZR
ITGAV	7.2914e-12	0.331017	0.699	0.713	1.4472e-07	C2	ITGAV
TARS	8.12638e-12	0.303039	0.907	0.912	1.61292e-07	C2	TARS
MRPL33	9.01647e-12	0.300868	0.95	0.974	1.78959e-07	C2	MRPL33
SMC4	9.85556e-12	0.268747	0.703	0.649	1.95613e-07	C2	SMC4
ATP5ME	9.46901e-11	0.292132	0.988	0.998	1.87941e-06	C2	ATP5ME
N4BP2L2	1.09447e-10	0.293872	0.932	0.951	2.17231e-06	C2	N4BP2L2
EMP2	1.53851e-10	0.299802	0.607	0.614	3.05363e-06	C2	EMP2
MT-ND4L	4.32611e-10	0.328848	0.985	0.984	8.58647e-06	C2	MT-ND4L
AL627171.2	8.0672e-10	0.266009	0.667	0.641	1.60118e-05	C2	AL627171.2
SPDL1	1.34551e-09	0.276954	0.506	0.459	2.67056e-05	C2	SPDL1
H2AFX	1.11282e-07	0.272932	0.648	0.663	0.00220873	C2	H2AFX
TOP2A	4.36078e-07	0.406342	0.509	0.462	0.00865527	C2	TOP2A
RPS29	5.32029e-07	0.297551	0.999	0.999	0.0105597	C2	RPS29
RAB31	1.04246e-06	0.253496	0.716	0.742	0.0206908	C2	RAB31
CRIP1	3.99435e-06	0.264083	0.361	0.304	0.0792798	C2	CRIP1
PCLAF	4.16515e-06	0.3637	0.722	0.832	0.0826699	C2	PCLAF
HIST1H4C	4.86402e-06	0.444099	0.822	0.852	0.0965411	C2	HIST1H4C
CEBPD	2.40165e-05	0.335576	0.565	0.603	0.476679	C2	CEBPD
ACTG11	0.000129796	0.251639	1	0.999	1	C2	ACTG1
FTH1	0.00269601	0.29925	1	1	1	C2	FTH1
TNFRSF19	0.00618585	0.269127	0.51	0.546	1	C2	TNFRSF19
CRABP1	0	6.8454	0.926	0.061	0	C3	CRABP1
NEFM	0	4.11828	0.764	0.176	0	C3	NEFM
SOX111	0	3.18087	0.91	0.632	0	C3	SOX11
NR2F11	0	3.03485	0.986	0.51	0	C3	NR2F1
PEG101	0	2.43742	0.955	0.65	0	C3	PEG10
MAP1B1	0	2.35767	0.983	0.91	0	C3	MAP1B
TUBB2B1	0	2.27908	0.789	0.379	0	C3	TUBB2B
TAGLN3	0	2.22371	0.456	0.02	0	C3	TAGLN3
IGFBPL1	0	2.21673	0.454	0.005	0	C3	IGFBPL1
TMSB4X1	0	2.13246	0.999	0.998	0	C3	TMSB4X
IGFBP21	0	2.12008	0.934	0.74	0	C3	IGFBP2
BASP11	0	2.01585	0.986	0.647	0	C3	BASP1
MSX11	0	2.0121	0.688	0.154	0	C3	MSX1
MSX2	0	2.00356	0.78	0.041	0	C3	MSX2
CDH21	0	1.91017	0.923	0.255	0	C3	CDH2
PTN	0	1.86014	0.745	0.164	0	C3	PTN
CLU1	0	1.79858	0.776	0.043	0	C3	CLU
ID21	0	1.77964	0.79	0.26	0	C3	ID2
ZIC1	0	1.77716	0.844	0.008	0	C3	ZIC1
BEX1	0	1.73158	0.772	0.011	0	C3	BEX1
CNTNAP2	0	1.73095	0.6	0.008	0	C3	CNTNAP2
MEIS2	0	1.72117	0.768	0.284	0	C3	MEIS2
MDK1	0	1.72027	0.961	0.716	0	C3	MDK
NFIA	0	1.71091	0.661	0.06	0	C3	NFIA
CD241	0	1.69907	0.721	0.044	0	C3	CD24
COL1A11	0	1.642	0.643	0.09	0	C3	COL1A1
DLK1	0	1.63157	0.361	0.025	0	C3	DLK1
CCDC801	0	1.62566	0.724	0.273	0	C3	CCDC80
GAP43	0	1.60667	0.696	0.053	0	C3	GAP43
HTRA1	0	1.57644	0.666	0.167	0	C3	HTRA1
CDH61	0	1.56435	0.676	0.095	0	C3	CDH6
TLE41	0	1.53572	0.782	0.092	0	C3	TLE4
DPYSL21	0	1.52265	0.929	0.745	0	C3	DPYSL2
POU3F2	0	1.45429	0.588	0.005	0	C3	POU3F2
PANTR1	0	1.4355	0.339	0.001	0	C3	PANTR1
NOVA1	0	1.42713	0.717	0.096	0	C3	NOVA1
TAGLN1	0	1.38833	0.625	0.115	0	C3	TAGLN
PFN21	0	1.37942	0.932	0.861	0	C3	PFN2
NCAM1	0	1.37654	0.605	0.177	0	C3	NCAM1
ZIC2	0	1.36392	0.786	0.008	0	C3	ZIC2
ZFHX41	0	1.36002	0.776	0.062	0	C3	ZFHX4
IFITM1	0	1.35403	0.561	0.04	0	C3	IFITM1
NR2F21	0	1.34384	0.829	0.554	0	C3	NR2F2
HOXB-AS1	0	1.32403	0.605	0.127	0	C3	HOXB-AS1
CCND21	0	1.32161	0.735	0.103	0	C3	CCND2
PCSK1N	0	1.30704	0.674	0.059	0	C3	PCSK1N
LINC00472	0	1.30467	0.625	0.124	0	C3	LINC00472
BAALC	0	1.29055	0.656	0.033	0	C3	BAALC
SH3BGRL31	0	1.26297	0.983	0.992	0	C3	SH3BGRL3
CALM21	0	1.20965	0.999	0.998	0	C3	CALM2
SDC21	0	1.19794	0.762	0.193	0	C3	SDC2
RHOU	0	1.1942	0.633	0.03	0	C3	RHOU
PBX11	0	1.176	0.732	0.224	0	C3	PBX1
RPL391	0	1.15115	1	1	0	C3	RPL39
MIAT	0	1.10977	0.268	0.011	0	C3	MIAT
PDPN	0	1.10901	0.639	0.02	0	C3	PDPN
HOTAIRM1	0	1.07397	0.592	0.049	0	C3	HOTAIRM1
NDUFA3	0	1.06983	0.979	0.967	0	C3	NDUFA3
RFX4	0	1.06678	0.396	0.004	0	C3	RFX4
SRGAP3	0	1.02527	0.536	0.118	0	C3	SRGAP3
APLP1	0	1.02136	0.647	0.087	0	C3	APLP1
TCEAL71	0	1.02063	0.659	0.183	0	C3	TCEAL7
ROMO11	0	1.01749	0.986	0.992	0	C3	ROMO1
RAB3B	0	1.00142	0.522	0.016	0	C3	RAB3B
CXADR	0	0.996588	0.619	0.038	0	C3	CXADR
CPE1	0	0.975682	0.63	0.063	0	C3	CPE
MEST1	0	0.946667	0.582	0.162	0	C3	MEST
TCF41	0	0.931815	0.713	0.295	0	C3	TCF4
DACH1	0	0.921952	0.482	0.007	0	C3	DACH1
SNCG	0	0.915696	0.402	0.046	0	C3	SNCG
EFNB21	0	0.913808	0.652	0.098	0	C3	EFNB2
SEC61G1	0	0.88946	0.996	0.999	0	C3	SEC61G
COL3A11	0	0.873774	0.428	0.046	0	C3	COL3A1
STC1	0	0.86123	0.404	0.03	0	C3	STC1
NKAIN4	0	0.852591	0.268	0.009	0	C3	NKAIN4
COX7C	0	0.846634	0.997	0.999	0	C3	COX7C
CRABP21	0	0.845011	0.575	0.13	0	C3	CRABP2
PLAGL11	0	0.805153	0.575	0.112	0	C3	PLAGL1
CDO1	0	0.804833	0.325	0.021	0	C3	CDO1
DRAXIN	0	0.789345	0.325	0.002	0	C3	DRAXIN
ZEB11	0	0.784675	0.479	0.043	0	C3	ZEB1
BMP5	0	0.765954	0.482	0.01	0	C3	BMP5
KIF5C	0	0.759714	0.354	0.027	0	C3	KIF5C
MAP6	0	0.758091	0.314	0.011	0	C3	MAP6
AL353751.1	0	0.754165	0.306	0.005	0	C3	AL353751.1
PPP1R14C	0	0.746932	0.354	0.001	0	C3	PPP1R14C
MAPK10	0	0.734989	0.485	0.044	0	C3	MAPK10
NR2F1-AS1	0	0.73271	0.554	0.158	0	C3	NR2F1-AS1
SLIT2	0	0.721687	0.495	0.008	0	C3	SLIT2
RGS5	0	0.71851	0.457	0.015	0	C3	RGS5
ARHGAP291	0	0.6913	0.494	0.035	0	C3	ARHGAP29
MXRA51	0	0.687014	0.44	0.027	0	C3	MXRA5
SLC38A11	0	0.685328	0.535	0.065	0	C3	SLC38A1
ZIC4	0	0.683333	0.521	0.003	0	C3	ZIC4
AXIN21	0	0.679756	0.538	0.132	0	C3	AXIN2
LIFR	0	0.670642	0.433	0.025	0	C3	LIFR
UQCR10	0	0.667034	0.994	0.998	0	C3	UQCR10
PAK3	0	0.663392	0.324	0.011	0	C3	PAK3
ADGRL4	0	0.66072	0.332	0.023	0	C3	ADGRL4
GFRA1	0	0.652068	0.448	0.036	0	C3	GFRA1
RPL24	0	0.643449	0.997	0.999	0	C3	RPL24
LRRN1	0	0.629904	0.376	0.011	0	C3	LRRN1
PLAU1	0	0.613152	0.353	0.021	0	C3	PLAU
AFF3	0	0.613111	0.429	0.041	0	C3	AFF3
TTYH1	0	0.610048	0.386	0.031	0	C3	TTYH1
ALPK21	0	0.600423	0.439	0.022	0	C3	ALPK2
GPM6A	0	0.589198	0.264	0.003	0	C3	GPM6A
ZNF423	0	0.575994	0.458	0.053	0	C3	ZNF423
MIR99AHG	0	0.559859	0.425	0.041	0	C3	MIR99AHG
IFIT1	0	0.551674	0.368	0.053	0	C3	IFIT1
SPOCK1	0	0.549773	0.396	0.048	0	C3	SPOCK1
EPHA4	0	0.539537	0.259	0.011	0	C3	EPHA4
NTRK2	0	0.523703	0.33	0.002	0	C3	NTRK2
OSMR	0	0.513981	0.375	0.036	0	C3	OSMR
ZIC3	0	0.49239	0.388	0.002	0	C3	ZIC3
BMP71	0	0.487263	0.368	0.02	0	C3	BMP7
BOC	0	0.482446	0.414	0.06	0	C3	BOC
ZIC5	0	0.479062	0.347	0.002	0	C3	ZIC5
ADGRL3	0	0.472256	0.325	0.005	0	C3	ADGRL3
PTPRD	0	0.467209	0.382	0.024	0	C3	PTPRD
CDKN2B	0	0.467127	0.314	0.021	0	C3	CDKN2B
SERPING1	0	0.464985	0.396	0.074	0	C3	SERPING1
MN11	0	0.461874	0.359	0.02	0	C3	MN1
TENM2	0	0.454358	0.361	0.004	0	C3	TENM2
COL6A31	0	0.451449	0.369	0.041	0	C3	COL6A3
CDH111	0	0.445575	0.372	0.046	0	C3	CDH11
KLHL4	0	0.435198	0.336	0.012	0	C3	KLHL4
FLNC1	0	0.42203	0.364	0.049	0	C3	FLNC
ABLIM1	0	0.420305	0.365	0.037	0	C3	ABLIM1
COLEC121	0	0.414748	0.371	0.046	0	C3	COLEC12
CNTNAP3B	0	0.388131	0.318	0.022	0	C3	CNTNAP3B
HLA-B	0	0.373849	0.266	0.029	0	C3	HLA-B
MIR100HG1	0	0.350347	0.291	0.032	0	C3	MIR100HG
STK33	0	0.324604	0.275	0.011	0	C3	STK33
FGF12	0	0.323149	0.286	0.006	0	C3	FGF12
SOCS3	0	0.312262	0.255	0.023	0	C3	SOCS3
SHROOM31	0	0.30683	0.296	0.034	0	C3	SHROOM3
UNC5C	0	0.30058	0.257	0.006	0	C3	UNC5C
PRKAA2	0	0.291407	0.259	0.007	0	C3	PRKAA2
EPHB2	0	0.286139	0.261	0.018	0	C3	EPHB2
SYCE1L	1.36605e-306	0.819334	0.59	0.195	2.71134e-302	C3	SYCE1L
EGFR1	2.92727e-303	0.293781	0.296	0.037	5.81004e-299	C3	EGFR
RPS28	6.04796e-303	0.821291	0.998	1	1.2004e-298	C3	RPS28
AKAP121	1.32197e-298	1.5357	0.846	0.678	2.62384e-294	C3	AKAP12
CUTA	1.12085e-297	0.970183	0.954	0.956	2.22466e-293	C3	CUTA
PDGFC1	3.64323e-297	0.341549	0.34	0.05	7.23109e-293	C3	PDGFC
S1PR31	3.95038e-297	0.558005	0.418	0.085	7.84072e-293	C3	S1PR3
TPBG1	7.4787e-295	1.141	0.576	0.188	1.48437e-290	C3	TPBG
EFNA5	1.12432e-290	0.506753	0.389	0.076	2.23155e-286	C3	EFNA5
RPS271	2.90985e-288	1.08813	1	1	5.77547e-284	C3	RPS27
TM4SF11	1.7504e-284	0.535377	0.254	0.027	3.4742e-280	C3	TM4SF1
ATP5F1E1	4.25436e-284	0.808925	0.997	0.999	8.44406e-280	C3	ATP5F1E
SKIL	1.22578e-283	1.53643	0.841	0.615	2.43294e-279	C3	SKIL
CTHRC11	1.30066e-280	1.79168	0.574	0.203	2.58155e-276	C3	CTHRC1
FZD3	1.07475e-278	1.31516	0.799	0.532	2.13317e-274	C3	FZD3
PRSS231	3.68107e-276	1.7788	0.753	0.476	7.3062e-272	C3	PRSS23
SELENOP	8.62069e-275	0.926033	0.594	0.221	1.71104e-270	C3	SELENOP
LINC01503	2.46039e-274	0.285732	0.274	0.036	4.88339e-270	C3	LINC01503
RPL34	9.04862e-274	0.739947	0.999	0.999	1.79597e-269	C3	RPL34
FBLN2	1.64393e-271	0.604745	0.372	0.073	3.26287e-267	C3	FBLN2
ATP5IF11	4.92e-270	0.796468	0.975	0.994	9.76522e-266	C3	ATP5IF1
MT-ND3	5.73606e-268	0.835744	1	1	1.13849e-263	C3	MT-ND3
WLS	1.00682e-266	1.79891	0.856	0.843	1.99833e-262	C3	WLS
COL1A21	1.00176e-265	1.80921	0.853	0.756	1.98828e-261	C3	COL1A2
ATP5ME1	5.50044e-265	0.92816	0.995	0.998	1.09173e-260	C3	ATP5ME
SLC16A2	1.32467e-264	0.845847	0.548	0.189	2.6292e-260	C3	SLC16A2
GPC41	3.67682e-264	0.335968	0.293	0.043	7.29776e-260	C3	GPC4
UBL5	1.75859e-263	0.646927	0.996	0.998	3.49045e-259	C3	UBL5
MAF	2.82679e-262	1.6116	0.825	0.655	5.61061e-258	C3	MAF
WNT5A1	8.5031e-262	0.349009	0.346	0.059	1.68769e-257	C3	WNT5A
RPL36	1.55044e-259	0.703665	0.999	0.999	3.07732e-255	C3	RPL36
CXXC51	2.96614e-259	1.06293	0.837	0.664	5.88719e-255	C3	CXXC5
ELOB1	5.28986e-259	0.567654	0.993	0.998	1.04993e-254	C3	ELOB
ARL4C1	6.55715e-259	1.35221	0.741	0.438	1.30146e-254	C3	ARL4C
NDUFB1	9.45427e-259	0.810953	0.977	0.993	1.87648e-254	C3	NDUFB1
CCDC160	3.31337e-257	0.59502	0.49	0.147	6.57638e-253	C3	CCDC160
TPM11	3.62598e-254	1.5308	0.825	0.751	7.19685e-250	C3	TPM1
COMMD61	1.12487e-252	0.689922	0.985	0.994	2.23264e-248	C3	COMMD6
PLPPR3	2.26273e-252	0.428544	0.292	0.046	4.49106e-248	C3	PLPPR3
CORO2B	3.85798e-251	0.438565	0.401	0.093	7.65732e-247	C3	CORO2B
ID11	1.43208e-250	1.73335	0.511	0.164	2.8424e-246	C3	ID1
PET100	2.13359e-243	0.861913	0.968	0.98	4.23475e-239	C3	PET100
CNIH2	4.02557e-240	0.650035	0.348	0.073	7.98994e-236	C3	CNIH2
SOX2	4.56915e-238	0.998046	0.58	0.237	9.06885e-234	C3	SOX2
C1orf54	6.77216e-238	0.654743	0.561	0.213	1.34414e-233	C3	C1orf54
KRT81	1.15663e-236	0.647904	0.572	0.217	2.29567e-232	C3	KRT8
RIN21	1.65571e-236	0.429739	0.368	0.08	3.28625e-232	C3	RIN2
PCBP2	2.73364e-235	0.660175	0.989	0.996	5.42573e-231	C3	PCBP2
ATP1B11	7.4205e-235	1.06508	0.668	0.342	1.47282e-230	C3	ATP1B1
TMEM471	2.07974e-234	0.572112	0.43	0.115	4.12786e-230	C3	TMEM47
GLIPR11	4.77419e-234	0.467955	0.339	0.068	9.47581e-230	C3	GLIPR1
BMERB11	1.07351e-230	0.463416	0.37	0.084	2.1307e-226	C3	BMERB1
MT-ND4L1	1.38358e-230	0.929582	0.986	0.984	2.74612e-226	C3	MT-ND4L
TMEM258	2.02243e-229	0.675842	0.989	0.996	4.01411e-225	C3	TMEM258
RBBP41	6.12299e-229	1.01408	0.931	0.918	1.21529e-224	C3	RBBP4
MRPL331	1.24473e-228	0.841683	0.959	0.974	2.47054e-224	C3	MRPL33
RPS211	1.3816e-227	0.870404	0.997	0.999	2.7422e-223	C3	RPS21
RPS24	1.16192e-225	0.482371	0.998	1	2.30618e-221	C3	RPS24
MT2A1	5.44068e-221	1.47628	0.686	0.391	1.07987e-216	C3	MT2A
SDK2	1.14851e-220	0.312896	0.302	0.056	2.27956e-216	C3	SDK2
MAP2	4.5605e-219	1.35534	0.544	0.219	9.05167e-215	C3	MAP2
COL4A5	3.59547e-217	0.401897	0.381	0.095	7.13629e-213	C3	COL4A5
RPL211	7.06524e-217	0.746879	0.996	0.999	1.40231e-212	C3	RPL21
YWHAE1	1.38092e-216	0.767087	0.993	0.998	2.74085e-212	C3	YWHAE
COL5A11	1.34788e-215	0.527201	0.504	0.16	2.67527e-211	C3	COL5A1
TMSB15A1	1.38063e-215	1.68863	0.776	0.579	2.74027e-211	C3	TMSB15A
ADGRL21	2.86169e-214	0.582492	0.518	0.184	5.67989e-210	C3	ADGRL2
SRP14	5.76049e-214	0.475607	0.999	0.999	1.14334e-209	C3	SRP14
SSBP3	3.82902e-211	1.02408	0.787	0.63	7.59983e-207	C3	SSBP3
RPL36A	1.70341e-210	0.697908	0.996	0.998	3.38093e-206	C3	RPL36A
HOXB3	6.41916e-210	0.452087	0.29	0.056	1.27407e-205	C3	HOXB3
IFITM31	1.17438e-209	2.10686	0.836	0.987	2.33091e-205	C3	IFITM3
HOXB2	1.3352e-204	1.49195	0.546	0.232	2.65011e-200	C3	HOXB2
TTC31	1.54436e-204	0.738482	0.964	0.991	3.06525e-200	C3	TTC3
FRZB1	2.22322e-204	0.30976	0.289	0.055	4.41265e-200	C3	FRZB
GPX4	1.79348e-203	0.575142	0.979	0.995	3.55971e-199	C3	GPX4
CPXM1	2.85626e-202	0.843746	0.532	0.219	5.66911e-198	C3	CPXM1
SNHG141	9.92053e-202	0.984551	0.857	0.753	1.96903e-197	C3	SNHG14
C19orf81	1.54466e-201	0.546858	0.417	0.124	3.06584e-197	C3	C19orf81
COX6C	3.0629e-200	0.551218	0.996	0.998	6.07925e-196	C3	COX6C
STMP1	4.91775e-200	0.684732	0.961	0.979	9.76075e-196	C3	STMP1
SLC22A23	5.9975e-200	0.375869	0.336	0.078	1.19038e-195	C3	SLC22A23
NEFL	8.46492e-198	1.91776	0.747	0.583	1.68012e-193	C3	NEFL
RPL38	7.7608e-196	0.769051	0.996	0.999	1.54036e-191	C3	RPL38
OLFML31	2.08594e-195	0.403889	0.352	0.083	4.14017e-191	C3	OLFML3
MYL91	3.66632e-195	0.598113	0.594	0.259	7.27691e-191	C3	MYL9
CHN11	9.7633e-195	0.622882	0.53	0.206	1.93782e-190	C3	CHN1
RPL37	1.73043e-194	0.506076	0.999	0.999	3.43457e-190	C3	RPL37
SEPTIN111	2.55827e-191	0.805678	0.904	0.955	5.07765e-187	C3	SEPTIN11
BEX2	6.44274e-191	0.498259	0.344	0.088	1.27876e-186	C3	BEX2
OCIAD21	1.68336e-190	0.887186	0.687	0.443	3.34114e-186	C3	OCIAD2
RBP1	1.03421e-188	2.11418	0.532	0.225	2.05269e-184	C3	RBP1
TMA7	1.11875e-186	0.521531	0.995	0.999	2.22049e-182	C3	TMA7
APLP21	5.66649e-186	1.1495	0.8	0.85	1.12468e-181	C3	APLP2
RPS291	1.68842e-180	0.736603	0.997	0.999	3.35118e-176	C3	RPS29
MALAT11	9.81528e-180	0.911553	0.999	0.999	1.94814e-175	C3	MALAT1
TGFBI1	1.30409e-177	1.44724	0.586	0.319	2.58836e-173	C3	TGFBI
RPL41	2.09421e-177	0.47686	1	1	4.15659e-173	C3	RPL41
PALLD1	3.07877e-177	0.675577	0.621	0.329	6.11074e-173	C3	PALLD
HMGA21	4.01749e-177	1.2581	0.755	0.645	7.97392e-173	C3	HMGA2
SYT1	1.19559e-175	0.833082	0.346	0.096	2.37301e-171	C3	SYT1
UQCRQ	7.55462e-174	0.515056	0.989	0.998	1.49944e-169	C3	UQCRQ
IFITM21	8.82341e-172	1.23458	0.777	0.826	1.75127e-167	C3	IFITM2
NTM1	9.61516e-172	0.417413	0.352	0.097	1.90842e-167	C3	NTM
FAM110B	5.60882e-171	0.370874	0.361	0.106	1.11324e-166	C3	FAM110B
ST13	1.25168e-170	0.610464	0.98	0.997	2.48434e-166	C3	ST13
FJX11	1.91517e-166	1.35972	0.639	0.418	3.80123e-162	C3	FJX1
UQCRB	3.12515e-166	0.500174	0.982	0.998	6.20281e-162	C3	UQCRB
HNRNPH11	6.29745e-166	1.2133	0.96	0.977	1.24992e-161	C3	HNRNPH1
ZNF503	7.80811e-163	0.958792	0.692	0.503	1.54975e-158	C3	ZNF503
KCNQ2	7.85719e-162	0.635478	0.265	0.058	1.5595e-157	C3	KCNQ2
ATP5MD	2.96992e-161	0.60682	0.992	0.999	5.89469e-157	C3	ATP5MD
NT5E1	1.02075e-160	0.547101	0.406	0.142	2.02598e-156	C3	NT5E
ABCA1	1.31579e-159	0.544065	0.427	0.146	2.61158e-155	C3	ABCA1
APCDD1	9.47322e-159	0.86784	0.691	0.457	1.88024e-154	C3	APCDD1
AAK11	1.72884e-158	0.73927	0.741	0.612	3.43141e-154	C3	AAK1
ERRFI11	6.91749e-158	0.406532	0.338	0.098	1.37298e-153	C3	ERRFI1
AC010642.2	7.98897e-158	0.811691	0.907	0.915	1.58565e-153	C3	AC010642.2
SNHG9	1.21624e-157	0.802401	0.696	0.476	2.41399e-153	C3	SNHG9
PLD31	1.68903e-157	0.816943	0.83	0.881	3.35238e-153	C3	PLD3
S100A16	2.62977e-157	0.857265	0.648	0.418	5.21958e-153	C3	S100A16
BEX31	3.69782e-156	0.613669	0.975	0.996	7.33943e-152	C3	BEX3
NREP1	1.84345e-153	1.03861	0.711	0.512	3.65888e-149	C3	NREP
PON2	1.74304e-149	0.888689	0.846	0.891	3.45959e-145	C3	PON2
MRC21	4.15691e-148	0.635003	0.578	0.332	8.25064e-144	C3	MRC2
IDS1	4.63947e-148	0.697872	0.697	0.537	9.20841e-144	C3	IDS
SVBP1	6.5473e-148	0.79998	0.805	0.769	1.29951e-143	C3	SVBP
DSEL1	1.24702e-147	0.42676	0.398	0.144	2.47508e-143	C3	DSEL
COX16	1.89044e-147	0.566685	0.945	0.981	3.75214e-143	C3	COX16
AP2B11	6.18762e-146	0.755912	0.879	0.918	1.22812e-141	C3	AP2B1
HIF1A1	6.30111e-146	0.803709	0.816	0.868	1.25064e-141	C3	HIF1A
HCFC1R11	7.43801e-145	0.779413	0.804	0.866	1.4763e-140	C3	HCFC1R1
COPS9	1.88275e-144	0.494934	0.98	0.996	3.73689e-140	C3	COPS9
UQCR11	5.66897e-144	0.441035	0.99	0.998	1.12518e-139	C3	UQCR11
C18orf32	2.26302e-143	0.727081	0.911	0.931	4.49163e-139	C3	C18orf32
SHC3	9.82233e-143	0.314214	0.296	0.082	1.94954e-138	C3	SHC3
S100A13	3.38199e-141	0.720696	0.93	0.995	6.71258e-137	C3	S100A13
PGD1	8.2894e-141	0.598698	0.894	0.949	1.64528e-136	C3	PGD
ZNF521	8.598e-141	0.59065	0.522	0.26	1.70653e-136	C3	ZNF521
TUSC31	2.68027e-140	0.63223	0.797	0.819	5.3198e-136	C3	TUSC3
RPS27L	5.31355e-140	0.789096	0.986	0.997	1.05463e-135	C3	RPS27L
SDC3	2.48738e-139	0.996887	0.732	0.683	4.93696e-135	C3	SDC3
ARGLU11	9.64271e-139	0.799374	0.889	0.93	1.91389e-134	C3	ARGLU1
TMSB101	4.25123e-138	0.500635	0.999	1	8.43784e-134	C3	TMSB10
IGDCC4	4.78722e-136	0.419925	0.368	0.126	9.50168e-132	C3	IGDCC4
PLPP3	8.64713e-136	0.363381	0.366	0.131	1.71628e-131	C3	PLPP3
ZSCAN16-AS1	1.23155e-135	0.664746	0.715	0.598	2.44437e-131	C3	ZSCAN16-AS1
RND2	2.58032e-135	0.861952	0.347	0.12	5.12143e-131	C3	RND2
IRX2	4.4927e-135	0.691272	0.406	0.165	8.9171e-131	C3	IRX2
RPS10	2.01697e-134	0.544933	0.996	0.999	4.00329e-130	C3	RPS10
SFRP11	9.84926e-132	0.971447	0.65	0.463	1.95488e-127	C3	SFRP1
TNFRSF12A1	4.88325e-130	0.552493	0.44	0.19	9.69227e-126	C3	TNFRSF12A
ADM1	6.21753e-130	0.352334	0.274	0.072	1.23405e-125	C3	ADM
FZD6	5.0756e-128	0.441822	0.43	0.194	1.0074e-123	C3	FZD6
NSA2	5.90389e-127	0.653474	0.942	0.979	1.1718e-122	C3	NSA2
OST41	1.89903e-126	0.367824	0.998	0.999	3.7692e-122	C3	OST4
BCL2L11	7.56107e-126	0.315979	0.283	0.083	1.50072e-121	C3	BCL2L11
HDAC2	2.67703e-125	0.604572	0.943	0.971	5.31337e-121	C3	HDAC2
CYTOR1	5.40756e-125	1.28166	0.761	0.869	1.07329e-120	C3	CYTOR
CITED21	5.7819e-125	0.628253	0.617	0.419	1.14759e-120	C3	CITED2
CKAP41	6.6398e-125	0.68863	0.757	0.754	1.31787e-120	C3	CKAP4
TCEAL31	1.2425e-124	0.6569	0.745	0.735	2.46611e-120	C3	TCEAL3
FOXP11	1.74824e-124	0.568598	0.539	0.31	3.4699e-120	C3	FOXP1
RPS261	7.17345e-124	0.393998	0.997	0.999	1.42379e-119	C3	RPS26
LOXL21	4.81741e-123	0.314135	0.388	0.146	9.5616e-119	C3	LOXL2
NDUFB4	1.36358e-122	0.466691	0.981	0.992	2.70642e-118	C3	NDUFB4
PPP1CB1	8.62527e-122	0.613361	0.904	0.965	1.71194e-117	C3	PPP1CB
CENPV1	3.95635e-121	0.801664	0.535	0.296	7.85256e-117	C3	CENPV
TBL1XR1	1.55188e-120	0.659466	0.791	0.78	3.08017e-116	C3	TBL1XR1
ARL31	1.81142e-120	0.519553	0.882	0.929	3.59531e-116	C3	ARL3
DLGAP1-AS2	2.15859e-120	0.449027	0.346	0.127	4.28437e-116	C3	DLGAP1-AS2
RPS15A	2.4065e-120	0.265896	0.996	0.999	4.77643e-116	C3	RPS15A
CDC42EP31	5.38964e-119	0.498614	0.411	0.179	1.06974e-114	C3	CDC42EP3
FAM171B	1.65637e-118	0.529155	0.481	0.255	3.28756e-114	C3	FAM171B
RND31	2.83495e-118	0.782576	0.754	0.626	5.62681e-114	C3	RND3
LAMA5	6.55721e-118	0.474952	0.396	0.167	1.30147e-113	C3	LAMA5
PHPT11	1.96353e-117	0.497341	0.949	0.992	3.89722e-113	C3	PHPT1
DYNC1I21	5.98256e-117	0.56364	0.95	0.985	1.18742e-112	C3	DYNC1I2
PREX1	1.59547e-116	0.314769	0.268	0.078	3.1667e-112	C3	PREX1
RTF1	1.82014e-116	0.528641	0.902	0.946	3.61262e-112	C3	RTF1
PCDH9	4.4596e-116	0.451197	0.338	0.125	8.85141e-112	C3	PCDH9
CDC421	1.48338e-115	0.485067	0.988	0.999	2.94422e-111	C3	CDC42
DSP1	1.28955e-114	0.430578	0.373	0.147	2.5595e-110	C3	DSP
AC048341.1	3.32496e-114	0.369781	0.302	0.101	6.59938e-110	C3	AC048341.1
SNRPF1	6.28226e-114	0.55818	0.966	0.991	1.2469e-109	C3	SNRPF
TMEM1581	1.57093e-113	0.70668	0.414	0.189	3.11798e-109	C3	TMEM158
PWWP3B	3.11039e-113	0.357455	0.314	0.109	6.1735e-109	C3	PWWP3B
ATP5MPL	6.71007e-113	0.402899	0.989	0.998	1.33181e-108	C3	ATP5MPL
SUMO21	1.15564e-111	0.377859	0.995	0.998	2.29372e-107	C3	SUMO2
DDR21	1.95831e-111	0.307122	0.257	0.071	3.88686e-107	C3	DDR2
SYNM	6.59423e-111	0.316703	0.314	0.112	1.30882e-106	C3	SYNM
UBE2L6	1.9496e-109	0.51206	0.449	0.234	3.86957e-105	C3	UBE2L6
SKP1	3.87921e-109	0.345789	0.989	0.997	7.69945e-105	C3	SKP1
FZD21	4.43132e-106	0.432629	0.466	0.242	8.79529e-102	C3	FZD2
CELF1	7.29072e-105	0.662183	0.804	0.829	1.44706e-100	C3	CELF1
SORBS21	1.03589e-103	0.470323	0.386	0.17	2.05603e-99	C3	SORBS2
IER31	9.46605e-103	0.894622	0.596	0.436	1.87882e-98	C3	IER3
FBN21	1.00461e-102	0.253227	0.309	0.107	1.99395e-98	C3	FBN2
TWIST11	3.73543e-102	0.433318	0.356	0.137	7.41408e-98	C3	TWIST1
HIPK2	4.45075e-102	0.574921	0.576	0.373	8.83385e-98	C3	HIPK2
TBCA	3.61894e-101	0.387953	0.982	0.997	7.18286e-97	C3	TBCA
CBX51	4.86031e-101	0.602787	0.855	0.922	9.64674e-97	C3	CBX5
VMP11	7.23466e-101	0.888925	0.818	0.954	1.43593e-96	C3	VMP1
NAA38	1.53212e-100	0.488357	0.92	0.975	3.04094e-96	C3	NAA38
MT-ATP8	6.40149e-100	0.621032	0.849	0.858	1.27057e-95	C3	MT-ATP8
REEP2	1.93948e-99	0.432953	0.427	0.219	3.84948e-95	C3	REEP2
INAFM1	5.25464e-99	0.595073	0.443	0.238	1.04294e-94	C3	INAFM1
TIMM8B	9.8509e-99	0.431649	0.962	0.989	1.95521e-94	C3	TIMM8B
N4BP2L21	4.0344e-98	0.524666	0.906	0.953	8.00748e-94	C3	N4BP2L2
PTPRA	2.23002e-97	0.541725	0.833	0.879	4.42614e-93	C3	PTPRA
PIN4	2.88626e-97	0.544299	0.804	0.837	5.72866e-93	C3	PIN4
ATP5MG	1.36326e-96	0.282489	0.994	0.998	2.70579e-92	C3	ATP5MG
VCAN1	2.26868e-96	0.495157	0.603	0.362	4.50288e-92	C3	VCAN
SOX9	3.3069e-96	0.327505	0.323	0.123	6.56354e-92	C3	SOX9
DPM3	7.39064e-96	0.568311	0.775	0.813	1.46689e-91	C3	DPM3
ZBTB18	4.10897e-95	0.780436	0.275	0.099	8.15548e-91	C3	ZBTB18
SLC1A31	8.17161e-95	0.40003	0.299	0.112	1.6219e-90	C3	SLC1A3
MYEF2	1.12918e-94	0.720123	0.484	0.293	2.2412e-90	C3	MYEF2
SATB1	3.27679e-94	0.355099	0.293	0.108	6.50377e-90	C3	SATB1
TCEAL4	1.68105e-93	0.422491	0.932	0.992	3.33654e-89	C3	TCEAL4
METAP2	1.23769e-92	0.504404	0.872	0.935	2.45657e-88	C3	METAP2
NDRG4	6.80093e-92	0.523406	0.456	0.251	1.34985e-87	C3	NDRG4
INTU	2.37593e-90	0.470317	0.438	0.239	4.71574e-86	C3	INTU
SLC22A17	2.66832e-90	0.335009	0.335	0.143	5.29607e-86	C3	SLC22A17
HS6ST1	6.57088e-90	0.364923	0.34	0.15	1.30419e-85	C3	HS6ST1
DDR1	6.85407e-90	0.493091	0.419	0.227	1.3604e-85	C3	DDR1
BST2	9.31113e-90	0.393822	0.28	0.103	1.84807e-85	C3	BST2
VAMP5	1.63346e-89	0.735557	0.672	0.62	3.24209e-85	C3	VAMP5
SYNC	8.91969e-88	0.576193	0.554	0.377	1.77038e-83	C3	SYNC
MARCKS1	3.91245e-87	0.478976	0.996	0.999	7.76544e-83	C3	MARCKS
C12orf57	9.62069e-87	0.58129	0.945	0.972	1.90951e-82	C3	C12orf57
SNHG181	1.05327e-86	0.633426	0.599	0.478	2.09054e-82	C3	SNHG18
RNMT	2.27158e-86	0.541423	0.827	0.892	4.50862e-82	C3	RNMT
NNAT	2.74094e-86	1.71442	0.443	0.253	5.44022e-82	C3	NNAT
MRPS61	3.51949e-85	0.456682	0.903	0.954	6.98548e-81	C3	MRPS6
C14orf132	7.58622e-85	0.738036	0.507	0.34	1.50571e-80	C3	C14orf132
NRIP1	1.46274e-84	0.91601	0.682	0.684	2.90324e-80	C3	NRIP1
RGL1	1.76764e-84	0.285758	0.306	0.125	3.5084e-80	C3	RGL1
C4orf48	6.04561e-84	0.485644	0.994	0.998	1.19993e-79	C3	C4orf48
GLIPR21	4.87858e-83	0.267509	0.286	0.109	9.683e-79	C3	GLIPR2
NDUFA2	1.05041e-82	0.392684	0.941	0.988	2.08485e-78	C3	NDUFA2
ATP5MF	2.97207e-82	0.359376	0.984	0.998	5.89896e-78	C3	ATP5MF
GOLIM41	1.15059e-81	0.690138	0.729	0.734	2.2837e-77	C3	GOLIM4
COL18A11	2.11936e-81	0.665363	0.709	0.738	4.20651e-77	C3	COL18A1
TCF121	4.07028e-80	0.925064	0.696	0.672	8.07869e-76	C3	TCF12
PCCA-DT	1.66103e-79	0.475039	0.463	0.3	3.29681e-75	C3	PCCA-DT
PTPRG	2.80693e-79	0.779344	0.476	0.309	5.57119e-75	C3	PTPRG
PURPL	9.68844e-79	0.571493	0.436	0.252	1.92296e-74	C3	PURPL
SLC2A3	1.66269e-78	0.525146	0.534	0.391	3.3001e-74	C3	SLC2A3
NOTCH31	4.35919e-78	0.348435	0.394	0.203	8.65211e-74	C3	NOTCH3
NUCKS11	5.87778e-78	0.604221	0.953	0.992	1.16662e-73	C3	NUCKS1
MSI1	1.08018e-77	0.490594	0.324	0.148	2.14395e-73	C3	MSI1
PPDPF1	1.27805e-77	0.392683	0.93	0.987	2.53667e-73	C3	PPDPF
HES6	1.30974e-77	2.34648	0.4	0.874	2.59958e-73	C3	HES6
RPL27	3.48357e-77	0.297236	0.996	0.999	6.91419e-73	C3	RPL27
TCTEX1D2	5.83871e-77	0.523391	0.689	0.707	1.15887e-72	C3	TCTEX1D2
IMMP1L	8.15465e-77	0.620673	0.579	0.481	1.61853e-72	C3	IMMP1L
SCOC	1.72858e-76	0.505614	0.788	0.868	3.43088e-72	C3	SCOC
YWHAG1	2.16068e-76	0.523421	0.868	0.928	4.28851e-72	C3	YWHAG
FRMD4A	5.02213e-76	0.519791	0.527	0.383	9.96793e-72	C3	FRMD4A
CA11	5.85452e-76	0.276481	0.3	0.129	1.16201e-71	C3	CA11
TMEM256	7.76236e-76	0.416669	0.901	0.978	1.54067e-71	C3	TMEM256
IRF2BPL	7.85899e-76	0.641619	0.664	0.624	1.55985e-71	C3	IRF2BPL
RERE	8.14883e-76	0.688373	0.689	0.669	1.61738e-71	C3	RERE
RPL31	1.00582e-75	0.47967	0.903	0.96	1.99636e-71	C3	RPL31
BZW11	3.02664e-75	0.392254	0.924	0.975	6.00728e-71	C3	BZW1
FAM107B1	3.13817e-75	0.647031	0.553	0.415	6.22863e-71	C3	FAM107B
ZFP36L11	4.97237e-75	0.680949	0.801	0.933	9.86916e-71	C3	ZFP36L1
FAM229B1	7.19381e-75	0.484623	0.607	0.533	1.42783e-70	C3	FAM229B
SERF2	1.79385e-74	0.252584	1	1	3.56042e-70	C3	SERF2
MYL6B1	1.94179e-73	0.419643	0.895	0.946	3.85407e-69	C3	MYL6B
CNN31	2.53931e-73	0.486235	0.935	0.977	5.04002e-69	C3	CNN3
NDUFS5	3.44078e-73	0.275873	0.994	0.998	6.82925e-69	C3	NDUFS5
PLA2R1	6.39524e-73	0.305843	0.276	0.116	1.26933e-68	C3	PLA2R1
EIF1B	7.11328e-73	0.486041	0.904	0.948	1.41184e-68	C3	EIF1B
PPP6R2	7.78192e-73	0.519613	0.69	0.653	1.54456e-68	C3	PPP6R2
SMAD51	1.31013e-72	0.471528	0.777	0.842	2.60034e-68	C3	SMAD5
PAM	1.3138e-72	0.594655	0.618	0.575	2.60763e-68	C3	PAM
TCEAL91	4.80616e-72	0.422253	0.879	0.978	9.53927e-68	C3	TCEAL9
TCEA2	2.13386e-71	0.489131	0.651	0.639	4.23529e-67	C3	TCEA2
ESF1	5.70974e-71	0.530711	0.795	0.845	1.13327e-66	C3	ESF1
MRPL52	2.21338e-70	0.384857	0.91	0.982	4.39312e-66	C3	MRPL52
MYL61	3.44337e-70	0.260123	0.998	0.999	6.8344e-66	C3	MYL6
TNC1	9.39766e-70	0.300867	0.257	0.1	1.86525e-65	C3	TNC
RPL37A	2.52468e-69	0.321579	0.998	0.999	5.01098e-65	C3	RPL37A
PKIA	3.11619e-69	0.579127	0.38	0.209	6.18502e-65	C3	PKIA
CKB	3.38034e-69	1.55216	0.548	0.426	6.7093e-65	C3	CKB
PELI11	4.12711e-69	0.444084	0.361	0.19	8.19149e-65	C3	PELI1
SLC2A11	4.82316e-69	0.701918	0.477	0.339	9.57301e-65	C3	SLC2A1
[truncated: 482 more rows]

## Sheet: B. differentiation gene
Genes involved in the calculation of differentiation score (Bajpai et al.34). Related to Figure 2E.
genes used in Figure 2E
TYR
SLC45A2
KHDRBS1
DNAJC13
SLC33A1
COMMD2
RAB14
SLC31A1
AMBRA1
AP3D1
CCDC22
AP1M1
SEC31A
RPRD2
VPS29
ASCC3
FRYL
HPS4
HPS5
RAB7A
DHX29
HPS1
RAB21
RAB27A
AP1G1
COMMD8
HPS6
BLOC1S3
DEK
GANAB
LZIC
SLC24A5
ANKRD27
CDKN2A
COMMD5
DCT
DYRK1A
HNRNPR
HPS3
VPS35
SAR1A
ACTR2
NF2
OCA2
SLC12A9
ATP6V0A2
LYST
QKI
RAB32
SIAH1
TMED2
HDAC3
KLF6
NCOR1
SRSF5
TBL1XR1
CTDSPL2
TMEM163
SCAF4
PDCD10
MSMO1
TMED10
MTMR6
CREBBP
WDR91
RBBP6
EP300
BACE2
HNRNPA2B1
SLC17A5
COMMD10
WDR81
CUL5
BLOC1S2
ACTR3
CHD8
DTNBP1
CMTR2
SNX13
MTMR9
BNC2
MNT
ARPC3
SAFB
DEGS1
ASCC2
TRNAU1AP
RAB9A
TBC1D5
TMEM9B
GPR143
HSPA13
TRAPPC13
B4GALT1
BLOC1S6
SLC26A6
USF2
GPS2
INTS8
HSPA5
SPCS3
RB1
ARL8B
IRF2BP2
VPS41
CSK
HDAC4
TAOK1
FIP1L1
BLOC1S5
SRSF3
COMMD4
CCNK
CANX
ZC3H4
VPS18
BAMBI
SPTLC2
CD72
WDFY1
AP3B1
CCDC93
RBM5
F8A3
TMEM30A
FIG4
INTS6
VPS39
SHISA4
ZBTB1
CDK12
SLC24A4
CCZ1B
F8A1
SIRT6
SPTSSA
VPS26A
ARPC4
SPCS2
CLN3
DGKD
COMMD3
SMG7
SLAIN1
PSENEN
ALKBH8
ZNF428
SPAG16
HAUS3
VPS54
CLN3

## Sheet: C. Upregulated GO-BP terms
GO-BP terms from the upregulated DEGs from the three clusters. Related to Figure 2F.
Cluster	ID	Description	GeneRatio	BgRatio	pvalue	p.adjust	qvalue	geneID	Count
C1	GO:0009060	aerobic respiration	48/842	194/18903	7.18605e-23	3.66417e-19	3.06807e-19	ACO2/ANTKMT/ARL2/ATP5F1A/ATP5F1B/ATP5F1C/ATP5F1D/ATP5PB/ATP5PF/ATP7A/BNIP3/CHCHD10/CHCHD2/COA6/COX4I1/COX5A/CYC1/CYCS/DNAJC15/FH/GHITM/IDH3G/MDH1/MDH2/NDUFA10/NDUFA8/NDUFA9/NDUFAB1/NDUFB5/NDUFS2/NDUFS3/NDUFS7/NDUFV1/NDUFV2/NOP53/PARK7/PPIF/RHOA/SDHA/SDHB/SDHC/SDHD/SLC25A33/SNCA/SUCLG1/UQCRC2/UQCRFS1/UQCRH	48
C1	GO:0009141	nucleoside triphosphate metabolic process	53/842	267/18903	2.22185e-20	1.13292e-16	2.96706e-17	AK2/ANTKMT/ARL2/ATP5F1A/ATP5F1B/ATP5F1C/ATP5F1D/ATP5MC3/ATP5PB/ATP5PF/ATP6V0C/ATP6V1B2/DUT/ENO1/GALK1/GAPDH/HSPA1A/HSPA8/IMPDH2/ITPA/LDHA/NDUFA10/NDUFA8/NDUFA9/NDUFAB1/NDUFB5/NDUFS2/NDUFS3/NDUFS7/NDUFV1/NDUFV2/NME1/NME2/NME4/P2RX7/PARP1/PFKP/PGAM1/PGK1/PKM/RAN/RHOA/RHOQ/SDHA/SDHB/SDHC/SDHD/SLC25A13/TIGAR/TPI1/TSPO/TYMS/UCK1	53
C1	GO:0006119	oxidative phosphorylation	39/842	147/18903	5.57644e-20	2.84343e-16	3.96808e-17	ANTKMT/ATP5F1A/ATP5F1B/ATP5F1C/ATP5F1D/ATP5PB/ATP5PF/ATP7A/CHCHD10/CHCHD2/COA6/COX4I1/COX5A/CYC1/CYCS/DNAJC15/GHITM/NDUFA10/NDUFA8/NDUFA9/NDUFAB1/NDUFB5/NDUFS2/NDUFS3/NDUFS7/NDUFV1/NDUFV2/PARK7/PPIF/RHOA/SDHA/SDHB/SDHC/SDHD/SLC25A33/SNCA/UQCRC2/UQCRFS1/UQCRH	39
C1	GO:0019693	ribose phosphate metabolic process	68/842	475/18903	1.05316e-17	5.37006e-14	4.8605e-15	ACAT1/ACOT7/ACSL1/ACSL3/AK2/ANTKMT/APRT/ARL2/ATP5F1A/ATP5F1B/ATP5F1C/ATP5F1D/ATP5MC3/ATP5PB/ATP5PF/ATP6V0C/ATP6V1B2/ELOVL1/ENO1/GALK1/GAPDH/GUK1/HACD1/HSPA1A/HSPA8/IMPDH2/ITPA/LDHA/NDUFA10/NDUFA8/NDUFA9/NDUFAB1/NDUFB5/NDUFS2/NDUFS3/NDUFS7/NDUFV1/NDUFV2/NME1/NME2/NME4/NUDT4/P2RX7/PARP1/PDE10A/PFKP/PGAM1/PGK1/PKM/PYGL/RAN/RHOA/RHOQ/SDHA/SDHB/SDHC/SDHD/SLC25A13/SLC35B2/SNCA/SUCLG1/TECR/TIGAR/TKT/TPI…	68
C1	GO:0043473	pigmentation	32/842	112/18903	1.13843e-17	5.80486e-14	4.8605e-15	AP1S1/AP1S2/ATP7A/BACE2/BBS5/CD63/CDH3/CITED1/DCT/EDNRB/GPR143/HPS1/HPS4/KIT/LYST/MEF2C/MFSD12/MITF/MLPH/MYO5A/OCA2/PMEL/RAB27A/RAB32/RAB38/RACK1/SLC24A5/SOX10/TBX2/TYR/TYRP1/ZEB2	32
C1	GO:0046034	ATP metabolic process	42/842	217/18903	5.40461e-16	2.75581e-12	1.53832e-13	AK2/ANTKMT/ARL2/ATP5F1A/ATP5F1B/ATP5F1C/ATP5F1D/ATP5MC3/ATP5PB/ATP5PF/ATP6V0C/ATP6V1B2/ENO1/GALK1/GAPDH/HSPA1A/HSPA8/LDHA/NDUFA10/NDUFA8/NDUFA9/NDUFAB1/NDUFB5/NDUFS2/NDUFS3/NDUFS7/NDUFV1/NDUFV2/P2RX7/PARP1/PFKP/PGAM1/PGK1/PKM/SDHA/SDHB/SDHC/SDHD/SLC25A13/TIGAR/TPI1/TSPO	42
C1	GO:0009260	ribonucleotide biosynthetic process	43/842	234/18903	1.72013e-15	8.77093e-12	4.52186e-13	ACAT1/ACOT7/ACSL1/ACSL3/AK2/ANTKMT/APRT/ATP5F1A/ATP5F1B/ATP5F1C/ATP5F1D/ATP5MC3/ATP5PB/ATP5PF/ATP6V0C/ELOVL1/ENO1/HACD1/IMPDH2/NDUFA10/NDUFA8/NDUFA9/NDUFAB1/NDUFB5/NDUFS2/NDUFS3/NDUFS7/NDUFV1/NDUFV2/NME1/NME2/NME4/PARP1/SDHA/SDHB/SDHC/SDHD/SLC25A13/SLC35B2/SNCA/TECR/UCK1/UPP1	43
C1	GO:1902600	proton transmembrane transport	35/842	160/18903	3.0657e-15	1.5632e-11	6.60737e-13	ANTKMT/ATP1A1/ATP5F1A/ATP5F1B/ATP5F1C/ATP5F1D/ATP5MC3/ATP5PB/ATP5PF/ATP6AP1/ATP6V0A1/ATP6V0B/ATP6V0C/ATP6V0D1/ATP6V0E1/ATP6V1B2/ATP6V1C1/ATP6V1D/ATP6V1F/ATP6V1G1/ATP7A/COX4I1/COX5A/CYC1/NDUFS7/PARK7/PHB2/PPIF/RNASEK/SLC22A18/SLC25A3/SLC25A4/SLC25A5/UQCRFS1/UQCRH	35
C1	GO:0042438	melanin biosynthetic process	14/842	24/18903	1.40953e-13	7.18722e-10	1.88062e-11	ATP7A/CDH3/CITED1/DCT/DDT/GIPC1/MFSD12/OCA2/PMEL/RAB38/SLC24A5/TYR/TYRP1/ZEB2	14
C1	GO:0006582	melanin metabolic process	14/842	25/18903	3.07262e-13	1.56673e-09	3.97529e-11	ATP7A/CDH3/CITED1/DCT/DDT/GIPC1/MFSD12/OCA2/PMEL/RAB38/SLC24A5/TYR/TYRP1/ZEB2	14
C1	GO:0044550	secondary metabolite biosynthetic process	14/842	26/18903	6.3854e-13	3.25592e-09	7.78923e-11	ATP7A/CDH3/CITED1/DCT/DDT/GIPC1/MFSD12/OCA2/PMEL/RAB38/SLC24A5/TYR/TYRP1/ZEB2	14
C1	GO:0042440	pigment metabolic process	22/842	80/18903	3.33826e-12	1.70218e-08	3.65452e-10	ABCC2/ATP7A/BLVRA/BLVRB/CDH3/CITED1/DCT/DDT/GIPC1/GPR143/HMOX2/MFSD12/OCA2/PMEL/RAB38/SLC24A5/SLC25A39/TBX2/TSPO/TYR/TYRP1/ZEB2	22
C1	GO:0016050	vesicle organization	48/842	353/18903	5.16292e-12	2.63257e-08	5.51074e-10	AP1S1/AP1S2/ATP6AP1/ATP6V0A1/ATP6V0B/ATP6V0C/ATP6V1D/ATP6V1F/BACE2/CLN3/EEA1/EPS15/GPR143/HPS1/HPS4/LAMTOR1/LAPTM4B/LYST/P2RX7/PDCD6/PMEL/RAB14/RAB27A/RAB32/RAB38/RAB5B/RAB7A/RNASEK/S100A10/SDCBP/SERPINE2/SNCA/SNX10/SNX3/SORT1/SQSTM1/SRPX/STAM/STX3/STX7/STXBP1/STXBP6/TRAPPC2L/TYRP1/VAMP3/VAMP8/ZEB2/ZFYVE16	48
C1	GO:0140053	mitochondrial gene expression	31/842	163/18903	6.03037e-12	3.07489e-08	6.27963e-10	AURKAIP1/C1QBP/CHCHD10/FASTK/MRPL12/MRPL15/MRPL18/MRPL27/MRPL32/MRPL34/MRPL35/MRPL37/MRPL38/MRPL40/MRPL41/MRPL44/MRPS12/MRPS15/MRPS16/MRPS2/MRPS24/MRPS25/MRPS26/MRPS28/MRPS30/MRPS34/MRPS5/MRPS7/SLC25A33/TBRG4/TUFM	31
C1	GO:0050931	pigment cell differentiation	15/842	37/18903	1.78318e-11	9.09244e-08	1.77052e-09	CD63/CITED1/EDNRB/HPS4/KIT/MEF2C/MITF/OCA2/RAB27A/RAB32/RAB38/SLC24A5/SOX10/TYRP1/ZEB2	15
C1	GO:0032543	mitochondrial translation	27/842	131/18903	1.9985e-11	1.01903e-07	1.93921e-09	AURKAIP1/C1QBP/MRPL12/MRPL15/MRPL18/MRPL27/MRPL32/MRPL34/MRPL35/MRPL37/MRPL38/MRPL40/MRPL41/MRPL44/MRPS12/MRPS15/MRPS16/MRPS2/MRPS24/MRPS25/MRPS26/MRPS28/MRPS30/MRPS34/MRPS5/MRPS7/TUFM	27
C1	GO:0007040	lysosome organization	23/842	98/18903	3.81938e-11	1.9475e-07	3.54495e-09	ATP6AP1/ATP6V0A1/ATP6V0B/ATP6V0C/ATP6V1D/ATP6V1F/CLN3/CLN6/GNPTAB/GRN/HEXA/HEXB/HPS1/HPS4/LAMTOR1/LAPTM4B/LYST/NAGLU/P2RX7/RAB14/RAB7A/RNASEK/SRPX	23
C1	GO:0080171	lytic vacuole organization	23/842	98/18903	3.81938e-11	1.9475e-07	3.54495e-09	ATP6AP1/ATP6V0A1/ATP6V0B/ATP6V0C/ATP6V1D/ATP6V1F/CLN3/CLN6/GNPTAB/GRN/HEXA/HEXB/HPS1/HPS4/LAMTOR1/LAPTM4B/LYST/NAGLU/P2RX7/RAB14/RAB7A/RNASEK/SRPX	23
C1	GO:0031647	regulation of protein stability	43/842	325/18903	1.63964e-10	8.36053e-07	1.45842e-08	ATP1B3/C10orf90/CAPN3/CCT3/CCT5/CCT6A/CCT7/CCT8/CD81/CDC37/CRTAP/CTSA/CTSH/DDRGK1/FBXO7/GAPDH/GIPC1/GLMP/GRN/GSN/HPS4/HSP90AA1/HSP90AB1/HSPA1A/HSPA8/HSPD1/INSC/ISOC2/LMNA/NEDD4L/NOP53/NPM1/PARK7/PFN1/PHB2/PINX1/POLR2E/RAD23A/RPL5/SNCA/STXBP1/TAF9/TOMM7	43
C1	GO:0033059	cellular pigmentation	18/842	64/18903	2.07382e-10	1.05744e-06	1.80696e-08	AP1S1/AP1S2/BACE2/BBS5/CD63/CDH3/GPR143/HPS1/HPS4/LYST/MLPH/MYO5A/PMEL/RAB27A/RAB32/RAB38/TYRP1/ZEB2	18
C1	GO:0006457	protein folding	34/842	223/18903	3.22046e-10	1.64211e-06	2.64417e-08	AIP/ARL2/CCT3/CCT5/CCT6A/CCT7/CCT8/CDC37/CHORDC1/CRTAP/DNAJC1/DNAJC3/ERP29/FKBP1A/FKBP1B/GRN/GRPEL1/HSP90AA1/HSP90AB1/HSPA1A/HSPA5/HSPA8/HSPA9/HSPB1/HSPD1/MESD/MPDU1/NUDC/PDIA6/PPIA/PPIF/PRDX4/SDF2L1/STIP1	34
C1	GO:0007035	vacuolar acidification	13/842	33/18903	6.20928e-10	3.16611e-06	5.00196e-08	ATP6AP1/ATP6V0A1/ATP6V0B/ATP6V0C/ATP6V0D1/ATP6V0E1/ATP6V1B2/ATP6V1D/ATP6V1F/CLN3/CLN6/GRN/RNASEK	13
C1	GO:1901617	organic hydroxy compound biosynthetic process	34/842	245/18903	3.97629e-09	2.02751e-05	3.14383e-07	ALDH2/ASAH1/ATP7A/CDH3/CITED1/CYB5R1/CYP27A1/CYP51A1/DAB2/DCT/DDT/EBP/FDPS/GIPC1/IMPA2/MFSD12/OCA2/OSBPL1A/OSBPL9/PARK7/PGP/PMEL/POR/QDPR/RAB38/SLC24A5/SNCA/SOD1/SPTSSA/SQLE/SRD5A3/TYR/TYRP1/ZEB2	34
C1	GO:1990542	mitochondrial transmembrane transport	19/842	91/18903	1.52026e-08	7.75179e-05	1.13872e-06	AIFM1/DNAJC15/GRPEL1/HSPD1/MCUR1/MPC1/MRPL18/PSEN2/SLC25A13/SLC25A3/SLC25A33/SLC25A39/SLC25A4/SLC25A5/SLC25A6/TOMM20/TOMM40/TOMM7/VDAC1	19
C1	GO:0019748	secondary metabolic process	15/842	60/18903	3.87956e-08	0.000197819	2.85581e-06	AKR7A2/ATP7A/CDH3/CITED1/DCT/DDT/GIPC1/MFSD12/OCA2/PMEL/RAB38/SLC24A5/TYR/TYRP1/ZEB2	15
C1	GO:0007006	mitochondrial membrane organization	21/842	120/18903	7.06599e-08	0.000360295	4.94867e-06	BNIP3/CHCHD10/CHCHD3/CHCHD6/GHITM/HSP90AA1/HSPA1A/HSPA9/PPIF/SAMM50/SLC25A4/SLC25A5/SLC25A6/SNCA/THEM4/TIMM13/TOMM20/TOMM40/TOMM6/TOMM7/VDAC2	21
C1	GO:0043455	regulation of secondary metabolic process	8/842	15/18903	7.30221e-08	0.00037234	4.94867e-06	ATP7A/CDH3/GIPC1/MFSD12/RAB38/SLC24A5/TYRP1/ZEB2	8
C1	GO:1900376	regulation of secondary metabolite biosynthetic process	8/842	15/18903	7.30221e-08	0.00037234	4.94867e-06	ATP7A/CDH3/GIPC1/MFSD12/RAB38/SLC24A5/TYRP1/ZEB2	8
C1	GO:0010506	regulation of autophagy	39/842	344/18903	8.81862e-08	0.000449661	5.61953e-06	ABL2/AKT1/ATM/ATP6V0A1/ATP6V0B/ATP6V0C/ATP6V0D1/ATP6V0E1/ATP6V1B2/ATP6V1C1/ATP6V1D/ATP6V1G1/BNIP3/CAPN1/CLN3/CTSA/EIF4G1/FBXO7/GAPDH/GPR137B/HSPB1/HTR2B/IFI16/MET/MTDH/PARK7/PSAP/RRAGD/SLC25A4/SLC25A5/SLC7A5/SNCA/TBC1D14/TIGAR/TSPO/VDAC1/VPS26A/WDR45/WIPI1	39
C1	GO:0016236	macroautophagy	37/842	317/18903	8.96381e-08	0.000457065	5.62805e-06	AKT1/ATP2A2/ATP6V0A1/ATP6V0B/ATP6V0C/ATP6V0D1/ATP6V0E1/ATP6V1B2/ATP6V1C1/ATP6V1D/ATP6V1G1/AUP1/BNIP3/CALM1/CAPN1/CDC37/CLN3/CTSD/DDRGK1/EI24/GAPDH/MAP1LC3B/PHB2/RAB7A/SLC25A4/SLC25A5/SQSTM1/STAM/TBC1D14/TEX264/TIGAR/TOMM7/VAMP8/VDAC1/VPS26A/WDR45/WIPI1	37
C1	GO:0010823	negative regulation of mitochondrion organization	13/842	52/18903	3.13422e-07	0.00159814	1.88074e-05	AKT1/BNIP3/GHITM/HSPA1A/LMNA/PPIF/PRELID1/SLC25A4/SLC25A5/SLC25A6/TIGAR/TSPO/VAT1	13
C1	GO:0006839	mitochondrial transport	26/842	189/18903	3.17166e-07	0.00161723	1.88074e-05	AIFM1/AIP/BCAP31/BNIP3/CHCHD10/DNAJC15/FBXO7/GRPEL1/HPS4/HSP90AA1/HSPA1A/HSPD1/PPIF/SAMM50/SLC25A13/SLC25A4/SLC25A5/SLC25A6/THEM4/TIMM13/TOMM20/TOMM40/TOMM6/TOMM7/TSPO/VDAC2	26
C1	GO:0022613	ribonucleoprotein complex biogenesis	47/842	489/18903	6.32975e-07	0.00322754	3.60329e-05	ATM/BOP1/C1QBP/CELF2/EBNA1BP2/EIF3A/EIF3D/EIF3H/EIF3I/EIF3K/EIF3L/EIF3M/EIF4B/EXOSC4/EXOSC7/GTF3A/HSP90AA1/HSP90AB1/IMP3/IMP4/MRPL44/MRPS2/MRPS7/NIFK/NOP10/NOP16/NOP53/NPM1/PA2G4/PINX1/PUF60/PWP1/RAN/RPL5/RPL7A/RPLP0/RPP25/RPS16/RPS5/RPS6/RSL1D1/SBDS/SF3B2/SNRPB/TAF9/TXNL4A/XRCC5	47
C1	GO:1903715	regulation of aerobic respiration	10/842	32/18903	7.69363e-07	0.00392298	4.23192e-05	ARL2/ATP7A/BNIP3/DNAJC15/NOP53/PARK7/PPIF/RHOA/SLC25A33/SNCA	10
C1	GO:2001233	regulation of apoptotic signaling pathway	39/842	374/18903	7.73139e-07	0.00394223	4.23192e-05	AKT1/BCAP31/CD44/CTSC/CTSH/EIF5A/ENO1/ERP29/GHITM/GSTP1/HSPA1A/HSPB1/LGALS3/LMNA/LTBR/MAZ/MYC/NCK2/NDUFS3/PARK7/PARP1/PPIA/PPIF/PPP1CA/PRELID1/PTTG1IP/RACK1/RPS3/SLC25A4/SLC25A5/SLC25A6/SOD1/SP100/SRPX/TAF9/TIMP3/TMBIM6/TNFSF12/VDAC2	39
C1	GO:0032271	regulation of protein polymerization	26/842	201/18903	1.05875e-06	0.00539859	5.51259e-05	ADD3/ARF6/ARHGAP18/ARL2/ARPC1A/ARPC1B/ARPC2/ARPC3/EPS8/FMN1/GSN/HSP90AA1/HSPA1A/MET/NCK2/PFN1/RAC1/RHOA/RPS3/SNCA/SNX9/SPTBN1/SSH2/TUBB4A/TWF2/VDAC2	26
C1	GO:0052547	regulation of peptidase activity	44/842	459/18903	1.54881e-06	0.00789739	7.77955e-05	A2M/AIFM1/AKT1/ANP32B/ARL6IP5/BCAP31/CD109/CD44/CSTB/CTSB/CTSD/CTSH/CYCS/DDRGK1/ECM1/GAPDH/GRN/GSN/HSPD1/IFI16/LAMTOR5/LXN/MBP/MICAL1/MTCH1/MYC/NR4A1/PARK7/PDCD6/PEBP1/POR/PRELID1/PTTG1/RACK1/RHOA/RPS3/SERPINB1/SERPINB6/SERPINE2/SERPINF1/SNCA/TIMP2/TIMP3/UBXN1	44
C1	GO:0044282	small molecule catabolic process	39/842	385/18903	1.59383e-06	0.00812694	7.91258e-05	ACAT1/ACAT2/AHCY/AKT1/ALDH2/AMDHD2/CRYL1/CYP27A1/DERA/ENO1/ENOSF1/ETFA/FAH/GALE/GALK1/GALM/GCSH/GNPDA1/HADHA/HADHB/IMPA2/INPP4B/MPST/MTHFS/NPL/OAT/PARK7/PFKP/PGK1/PHYH/PKM/QDPR/QPRT/SCARB1/SORD/SRD5A3/TIGAR/TPI1/UPP1	39
C1	GO:0006885	regulation of pH	17/842	99/18903	1.62009e-06	0.00826082	7.95048e-05	ATP5F1B/ATP6AP1/ATP6V0A1/ATP6V0B/ATP6V0C/ATP6V0D1/ATP6V0E1/ATP6V1B2/ATP6V1D/ATP6V1F/CLN3/CLN6/EDNRB/GRN/RAB38/RAB7A/RNASEK	17
C1	GO:0001667	ameboidal-type cell migration	46/842	492/18903	1.78704e-06	0.00911212	8.67014e-05	AKT1/ALX1/ANXA6/ARF6/ARID5B/ATP5F1A/ATP5F1B/BCAS3/C1QBP/CAP1/CCN3/CIB1/CLN3/CORO1B/CTSH/CYGB/DPP4/EDNRB/ETS1/GIPC1/GRN/HSPB1/HTR2B/ITGB1BP1/KIT/MCC/MEF2C/MET/NR4A1/NRP2/P2RX4/PDCD6/PFN1/RAC1/RCC2/RHOA/SASH1/SCARB1/SEMA6A/SERPINF1/SOX10/SP100/TNFSF12/WASF2/ZEB2/ZFAND5	46
C1	GO:0042177	negative regulation of protein catabolic process	18/842	111/18903	1.90842e-06	0.00973105	9.15502e-05	CTSA/CYP51A1/DDRGK1/EIF3H/GIPC1/HSP90AB1/LAPTM4B/NOP53/NQO1/PARK7/SDCBP/SERPINE2/SNCA/SNX3/TAF9/TIMP2/TIMP3/UBXN1	18
C1	GO:0045861	negative regulation of proteolysis	36/842	352/18903	3.20672e-06	0.016351	0.000144116	A2M/AKT1/CD109/CD44/CLN3/CSTB/CTSB/CTSZ/DDRGK1/DNAJC1/ECM1/EIF3H/GAPDH/GIPC1/HSP90AB1/IFI16/LAMTOR5/LXN/MICAL1/NOP53/NR4A1/PARK7/PEBP1/POR/PTTG1/RPL5/SDCBP/SERPINB1/SERPINB6/SERPINE2/SERPINF1/SNCA/TAF9/TIMP2/TIMP3/UBXN1	36
C1	GO:0070997	neuron death	37/842	368/18903	3.50139e-06	0.0178536	0.000154114	ADARB1/AIFM1/AKT1/ARL6IP5/ATM/BNIP3/CCND1/CITED1/CLN3/CTSZ/EIF4G1/ERBB3/FBXO7/GAPDH/GPNMB/GRN/HSP90AB1/HSPA5/MAP3K11/MEF2C/NQO1/PARK7/PARP1/RACK1/RHOA/SERPINF1/SIGMAR1/SLC23A2/SNCA/SOD1/STXBP1/TFAP2A/TFAP2B/TIGAR/TMBIM6/TRIM2/UBE2M	37
C1	GO:0006605	protein targeting	34/842	325/18903	3.64534e-06	0.0185876	0.000158813	AIFM1/AIP/BCAP31/CDC37/CIB1/DNAJC15/FBXO7/GET3/GIPC1/GNPTAB/GRPEL1/HPS4/HSP90AA1/HSPA5/HSPA8/HSPD1/ITGB1BP1/M6PR/RAB7A/SAMM50/SDCBP/SORT1/SPCS1/SPCS2/SYNGR1/TIMM13/TOMM20/TOMM40/TOMM6/TOMM7/TRAK2/TSPO/YWHAB/ZFYVE16	34
C1	GO:0072594	establishment of protein localization to organelle	42/842	449/18903	4.9539e-06	0.02526	0.000213642	AIFM1/AIP/AKT1/BCAP31/CCT3/CCT5/CCT6A/CCT7/CCT8/DNAJC15/FAM53B/FBXO7/GET3/GNPTAB/GRPEL1/HPS4/HSP90AA1/HSP90AB1/HSPA5/HSPA8/HSPD1/LMNA/M6PR/NFKBIA/PHB2/PTTG1IP/RAB7A/RAN/SAMM50/SORT1/SPCS1/SPCS2/SQSTM1/STAM/TIMM13/TOMM20/TOMM40/TOMM6/TOMM7/TSPAN10/TSPO/ZFYVE16	42
C1	GO:0016052	carbohydrate catabolic process	21/842	155/18903	5.43216e-06	0.0276986	0.000231925	ARL2/DERA/ENO1/ENOSF1/GALE/GALK1/GALM/GAPDH/HEXB/LDHA/NEU1/P2RX7/PFKP/PGAM1/PGK1/PKM/PPP1CA/PYGL/SORD/TIGAR/TPI1	21
C1	GO:1903829	positive regulation of protein localization	42/842	451/18903	5.53356e-06	0.0282156	0.000232486	ABHD17A/ACSL3/AKT1/ANP32B/ARF6/B3GAT3/BCAP31/BCAS3/CCT3/CCT5/CCT6A/CCT7/CCT8/CD81/CIB1/CLN3/DDRGK1/GPR137B/HPS4/HSP90AA1/HSP90AB1/ITGB1BP1/LAMTOR5/LGALS3/MESD/MYH10/NPM1/P2RX7/PARK7/PARP1/PINX1/PPIA/PSMD9/RAB38/RACK1/RAN/RER1/SPTBN1/SQSTM1/SRI/STX3/TOMM7	42
C1	GO:0008637	apoptotic mitochondrial changes	17/842	108/18903	5.55422e-06	0.028321	0.000232486	AKT1/BIK/BNIP3/CHCHD10/GGCT/GHITM/HRK/HSPA1A/HSPD1/LMNA/PPIF/PRELID1/SLC25A4/SLC25A5/SLC25A6/THEM4/VDAC2	17
C1	GO:0051258	protein polymerization	30/842	281/18903	9.02171e-06	0.0460017	0.000350163	ADD3/ARF6/ARHGAP18/ARL2/ARPC1A/ARPC1B/ARPC2/ARPC3/EPS8/FMN1/GAS7/GSN/HSP90AA1/HSPA1A/MET/MID1IP1/MSRB2/NCK2/PFN1/RAC1/RHOA/RPS3/SNCA/SNX9/SPTBN1/SSH2/TUBB4A/TWF2/UBE2S/VDAC2	30
C2	GO:0030198	extracellular matrix organization	57/605	318/18903	1.13631e-26	5.46678e-23	2.11455e-23	ADAMTS12/ANTXR1/ANXA2/APP/CAV1/CAV2/CCDC80/CCN1/CCN2/COL12A1/COL16A1/COL18A1/COL1A1/COL1A2/COL3A1/COL4A1/COL4A2/COL5A1/COL5A2/COL5A3/COL8A1/CREB3L1/CYP1B1/DDR2/DNAJB6/EFEMP2/EMILIN1/EXT1/FAP/FBLN1/FBLN5/FLRT2/FSCN1/GAS6/HAS2/HMCN1/ITGB1/LAMB1/LOX/LOXL1/LOXL2/LRP1/LUM/MMP11/MMP2/NID1/NID2/P4HA1/PHLDB2/POSTN/PXDN/RGCC/SERPINH1/SULF2/TGFB1/TGFB2/TGFBI	57
C2	GO:0031589	cell-substrate adhesion	56/605	369/18903	1.60123e-22	7.70351e-19	1.35472e-19	ACTN1/ACTN4/ADAMTS12/AJUBA/ANGPT1/ANGPT2/ANTXR1/AXL/CCDC80/CCN1/CCN2/CDC42/CDK6/COL16A1/COL1A1/COL3A1/COL5A3/COL8A1/DLC1/EFEMP2/EMILIN1/EMP2/FBLN1/FBLN5/FERMT2/FLNA/FN1/GAS6/HAS2/ID1/ITGA1/ITGA11/ITGAV/ITGB1/ITGB5/LAMB1/LIMCH1/LIMS1/MACF1/MDK/MYADM/NID1/NID2/NRP1/P4HB/PHLDB2/PLAU/RIN2/RRAS/SERPINE1/SFRP1/THBS1/THY1/TLN1/VCL/ZYX	56
C2	GO:0042060	wound healing	60/605	442/18903	1.56151e-21	7.5124e-18	1.05689e-18	ACTA2/ACTB/AJUBA/ANXA1/ANXA2/AXL/CAV1/CCN1/CCN4/CDKN1A/CNN2/COL1A1/COL3A1/COL5A1/CSRP1/DCBLD2/DDR2/DSP/ELK3/EMILIN1/EXT1/F2R/F3/FAP/FBLN1/FERMT2/FLNA/FN1/GAS6/GLI3/HIF1A/ITGB1/LMAN1/LOX/MACF1/MYH9/MYL12A/MYL9/MYOF/PDGFRB/PHLDB2/PLAU/PPP3CA/PTK7/RHOC/SDC1/SERPINE1/SLC7A11/TFPI/TGFB1/TGFB2/THBS1/TIMP1/TLN1/TNFRSF12A/TPM1/VCL/WNT5A/WNT5B/XBP1	60
C2	GO:0001503	ossification	57/605	429/18903	4.79291e-20	2.30587e-16	2.70337e-17	ADAMTS12/ALYREF/ATP2B1/AXIN2/BMP4/BMP7/CCN1/CCN2/CCN4/CDH11/CDK6/COL1A1/COL1A2/COL5A2/COL6A1/CREB3L1/CRIM1/CTHRC1/DDR2/DKK1/EGFR/EXT1/FBN2/FBXO5/FERMT2/FHL2/GLI3/GPC3/HIF1A/ID3/IGFBP3/IGFBP5/ISG15/ITGA11/JUND/LOX/MDK/MMP2/MN1/MRC2/PBX1/PDLIM7/PPP3CA/RBMX/SFRP1/SLC8A1/SMAD1/SMAD5/SOX11/TGFB1/TGFB2/TMEM119/TNC/TPM4/TWIST1/VCAN/WNT5A	57
C2	GO:0001667	ameboidal-type cell migration	61/605	492/18903	7.47837e-20	3.59785e-16	3.61548e-17	ACTA2/AKAP12/AMOTL1/AMOTL2/ANGPT1/ANGPT2/ANXA1/ANXA3/BCAR1/BMP4/BMP7/CD248/CDC42/CDH2/CENPV/CYP1B1/DDR2/EDNRA/EFNB2/EMP2/FAP/FN1/FOXP1/FSTL1/GADD45A/GJA1/GLIPR2/GPC3/HAS2/HIF1A/ID1/ITGB1/KITLG/LOXL2/MACF1/MYH9/NR2F2/NRP1/PDLIM1/PFN1/PFN2/PITX2/RGCC/RHOB/RIN2/RRAS/SEMA3A/SEMA5A/SLC8A1/SMURF2/SPARC/SRPX2/SVBP/TGFB1/TGFB2/THBS1/TIMP1/TMSB4X/TPBG/TWIST1/WNT5A	61
C2	GO:0060485	mesenchyme development	46/605	313/18903	4.11182e-18	1.97819e-14	1.54614e-15	ACTA2/AXIN2/BASP1/BMP4/BMP7/CDC42/CDH2/CITED2/COL1A1/EDNRA/EMP2/EXT1/FERMT2/FLNA/FN1/FRZB/GLIPR2/HAS2/HES1/HIF1A/HMGA2/KITLG/LOXL2/MDK/MSX1/NRP1/PDGFRB/PHLDB2/PITX2/PTK7/RGCC/S100A4/SEMA3A/SEMA5A/SFRP1/SOX11/SPRY1/TBX3/TCF7L2/TGFB1/TGFB1I1/TGFB2/TWIST1/VASN/WNT5A/ZFP36L1	46
C2	GO:0010810	regulation of cell-substrate adhesion	36/605	222/18903	8.38524e-16	4.03414e-12	2.57976e-13	ACTN4/ANGPT2/CCDC80/CCN1/CDC42/CDK6/COL16A1/COL1A1/COL8A1/DLC1/EFEMP2/EMILIN1/EMP2/FBLN1/FERMT2/FLNA/FN1/HAS2/LIMCH1/LIMS1/MACF1/MDK/MYADM/NID1/NRP1/P4HB/PHLDB2/PLAU/RIN2/RRAS/SERPINE1/SFRP1/THBS1/THY1/TLN1/VCL	36
C2	GO:0032963	collagen metabolic process	25/605	107/18903	3.73389e-15	1.79637e-11	9.60545e-13	BMP4/CCN2/COL1A1/COL1A2/COL5A1/CREB3L1/DDR2/EMILIN1/ERRFI1/F2R/FAP/HIF1A/INHBA/ITGB1/LARP6/MMP11/MMP2/MRC2/P3H1/PCOLCE/PDGFRB/RCN3/RGCC/SERPINH1/TGFB1	25
C2	GO:0001649	osteoblast differentiation	37/605	246/18903	3.97364e-15	1.91172e-11	9.60545e-13	ALYREF/AXIN2/BMP4/BMP7/CCN1/CCN4/CDK6/COL1A1/COL6A1/CREB3L1/CRIM1/CTHRC1/DDR2/FBN2/FBXO5/FERMT2/FHL2/GLI3/ID3/IGFBP3/IGFBP5/ITGA11/JUND/LOX/MRC2/PDLIM7/PPP3CA/RBMX/SFRP1/SMAD1/SMAD5/SOX11/TMEM119/TNC/TPM4/TWIST1/VCAN	37
C2	GO:0001655	urogenital system development	45/605	360/18903	4.81075e-15	2.31445e-11	1.08537e-12	ACTA2/ANGPT1/ANGPT2/ANXA1/AP2B1/ARL3/BASP1/BICC1/BMP4/BMP7/CD24/COL4A1/EDNRA/EFNB2/EXT1/FBN1/GLI3/GPC3/HAS2/HES1/HOXA10/HSPB11/ID3/MAGED1/MME/MMP2/NID1/NOTCH3/NRP1/ODC1/PBX1/PDGFRB/PPP3CA/PTK7/SDC1/SFRP1/SMAD1/SMAD5/SOX11/SPRY1/SULF2/TGFB2/TIPARP/TNC/WNT5A	45
C2	GO:0007015	actin filament organization	51/605	454/18903	5.57214e-15	2.68076e-11	1.17858e-12	ACTN1/ARHGAP28/ARPC5/BCAR1/CALD1/CAPZA1/CCN2/CDC42/CDC42EP3/CDC42EP5/DBN1/DLC1/DPYSL3/DSTN/EMP2/EZR/FAT1/FERMT2/FLNA/FSCN1/HMCN1/HSP90B1/ID1/ITGB5/LIMA1/LIMCH1/LPAR1/MARCKS/MYADM/NRP1/PDLIM1/PFN1/PFN2/PHLDB2/RGCC/RHOB/RHOBTB3/RHOC/RND3/SEMA5A/SFRP1/SHROOM3/SORBS2/TJP1/TMSB10/TMSB15A/TMSB4X/TPM1/TPM2/TPM4/ZYX	51
C2	GO:0071559	response to transforming growth factor beta	39/605	277/18903	6.67689e-15	3.21225e-11	1.2746e-12	CAV1/CAV2/CITED2/COL1A1/COL1A2/COL3A1/COL4A2/DDR2/DKK3/EMILIN1/FBN1/FBN2/FERMT2/ID1/ITGB5/LIMS1/LOX/LTBP1/MXRA5/NREP/PEG10/RBBP4/SFRP1/SMAD1/SMAD5/SMURF2/SNX6/SOX11/SPRY1/TGFB1/TGFB1I1/TGFB2/THBS1/VASN/WNT5A/ZEB1/ZFHX3/ZFP36L1/ZYX	39
C2	GO:0042692	muscle cell differentiation	48/605	409/18903	6.77937e-15	3.26156e-11	1.2746e-12	ACTN1/ACTN4/ADM/ALPK2/BDNF/BMP4/CAPN2/CAV2/CDH2/CSRP1/CSRP2/DKK1/EDNRA/EFEMP2/EFNB2/EHD2/FHL2/FLNC/FOXP1/HES1/ID2/IGFBP5/ITGB1/KRT19/LAMB1/LOX/MORF4L2/MSX1/MYH9/MYL9/MYOF/NID1/OLFM2/PDGFRB/PLD3/PPP3CA/SDC1/SLC8A1/SMAD1/SORBS2/TBX3/TGFB1/TMEM119/TPM1/UCHL1/WNT5B/XBP1/ZEB1	48
C2	GO:0016055	Wnt signaling pathway	50/605	456/18903	2.71674e-14	1.30702e-10	4.63095e-12	ALPK2/AMOTL1/AMOTL2/APP/AXIN2/BICC1/CAV1/CCN4/CD24/CDC42/CDH2/COL1A1/CPE/CTHRC1/DKK1/DKK3/EDNRA/EGFR/EXT1/FERMT2/FRZB/FZD2/GLI3/GPC3/GPC4/IGFBP2/IGFBP4/LRP1/MACF1/MDK/NXN/PRICKLE1/PTK7/RBMS3/SDC1/SEMA5A/SFRP1/SMURF2/SULF2/TBL1X/TCF7L1/TCF7L2/TGFB1/TGFB1I1/TLE4/TMEM237/TMEM88/TPBG/WNT5A/WNT5B	50
C2	GO:0198738	cell-cell signaling by wnt	50/605	458/18903	3.2266e-14	1.55232e-10	4.9634e-12	ALPK2/AMOTL1/AMOTL2/APP/AXIN2/BICC1/CAV1/CCN4/CD24/CDC42/CDH2/COL1A1/CPE/CTHRC1/DKK1/DKK3/EDNRA/EGFR/EXT1/FERMT2/FRZB/FZD2/GLI3/GPC3/GPC4/IGFBP2/IGFBP4/LRP1/MACF1/MDK/NXN/PRICKLE1/PTK7/RBMS3/SDC1/SEMA5A/SFRP1/SMURF2/SULF2/TBL1X/TCF7L1/TCF7L2/TGFB1/TGFB1I1/TLE4/TMEM237/TMEM88/TPBG/WNT5A/WNT5B	50
C2	GO:0071560	cellular response to transforming growth factor beta stimulus	37/605	271/18903	8.9008e-14	4.28218e-10	1.20489e-11	CAV1/CAV2/CITED2/COL1A1/COL1A2/COL3A1/COL4A2/DDR2/DKK3/EMILIN1/FBN1/FBN2/FERMT2/ID1/ITGB5/LIMS1/LOX/LTBP1/NREP/PEG10/RBBP4/SFRP1/SMAD1/SMAD5/SMURF2/SNX6/SOX11/SPRY1/TGFB1/TGFB1I1/TGFB2/THBS1/VASN/WNT5A/ZEB1/ZFP36L1/ZYX	37
C2	GO:0032970	regulation of actin filament-based process	46/605	406/18903	9.31007e-14	4.47908e-10	1.21182e-11	ACTA2/ARHGAP28/ARPC5/CAPZA1/CAV1/CCN2/CDC42/CDC42EP3/CDC42EP5/CNN2/DBN1/DLC1/DSP/DSTN/FERMT2/FLNA/FRMD6/FSCN1/ID1/LIMA1/LIMCH1/LPAR1/LRP1/MDK/MYADM/MYH9/NRP1/PDGFRB/PFN1/PFN2/PHLDB2/PHPT1/RGCC/RHOB/RHOBTB3/RHOC/RND3/SEMA5A/SFRP1/SUMO1/TJP1/TMSB10/TMSB15A/TMSB4X/TNNC1/TPM1	46
C2	GO:0032964	collagen biosynthetic process	17/605	50/18903	1.14638e-13	5.51521e-10	1.43688e-11	BMP4/CCN2/COL1A1/COL5A1/CREB3L1/DDR2/EMILIN1/ERRFI1/F2R/INHBA/LARP6/PCOLCE/PDGFRB/RCN3/RGCC/SERPINH1/TGFB1	17
C2	GO:0007229	integrin-mediated signaling pathway	24/605	113/18903	1.28844e-13	6.19867e-10	1.55726e-11	BCAR1/CCN2/CDC42/COL16A1/COL3A1/EMP2/FERMT2/FLNA/FN1/ISG15/ITGA1/ITGA11/ITGAV/ITGB1/ITGB5/LAMB1/LIMS1/MYH9/NID1/NRP1/THY1/TIMP1/TLN1/ZYX	24
C2	GO:0070482	response to oxygen levels	41/605	337/18903	2.04641e-13	9.8453e-10	2.3881e-11	ACTN4/ADM/AJUBA/ANGPT2/ATP1B1/BMP7/CAPN2/CAV1/CCN2/CD24/CITED2/COL1A1/DDAH1/DDR2/EDNRA/GUCY1A2/HIF1A/HSP90B1/JUND/KCNMA1/LOXL2/LPAR1/MALAT1/MMP2/P4HB/PDGFRB/PDLIM1/PLAU/PLOD2/PMAIP1/RGCC/SFRP1/SLC2A1/SLC8A1/STC2/TGFB2/THBS1/TWIST1/TXNRD2/VASN/ZFP36L1	41
C2	GO:0003007	heart morphogenesis	35/605	258/18903	5.11531e-13	2.46098e-09	5.40978e-11	ALPK2/AXIN2/BMP4/BMP7/CCN1/CDC42/CITED2/COL5A1/CPE/DKK1/DLC1/DSP/EDNRA/EMP2/EXT1/FHL2/FLNA/FLRT2/FZD2/HAS2/HEG1/HES1/HIF1A/MSX1/NRP1/PITX2/SOX11/SPRY1/TBX3/TGFB1/TGFB2/TNNC1/TPM1/TWIST1/WNT5A	35
C2	GO:0061448	connective tissue development	36/605	274/18903	6.26447e-13	3.01384e-09	6.42433e-11	ACTA2/ADAMTS12/AXIN2/BGN/BMP4/BMP7/CCN1/CCN2/CCN4/COL1A1/COL3A1/COL5A1/CYTL1/EXT1/FRZB/GLI3/HIF1A/HMGA2/LOX/LOXL2/MDK/MSX1/PDGFRB/PRRX1/SELENOM/SERPINH1/SMAD1/SMAD5/SULF2/TGFB1/TGFBI/TIMP1/WNT5A/WNT5B/XBP1/ZEB1	36
C2	GO:0051216	cartilage development	30/605	201/18903	2.0247e-12	9.74085e-09	1.90334e-10	ADAMTS12/AXIN2/BGN/BMP4/BMP7/CCN1/CCN2/CCN4/COL1A1/COL3A1/CYTL1/EXT1/FRZB/GLI3/HIF1A/HMGA2/LOXL2/MDK/MSX1/PRRX1/SERPINH1/SMAD1/SMAD5/SULF2/TGFB1/TGFBI/TIMP1/WNT5A/WNT5B/ZEB1	30
C2	GO:0060537	muscle tissue development	44/605	422/18903	5.7359e-12	2.75954e-08	5.10829e-10	ALPK2/BMP4/BMP7/CAV1/CAV2/CDC42/CITED2/COL3A1/CSRP1/CSRP2/DKK1/DSP/EDNRA/EFEMP2/EFNB2/FHL2/FLNB/FOXP1/GJA1/GPC1/HEG1/ID2/IGFBP5/ITGB1/LOX/MSX1/MYL6/MYL6B/NR2F2/PDGFRB/PPP3CA/SLC8A1/SMAD1/SMAD5/SORBS2/SOX11/TBX3/TGFB1/TGFB2/TIPARP/TNNC1/TPM1/TWIST1/WNT5A	44
C2	GO:0007369	gastrulation	29/605	196/18903	5.92491e-12	2.85047e-08	5.14132e-10	BMP4/BMP7/COL12A1/COL4A2/COL5A1/COL5A2/COL6A1/COL7A1/COL8A1/DKK1/DUSP1/EXT1/FN1/GJA1/GPC3/HMGA2/INHBA/ITGAV/ITGB1/ITGB5/LAMB1/MMP2/MYADM/PHLDB2/SFRP1/SMAD1/UGDH/WNT5A/WNT5B	29
C2	GO:0007492	endoderm development	19/605	83/18903	1.13728e-11	5.47147e-08	9.38734e-10	BMP4/COL12A1/COL4A2/COL5A1/COL5A2/COL6A1/COL7A1/COL8A1/DKK1/DUSP1/EXT1/FN1/HMGA2/INHBA/ITGAV/ITGB5/LAMB1/MMP2/ZFP36L1	19
C2	GO:0035987	endodermal cell differentiation	15/605	49/18903	1.83613e-11	8.83363e-08	1.38086e-09	COL12A1/COL4A2/COL5A1/COL5A2/COL6A1/COL7A1/COL8A1/DKK1/FN1/HMGA2/INHBA/ITGAV/ITGB5/LAMB1/MMP2	15
C2	GO:0090130	tissue migration	40/605	374/18903	2.47813e-11	1.19223e-07	1.71154e-09	ACTA2/ANGPT1/ANGPT2/ANXA1/ANXA3/BCAR1/BMP4/CYP1B1/EFNB2/EMP2/FAP/FOXP1/FSTL1/GADD45A/GLIPR2/HAS2/HIF1A/ID1/ITGB1/KITLG/LOXL2/MACF1/MYH9/NR2F2/NRP1/PFN1/PFN2/RGCC/RHOB/RIN2/RRAS/SEMA5A/SPARC/SRPX2/SVBP/TGFB1/TGFB2/THBS1/TMSB4X/WNT5A	40
C2	GO:0050673	epithelial cell proliferation	46/605	481/18903	3.70492e-11	1.78244e-07	2.45848e-09	ATP5IF1/B2M/BMP4/CAV1/CAV2/CCL2/CDC42/CDK6/COL8A1/EFNB2/EGFR/ERRFI1/F3/FAP/FLT1/GPC3/HAS2/HES1/HIF1A/HMGB2/HMGN1/ID1/ID2/IGFBP3/IGFBP4/IGFBP5/LAMB1/LOXL2/MAGED1/MDK/NR2F2/NRP1/RGCC/SEMA5A/SFRP1/SOX11/SPARC/TCF7L2/TGFB1/TGFB2/THBS1/TWIST1/WNT5A/XBP1/ZEB1/ZFP36L1	46
C2	GO:0010712	regulation of collagen metabolic process	14/605	45/18903	6.81301e-11	3.27774e-07	4.26975e-09	BMP4/CCN2/CREB3L1/DDR2/EMILIN1/ERRFI1/F2R/FAP/INHBA/ITGB1/LARP6/PDGFRB/RGCC/TGFB1	14
C2	GO:0060348	bone development	30/605	233/18903	9.04563e-11	4.35185e-07	5.46649e-09	ADAMTS12/ANXA2/AXIN2/BGN/BMP4/CCN4/CITED2/COL1A1/COL3A1/DDR2/EXT1/FBN1/FLNA/FOXP1/GJA1/GLI3/HAS2/LOX/LRRC17/MSX1/P3H1/PDGFC/PITX2/PPIB/SERPINH1/SMAD1/SMAD5/SULF2/TMEM119/TWIST1	30
C2	GO:0032956	regulation of actin cytoskeleton organization	38/605	365/18903	1.74098e-10	8.37586e-07	9.20601e-09	ARHGAP28/ARPC5/CAPZA1/CCN2/CDC42/CDC42EP3/CDC42EP5/DBN1/DLC1/DSTN/FERMT2/FLNA/FSCN1/ID1/LIMA1/LIMCH1/LPAR1/LRP1/MDK/MYADM/NRP1/PDGFRB/PFN1/PFN2/PHLDB2/PHPT1/RGCC/RHOB/RHOBTB3/RHOC/RND3/SEMA5A/SFRP1/TJP1/TMSB10/TMSB15A/TMSB4X/TPM1	38
C2	GO:0030900	forebrain development	39/605	383/18903	1.92503e-10	9.26134e-07	1.00227e-08	ANXA3/APP/ARPC5/AXL/B2M/BMERB1/BMP4/CDH2/CDK6/COL3A1/DKK1/DLC1/EGFR/EXT1/FOXP1/GLI3/HES1/HIF1A/ID2/IGF2BP1/INHBA/LAMB1/LPAR1/MDK/MSX1/NOTCH3/NR2F2/NRP1/PITX2/SEMA3A/SEMA5A/SLC2A1/SLC38A2/SLC7A11/SLC8A1/TBX3/WNT5A/YWHAE/ZEB1	39
C2	GO:1902903	regulation of supramolecular fiber organization	39/605	384/18903	2.0794e-10	1.0004e-06	1.06623e-08	APP/ARHGAP28/ARPC5/BMERB1/CAPZA1/CCN2/CDC42/CDC42EP3/CDC42EP5/CLU/DBN1/DLC1/DSTN/EFEMP2/EMILIN1/FERMT2/FLNA/ID1/LIMA1/LIMCH1/LPAR1/MAP1A/MAP1B/MYADM/NRP1/PFDN1/PFN1/PFN2/PHLDB2/RGCC/RHOC/SEMA5A/SFRP1/STMN2/TJP1/TMSB10/TMSB15A/TMSB4X/TPM1	39
C2	GO:0048568	embryonic organ development	42/605	449/18903	5.35893e-10	2.57818e-06	2.48435e-08	ADM/BMP4/BMP7/CCN1/CDC42/CITED2/CTHRC1/DNAJB6/E2F7/ECE1/EDNRA/EGFR/FBN1/FBN2/FRZB/FZD2/GLI3/HES1/HIF1A/ID2/ID3/KITLG/KRT19/MFAP2/MSX1/NR2F2/PBX1/PDGFC/PITX2/PRRX1/PTK7/RARRES2/SOX11/TBX3/TEAD1/TGFB1/TGFB2/TUBB2B/TWIST1/WNT5A/ZEB1/ZFP36L1	42
C2	GO:0007517	muscle organ development	36/605	348/18903	6.33408e-10	3.04732e-06	2.89674e-08	BASP1/BMP4/CAV1/CAV2/CITED2/COL3A1/COL6A3/DSP/EDNRA/EFEMP2/FHL1/FHL3/FLNB/FZD2/GPC1/HEG1/ID3/ITGA11/ITGB1/LOX/MSX1/MYL6/MYL6B/NR2F2/PPP3CA/SOX11/TAGLN/TCF12/TGFB1/TGFB2/TNNC1/TPM1/TWIST1/WNT5A/XBP1/ZFHX3	36
C2	GO:0040013	negative regulation of locomotion	40/605	419/18903	7.70373e-10	3.70626e-06	3.47614e-08	ANGPT2/BMERB1/CCL2/CITED2/CLIC4/CNN2/COL3A1/CYP1B1/DLC1/DPYSL3/DUSP1/EMILIN1/FBLN1/GADD45A/GJA1/IGFBP3/IGFBP5/LIMCH1/LRP1/NR2F2/NRP1/PFN2/PHLDB2/RBBP4/RGCC/RHOB/RRAS/SEMA3A/SEMA5A/SERPINE1/SFRP1/SVBP/TCAF1/TGFB1/THBS1/THY1/TIMP1/TPM1/VCL/WNT5A	40
C2	GO:0060562	epithelial tube morphogenesis	35/605	335/18903	8.439e-10	4.06e-06	3.75781e-08	ADAMTS12/ADM/BMP4/BMP7/CITED2/CLIC4/COL4A1/CTHRC1/DLC1/EDNRA/EFNB2/EXT1/FOXP1/FZD2/GLI3/GPC3/HES1/HIF1A/MAGED1/MDK/NRP1/PBX1/PFN1/PRICKLE1/PTK7/RHOB/SFRP1/SHROOM3/SOX11/SPRY1/TBX3/TGFB1/TGFB2/TWIST1/WNT5A	35
C2	GO:0060840	artery development	19/605	107/18903	1.18165e-09	5.68494e-06	5.12688e-08	AP2B1/BMP4/CITED2/COL3A1/EDNRA/EFEMP2/EFNB2/GLI3/HES1/LOX/LOXL1/LRP1/MDK/NOTCH3/NRP1/PDGFRB/PRICKLE1/PRRX1/TGFB2	19
C2	GO:0034329	cell junction assembly	40/605	430/18903	1.64348e-09	7.90681e-06	6.86654e-08	ACTB/ACTN1/AJUBA/APP/BDNF/CAPZA1/CAV1/CDC42/CDH11/CDH2/CDH6/COL16A1/DKK1/DLC1/EFNB2/FARP1/FERMT2/FLRT2/FN1/FSCN1/GJA1/GPC4/HEG1/LIMCH1/LIMS1/MACF1/MAP1B/NRP1/PHLDB2/RHOC/SFRP1/SRPX2/THBS1/THY1/TJP1/TLN1/TPBG/VCL/VMP1/WNT5A	40
C2	GO:0050678	regulation of epithelial cell proliferation	39/605	414/18903	1.847e-09	8.88591e-06	7.53088e-08	ATP5IF1/B2M/BMP4/CAV1/CAV2/CCL2/CDC42/CDK6/EFNB2/EGFR/ERRFI1/F3/FLT1/GPC3/HAS2/HES1/HIF1A/HMGB2/HMGN1/ID1/LAMB1/MAGED1/MDK/NR2F2/NRP1/RGCC/SEMA5A/SFRP1/SOX11/SPARC/TCF7L2/TGFB1/TGFB2/THBS1/TWIST1/WNT5A/XBP1/ZEB1/ZFP36L1	39
C2	GO:0022604	regulation of cell morphogenesis	33/605	312/18903	1.88997e-09	9.09267e-06	7.61437e-08	ACTN4/ANXA1/CCL2/CDC42/CDC42EP3/CDC42EP5/DBN1/DLC1/EZR/FBLIM1/FBLN1/FERMT2/FLNA/FN1/HAS2/LIMS1/LPAR1/MACF1/MDK/MYADM/MYH9/MYL12A/NRP1/P4HB/PRAG1/RHOB/RHOBTB3/RHOC/RND3/SHROOM3/SPARC/TPM1/WNT5A	33
C2	GO:0043410	positive regulation of MAPK cascade	43/605	496/18903	3.42255e-09	1.64659e-05	1.31621e-07	ACTA2/AJUBA/AKAP12/ANGPT1/APP/BMP4/CAV2/CAVIN3/CCL2/CCN2/CD24/CDC42/CDH2/DDR2/DKK1/EGFR/F2R/FERMT2/FLT1/GADD45A/GADD45B/GAS6/GLIPR2/GNAI2/IGFBP3/IGFBP4/IL11/INHBA/ITGA1/KITLG/LPAR1/MAGED1/NRP1/PDGFC/PDGFRB/PJA2/SEMA3A/TGFB1/TGFB2/THBS1/TPBG/TPD52L1/WNT5A	43
C2	GO:0045766	positive regulation of angiogenesis	24/605	187/18903	7.4261e-09	3.5727e-05	2.46387e-07	ADM/ANGPT2/ANXA3/CYP1B1/DDAH1/EMILIN1/EMP2/F3/FLT1/HIF1A/HMGA2/ITGB1/MDK/NRP1/RHOB/RRAS/SEMA5A/SERPINE1/SMAD1/THBS1/TJP1/TWIST1/WNT5A/XBP1	24
C2	GO:1904018	positive regulation of vasculature development	24/605	187/18903	7.4261e-09	3.5727e-05	2.46387e-07	ADM/ANGPT2/ANXA3/CYP1B1/DDAH1/EMILIN1/EMP2/F3/FLT1/HIF1A/HMGA2/ITGB1/MDK/NRP1/RHOB/RRAS/SEMA5A/SERPINE1/SMAD1/THBS1/TJP1/TWIST1/WNT5A/XBP1	24
C2	GO:0048863	stem cell differentiation	28/605	248/18903	7.70637e-09	3.70753e-05	2.51966e-07	BMP4/BMP7/CDC42/CDH2/CDK6/CITED2/EDNRA/EXT1/FN1/FRZB/HES1/HIF1A/HMGA2/ITGB1/KITLG/MSX1/N4BP2L2/NRP1/PITX2/PRICKLE1/RBBP4/SEMA3A/SEMA5A/SFRP1/SOX11/TBX3/TGFB2/TWIST1	28
C2	GO:2000146	negative regulation of cell motility	36/605	383/18903	8.33484e-09	4.00989e-05	2.66102e-07	ANGPT2/BMERB1/CCL2/CITED2/CLIC4/CNN2/COL3A1/CYP1B1/DLC1/DPYSL3/DUSP1/EMILIN1/FBLN1/GADD45A/GJA1/IGFBP3/IGFBP5/LIMCH1/LRP1/NR2F2/PFN2/PHLDB2/RBBP4/RGCC/RHOB/RRAS/SERPINE1/SFRP1/SVBP/TCAF1/TGFB1/THBS1/THY1/TIMP1/TPM1/VCL	36
C2	GO:0030278	regulation of ossification	19/605	122/18903	1.13937e-08	5.4815e-05	3.50533e-07	ATP2B1/BMP4/BMP7/CCN1/DDR2/DKK1/FBN2/HIF1A/ISG15/MDK/PBX1/SFRP1/SLC8A1/SOX11/TGFB1/TGFB2/TMEM119/TWIST1/WNT5A	19
C2	GO:0048736	appendage development	23/605	178/18903	1.34e-08	6.44672e-05	4.01312e-07	BMP4/BMP7/COL3A1/CRABP2/DKK1/ECE1/EXT1/FBN2/FERMT2/GLI3/GPC3/HOXA10/MAP3K20/MSX1/PBX1/PITX2/PRRX1/SLC7A11/SOX11/TBX3/TGFB2/TWIST1/WNT5A	23
C2	GO:0060173	limb development	23/605	178/18903	1.34e-08	6.44672e-05	4.01312e-07	BMP4/BMP7/COL3A1/CRABP2/DKK1/ECE1/EXT1/FBN2/FERMT2/GLI3/GPC3/HOXA10/MAP3K20/MSX1/PBX1/PITX2/PRRX1/SLC7A11/SOX11/TBX3/TGFB2/TWIST1/WNT5A	23
C2	GO:0048738	cardiac muscle tissue development	27/605	241/18903	1.68519e-08	8.10746e-05	4.91642e-07	ALPK2/BMP4/BMP7/CDC42/CITED2/DKK1/DSP/EDNRA/EFNB2/FHL2/FOXP1/GJA1/HEG1/ID2/ITGB1/MSX1/PDGFRB/SLC8A1/SMAD1/SMAD5/SORBS2/TBX3/TGFB1/TGFB2/TNNC1/TPM1/WNT5A	27
C2	GO:0045664	regulation of neuron differentiation	24/605	196/18903	1.88698e-08	9.07827e-05	5.45807e-07	APP/B2M/BDNF/BMP4/BMP7/DKK1/DPYSL2/GLI3/HES1/ID2/ITGB1/MAP1B/NOTCH3/NREP/PBX1/PCP4/SFRP1/SOX11/TCF12/TCF3/TCF4/YWHAG/ZEB1/ZFHX3	24
C2	GO:0010632	regulation of epithelial cell migration	30/605	292/18903	2.02263e-08	9.73086e-05	5.65702e-07	ANGPT1/ANGPT2/ANXA1/ANXA3/BCAR1/BMP4/EMP2/FOXP1/GADD45A/GLIPR2/HAS2/HIF1A/MACF1/NR2F2/NRP1/PFN1/PFN2/RGCC/RHOB/RIN2/RRAS/SEMA5A/SPARC/SRPX2/SVBP/TGFB1/TGFB2/THBS1/TMSB4X/WNT5A	30
C2	GO:0016049	cell growth	41/605	493/18903	2.59997e-08	0.000125084	6.87409e-07	APP/BCAR1/BDNF/CDC42/CDKN1A/CRABP2/DBN1/DCBLD2/DPYSL2/EDNRA/EGFR/EIF4G2/EXT1/FBLN5/FHL1/FN1/FOXP1/FRZB/GJA1/IGFBP3/IGFBP4/IGFBP5/IGFBP7/INHBA/ITGB1/MACF1/MAP1B/MSX1/NET1/NRP1/SEMA3A/SEMA5A/SFRP1/SH3BP4/SORBS2/TEAD1/TGFB1/TGFB2/TNC/VCL/WNT5A	41
C2	GO:0071230	cellular response to amino acid stimulus	15/605	80/18903	3.08879e-08	0.000148602	7.91904e-07	CAPN2/COL16A1/COL1A1/COL1A2/COL3A1/COL4A1/COL5A2/COL6A1/EGFR/MMP2/PDGFC/SH3BP4/SOCS1/XBP1/ZEB1	15
C2	GO:1901888	regulation of cell junction assembly	24/605	204/18903	4.11896e-08	0.000198163	1.04808e-06	APP/BDNF/CAV1/COL16A1/DKK1/DLC1/FARP1/FERMT2/FLRT2/GPC4/LIMCH1/LIMS1/MACF1/NRP1/PHLDB2/SFRP1/SRPX2/THBS1/THY1/TJP1/TLN1/TPBG/VCL/WNT5A	24
C2	GO:0050878	regulation of body fluid levels	35/605	390/18903	4.3307e-08	0.00020835	1.09373e-06	ACTB/ADM/ANXA2/AXL/CAV1/COL3A1/COPA/CSRP1/EMILIN1/EMP2/EXT1/F2R/F3/FAP/FBLN1/FLNA/FN1/GAS6/GNAI2/HAS2/HEG1/HIF1A/LMAN1/MYH9/MYL12A/MYL9/PLAU/PPP3CA/SERPINE1/SLC7A11/TFPI/THBS1/TLN1/VCL/XBP1	35
C2	GO:0070371	ERK1 and ERK2 cascade	32/605	340/18903	5.50801e-08	0.00026499	1.34103e-06	ACTA2/AKAP12/ANGPT1/APP/BMP4/CAVIN3/CCL2/CCN1/CCN2/DDR2/EGFR/EMILIN1/ERRFI1/EZR/F2R/FBLN1/FERMT2/FN1/GAS6/GLIPR2/GNAI2/INHBA/ITGAV/NRP1/PDGFC/PDGFRB/RRAS/SPRY1/TGFB1/TIMP3/TPBG/ZFP36L1	32
C2	GO:0007596	blood coagulation	25/605	225/18903	6.72559e-08	0.000323568	1.60287e-06	ACTB/ANXA2/AXL/CAV1/COL3A1/CSRP1/EMILIN1/F2R/F3/FAP/FBLN1/FLNA/FN1/GAS6/LMAN1/MYH9/MYL12A/MYL9/PLAU/SERPINE1/SLC7A11/TFPI/THBS1/TLN1/VCL	25
C2	GO:0061041	regulation of wound healing	19/605	137/18903	7.8205e-08	0.000376244	1.83793e-06	ACTA2/ANXA1/ANXA2/CAV1/CCN4/DDR2/EMILIN1/F2R/F3/FAP/FERMT2/ITGB1/PHLDB2/PLAU/SERPINE1/TFPI/THBS1/TNFRSF12A/XBP1	19
C2	GO:0002064	epithelial cell development	24/605	213/18903	9.4333e-08	0.000453836	2.1817e-06	ACTA2/BMP4/CDH2/CDK6/CLIC4/COL18A1/EDNRA/EZR/FAT1/FLNB/FOSL2/FRMD6/FRZB/HEG1/HIF1A/MYADM/PALLD/S1PR3/SDC1/SHROOM3/TJP1/VCL/WNT5A/WNT5B	24
C2	GO:0045936	negative regulation of phosphate metabolic process	37/605	440/18903	9.53602e-08	0.000458778	2.1817e-06	AJUBA/ANGPT1/BMP4/BMP7/CALM2/CAMK2N1/CAV1/CDKN1A/DDR2/DKK1/DNAJC10/DUSP1/EMILIN1/ERRFI1/FBLN1/GADD45A/GADD45B/GNAI2/H19/HEG1/IGFBP3/INHBA/LRP1/MYADM/NR2F2/PKIG/SFRP1/SLC8A1/SNX6/SOCS1/SPRY1/TGFB1/TGFB2/THY1/UCHL1/YWHAE/YWHAG	37
C2	GO:0003158	endothelium development	19/605	139/18903	9.89774e-08	0.00047618	2.24806e-06	ADAMTS12/BMP4/CLIC4/COL18A1/EDNRA/EZR/FOXP1/FSTL1/FZD2/HEG1/ID1/MYADM/NR2F2/NRP1/RHOB/S1PR3/TJP1/VCL/ZEB1	19
C2	GO:0050817	coagulation	25/605	230/18903	1.03494e-07	0.000497909	2.31553e-06	ACTB/ANXA2/AXL/CAV1/COL3A1/CSRP1/EMILIN1/F2R/F3/FAP/FBLN1/FLNA/FN1/GAS6/LMAN1/MYH9/MYL12A/MYL9/PLAU/SERPINE1/SLC7A11/TFPI/THBS1/TLN1/VCL	25
C2	GO:0070372	regulation of ERK1 and ERK2 cascade	30/605	315/18903	1.10826e-07	0.000533186	2.45137e-06	ACTA2/AKAP12/ANGPT1/APP/BMP4/CAVIN3/CCL2/CCN1/CCN2/DDR2/EGFR/EMILIN1/ERRFI1/EZR/F2R/FBLN1/FERMT2/FN1/GAS6/GLIPR2/GNAI2/INHBA/NRP1/PDGFC/PDGFRB/RRAS/SPRY1/TGFB1/TIMP3/TPBG	30
C2	GO:0150115	cell-substrate junction organization	16/605	101/18903	1.27855e-07	0.000615108	2.77363e-06	ACTN1/AJUBA/COL16A1/DLC1/FERMT2/FN1/LIMCH1/LIMS1/MACF1/NRP1/PHLDB2/SFRP1/THBS1/THY1/TLN1/VCL	16
C2	GO:0071229	cellular response to acid chemical	15/605	89/18903	1.36158e-07	0.000655054	2.91637e-06	CAPN2/COL16A1/COL1A1/COL1A2/COL3A1/COL4A1/COL5A2/COL6A1/EGFR/MMP2/PDGFC/SH3BP4/SOCS1/XBP1/ZEB1	15
C2	GO:0048144	fibroblast proliferation	16/605	103/18903	1.69208e-07	0.000814058	3.55673e-06	CAV1/CD248/CDK6/CDKN1A/COL3A1/DDR2/EGFR/FN1/FOSL2/GAS6/MORF4L1/PDGFC/PDGFRB/PRDX1/SFRP1/WNT5A	16
C2	GO:0000302	response to reactive oxygen species	23/605	204/18903	1.72467e-07	0.00082974	3.60287e-06	ANXA1/AXL/BMP7/CAPN2/COL1A1/CYP1B1/DDR2/EGFR/FBLN5/FOXP1/H19/HIF1A/MMP2/NET1/PDGFRB/PRDX1/PYCR1/RHOB/ROMO1/SDC1/SLC8A1/TPM1/TXNRD2	23
C2	GO:0150116	regulation of cell-substrate junction organization	13/605	69/18903	2.42411e-07	0.00116624	4.76959e-06	COL16A1/DLC1/FERMT2/LIMCH1/LIMS1/MACF1/NRP1/PHLDB2/SFRP1/THBS1/THY1/TLN1/VCL	13
C2	GO:0060606	tube closure	15/605	93/18903	2.47652e-07	0.00119145	4.84454e-06	ADM/BMP4/CITED2/CTHRC1/DLC1/FZD2/PFN1/PRICKLE1/PTK7/SFRP1/SHROOM3/TGFB1/TGFB2/TWIST1/WNT5A	15
C2	GO:0001570	vasculogenesis	14/605	81/18903	2.57438e-07	0.00123853	5.00704e-06	ADM/CAV1/CITED2/EMP2/HAS2/HEG1/ITGAV/NRP1/PDGFRB/RIN2/RRAS/TGFB1/TIPARP/ZFP36L1	14
C2	GO:0001558	regulation of cell growth	35/605	422/18903	2.96094e-07	0.00142451	5.69344e-06	BCAR1/BDNF/CDC42/CDKN1A/CRABP2/DBN1/DCBLD2/DPYSL2/EGFR/EIF4G2/FBLN5/FHL1/FN1/FOXP1/FRZB/GJA1/IGFBP3/IGFBP4/IGFBP5/IGFBP7/INHBA/MACF1/MAP1B/MSX1/NET1/NRP1/SEMA3A/SEMA5A/SFRP1/SH3BP4/TEAD1/TGFB1/TGFB2/TNC/WNT5A	35
C2	GO:0046718	viral entry into host cell	19/605	151/18903	3.71673e-07	0.00178812	7.02693e-06	AXL/CAV1/CAV2/EFNB2/EGFR/GAS6/IFITM2/IFITM3/ITGAV/ITGB1/ITGB5/LGALS1/NECTIN2/NRP1/P4HB/SIVA1/SLC1A5/SLC20A2/TRIM59	19
C2	GO:0010975	regulation of neuron projection development	36/605	446/18903	3.87094e-07	0.00186231	7.27781e-06	B2M/BDNF/BMP7/CDH2/CHN1/CRABP2/DBN1/DKK1/DPYSL3/EFNB2/FLNA/FN1/HES1/ID1/ITM2C/LPAR1/MACF1/MAP1B/MDK/NR2F1/NRP1/P3H1/PPP3CA/PRAG1/PRRX1/PTK7/SDC2/SEMA3A/SEMA5A/SFRP1/STMN2/TENM3/THY1/TMEM30A/TUBB2B/WNT5A	36
C2	GO:0051098	regulation of binding	32/605	372/18903	4.2854e-07	0.00206171	7.8819e-06	ACTB/ANGPT1/ANXA2/APP/ARHGAP28/B2M/BDNF/BMP4/CALM2/CAV1/CDC42/CDKN1A/CTHRC1/DKK1/HES1/HMGA2/HMGB2/ID1/LARP6/LOX/LRP1/MSX1/NRP1/NUCKS1/PPP3CA/SOX11/SUMO1/TCF7L2/TGFB1/TMSB4X/TWIST1/WNT5A	32
C2	GO:0034446	substrate adhesion-dependent cell spreading	16/605	111/18903	4.8507e-07	0.00233367	8.79776e-06	ACTN4/ANTXR1/AXL/CDC42/FBLN1/FERMT2/FLNA/FN1/HAS2/ITGAV/LAMB1/LIMS1/MDK/MYADM/NRP1/P4HB	16
C2	GO:0010763	positive regulation of fibroblast migration	7/605	17/18903	4.88734e-07	0.0023513	8.79776e-06	ACTA2/AKAP12/DDR2/ITGB1/SLC8A1/TGFB1/THBS1	7
C2	GO:0001933	negative regulation of protein phosphorylation	30/605	338/18903	5.08957e-07	0.00244859	9.01789e-06	ANGPT1/BMP4/BMP7/CALM2/CAMK2N1/CAV1/CDKN1A/DKK1/DNAJC10/DUSP1/EMILIN1/ERRFI1/FBLN1/GADD45A/GADD45B/HEG1/IGFBP3/LRP1/MYADM/NR2F2/PKIG/SFRP1/SLC8A1/SNX6/SOCS1/SPRY1/TGFB1/THY1/UCHL1/YWHAG	30
C2	GO:0007163	establishment or maintenance of cell polarity	24/605	234/18903	5.44834e-07	0.00262119	9.50429e-06	ACTB/ALPK2/AMOTL1/AMOTL2/ARF4/ARPC5/CDC42/CLIC4/FAT1/FSCN1/GJA1/HES1/ITGB1/MAP1B/MYH9/PDLIM1/PTK7/RHOB/RHOBTB3/RHOC/RND3/SPDL1/SPRY1/WNT5A	24
C2	GO:0071900	regulation of protein serine/threonine kinase activity	33/605	395/18903	5.49701e-07	0.00264461	9.54003e-06	ACTB/AJUBA/BMP4/BMP7/CALM2/CAV1/CCND2/CD24/CDKN1A/DKK1/DUSP1/EGFR/FERMT2/FLT1/GADD45A/HEG1/HMGA2/KITLG/MAGED1/NR2F2/PDGFC/PDGFRB/PKIG/RGCC/SFRP1/SLC8A1/SPRY1/TGFB1/THBS1/THY1/TPD52L1/UCHL1/WNT5A	33
C2	GO:0006979	response to oxidative stress	35/605	434/18903	5.74271e-07	0.00276282	9.91558e-06	ANXA1/APP/AXL/BMP7/CAPN2/COL1A1/CYB5B/CYP1B1/DDR2/EDNRA/EGFR/FBLN5/FOXP1/GPX8/H19/HIF1A/MMP2/MSRB3/NET1/P4HB/PDGFRB/PDLIM1/PRDX1/PRDX6/PXDN/PYCR1/RHOB/ROMO1/SDC1/SFPQ/SLC7A11/SLC8A1/STC2/TPM1/TXNRD2	35
C2	GO:0003018	vascular process in circulatory system	26/605	270/18903	6.3003e-07	0.00303108	1.07181e-05	ACTA2/ADM/AKAP12/ANGPT1/ATP2B1/CAV1/DDAH1/ECE1/EDNRA/EXT1/F2R/FERMT2/ITGA1/KCNMA1/KCNMB4/LRP1/MMP2/SLC1A3/SLC1A5/SLC2A1/SLC38A1/SLC38A2/SLC5A3/SLC8A1/TGFB1/TJP1	26
C2	GO:0030324	lung development	21/605	187/18903	6.30253e-07	0.00303215	1.07181e-05	BMP4/CCN2/CDC42/COL3A1/ERRFI1/EXT1/GLI3/GPC3/HEG1/HES1/HSPB11/IGFBP5/LOX/MME/PDGFRB/PTK7/RCN3/SLC7A11/SOX11/SPRY1/WNT5A	21
C2	GO:0014910	regulation of smooth muscle cell migration	14/605	87/18903	6.40093e-07	0.00307949	1.0831e-05	CCN4/CYP1B1/DDR2/HAS2/IGFBP3/IGFBP5/LPAR1/LRP1/MDK/NRP1/PDGFRB/PLAU/SERPINE1/TPM1	14
C2	GO:0048146	positive regulation of fibroblast proliferation	11/605	53/18903	7.40566e-07	0.00356286	1.23539e-05	CD248/CDK6/CDKN1A/DDR2/EGFR/FN1/FOSL2/GAS6/PDGFC/PDGFRB/WNT5A	11
C2	GO:0060071	Wnt signaling pathway, planar cell polarity pathway	11/605	53/18903	7.40566e-07	0.00356286	1.23539e-05	CDC42/CTHRC1/DKK1/FZD2/GPC3/GPC4/PRICKLE1/PTK7/SFRP1/SMURF2/WNT5A	11
C2	GO:0097191	extrinsic apoptotic signaling pathway	23/605	224/18903	9.1854e-07	0.0044191	1.49449e-05	BEX3/BMP4/CAV1/HMGB2/INHBA/ITGAV/ITM2C/KITLG/KRT18/MLLT11/NRP1/PDIA3/PEA15/PMAIP1/SERPINE1/SFRP1/SIVA1/TCF7L2/TGFB1/TGFB2/THBS1/TIMP3/TNFRSF12A	23
C2	GO:0045216	cell-cell junction organization	22/605	208/18903	9.58175e-07	0.00460978	1.55151e-05	ACTB/CAV1/CDC42/CDH11/CDH2/CDH6/DSP/EFNB2/EXT1/F2R/FERMT2/FLNA/FSCN1/GJA1/HEG1/LIMS1/RHOC/TGFB1/TGFB2/TJP1/TLN1/VCL	22
C2	GO:0043200	response to amino acid	16/605	118/18903	1.12591e-06	0.00541677	1.79732e-05	CAPN2/CCN2/COL16A1/COL1A1/COL1A2/COL3A1/COL4A1/COL5A2/COL6A1/EGFR/MMP2/PDGFC/SH3BP4/SOCS1/XBP1/ZEB1	16
C2	GO:0072091	regulation of stem cell proliferation	14/605	92/18903	1.28721e-06	0.00619279	2.01676e-05	FBLN1/FERMT2/GJA1/GLI3/HMGA2/HMGB2/KITLG/N4BP2L2/PBX1/PRRX1/SOX11/TBX3/WNT5A/ZFP36L1	14
C2	GO:0110148	biomineralization	20/605	181/18903	1.5007e-06	0.00721987	2.32967e-05	ATP2B1/AXIN2/BMP4/BMP7/CCN1/COL1A1/COL1A2/DDR2/FBN2/FBXO5/GAS6/GPC3/HIF1A/ISG15/LOX/NT5E/SLC8A1/TGFB1/TMEM119/TWIST1	20
C2	GO:0045446	endothelial cell differentiation	16/605	121/18903	1.58289e-06	0.00761526	2.44604e-05	BMP4/CLIC4/COL18A1/EDNRA/EZR/FSTL1/FZD2/HEG1/ID1/MYADM/NR2F2/NRP1/S1PR3/TJP1/VCL/ZEB1	16
C2	GO:0052547	regulation of peptidase activity	35/605	459/18903	2.08332e-06	0.0100228	3.1475e-05	ANTXR1/ANXA2/APLP2/APP/BEX3/CAST/CAV1/CCN1/CCN2/COL6A3/COL7A1/CRIM1/DAP/DLC1/DNAJB6/F2R/F3/FBLN1/FN1/GAS6/GPC3/LRP1/MALT1/PCOLCE/PMAIP1/RCN3/SERPINE1/SERPINH1/SVBP/TFPI/THBS1/TIMP1/TIMP3/TNFAIP8/UACA	35
C2	GO:0060973	cell migration involved in heart development	7/605	21/18903	2.61311e-06	0.0125717	3.89573e-05	BMP4/BMP7/CDC42/EDNRA/PDGFRB/PITX2/TWIST1	7
C2	GO:0002011	morphogenesis of an epithelial sheet	11/605	60/18903	2.71773e-06	0.013075	4.03394e-05	AJUBA/BMP7/CCN1/COL5A1/FERMT2/FLNA/ITGB1/PHLDB2/RHOC/SOX11/WNT5A	11
C2	GO:0007565	female pregnancy	20/605	189/18903	2.94666e-06	0.0141764	4.35464e-05	ADM/ANGPT2/CAPN2/CITED2/COL16A1/EMP2/FBLN1/GJA1/IGFBP2/IGFBP5/IGFBP7/MMP2/NR2F2/SLC2A1/SLC38A1/SLC38A2/SMURF2/STC2/TIMP1/VMP1	20
C2	GO:0030099	myeloid cell differentiation	32/605	407/18903	3.00808e-06	0.0144719	4.42608e-05	ACTN1/ANXA2/APP/ATP5IF1/B2M/BMP4/CCN4/CDC42/CDK6/CITED2/FBN1/FLNA/FOXP1/GPC3/HIF1A/HMGB2/HMGB3/ID2/IL11/INHBA/ISG15/KITLG/LOX/LRRC17/MYH9/PPP3CA/SFRP1/SFXN1/SMAD5/SOCS1/TGFB1/ZFP36L1	32
C2	GO:1900024	regulation of substrate adhesion-dependent cell spreading	11/605	61/18903	3.22092e-06	0.0154958	4.67823e-05	ACTN4/CDC42/FBLN1/FERMT2/FLNA/HAS2/LIMS1/MDK/MYADM/NRP1/P4HB	11
C2	GO:2001238	positive regulation of extrinsic apoptotic signaling pathway	10/605	50/18903	3.3882e-06	0.0163006	4.87931e-05	CAV1/INHBA/ITM2C/PDIA3/PEA15/PMAIP1/SFRP1/THBS1/TIMP3/TNFRSF12A	10
C2	GO:0071453	cellular response to oxygen levels	19/605	175/18903	3.55234e-06	0.0170903	5.09401e-05	AJUBA/BMP7/CAV1/CITED2/DDAH1/DDR2/HIF1A/JUND/LPAR1/MALAT1/P4HB/PMAIP1/RGCC/SFRP1/SLC8A1/STC2/TWIST1/VASN/ZFP36L1	19
C2	GO:0001701	in utero embryonic development	31/605	393/18903	4.01357e-06	0.0193093	5.68316e-05	ADM/ANGPT1/BMP7/CAPN2/CCN1/CITED2/COL3A1/DBN1/DNAJB6/E2F7/EDNRA/EGFR/EIF2S2/GLI3/HEG1/HES1/HIF1A/HSD17B2/ITGB1/KRT19/MSX1/MYH9/N4BP2L2/NR2F2/NXN/RCN1/SEC24D/TBX3/TM4SF1/TWIST1/ZFP36L1	31
C2	GO:0033627	cell adhesion mediated by integrin	13/605	88/18903	4.31637e-06	0.0207661	6.08646e-05	COL16A1/CYP1B1/EMILIN1/EXT1/FBN1/ITGA1/ITGA11/ITGAV/ITGB1/ITGB5/PLAU/SERPINE1/TGFB2	13
C2	GO:1990778	protein localization to cell periphery	28/605	337/18903	4.40779e-06	0.0212059	6.18957e-05	ACTB/ARL3/ATP1B1/CAV1/CDH2/EGFR/EHD2/EMP2/EZR/FLNA/GAS6/GNAI1/GPC4/ITGB1/KRT18/LRP1/MACF1/MYADM/MYL12A/NECTIN3/RAB31/RAB34/SEC23A/SLC9A3R2/TGFB1/TMEM88/TPBG/TSPAN5	28
C2	GO:0019058	viral life cycle	27/605	319/18903	4.62461e-06	0.022249	6.44059e-05	AXL/CAV1/CAV2/CCL2/DEK/EFNB2/EGFR/GAS6/HMGA2/IFITM2/IFITM3/ISG15/ITGAV/ITGB1/ITGB5/KPNA2/LGALS1/NECTIN2/NRP1/NUCKS1/P4HB/PPIB/SIVA1/SLC1A5/SLC20A2/TOP2A/TRIM59	27
C2	GO:0033002	muscle cell proliferation	23/605	247/18903	4.89764e-06	0.0235626	6.79289e-05	ANGPT1/BMP4/CAV2/CCN4/CDKN1A/CITED2/DDR2/EFEMP2/FOXP1/GJA1/GNAI2/ID2/IGFBP3/IGFBP5/MMP2/NOTCH3/PDGFRB/SMAD1/TCF7L2/TGFB1/TGFB2/THBS1/TPM1	23
C2	GO:0048545	response to steroid hormone	28/605	339/18903	4.93403e-06	0.0237376	6.81543e-05	ADM/ANXA1/ANXA3/ATP2B1/AXIN2/BMP4/BMP7/CAV1/CCN2/COL1A1/CYP1B1/ERRFI1/FOXP1/HMGB2/IGFBP2/IGFBP7/LOX/MDK/RBFOX2/SDC1/SFRP1/SKP2/TFPI/TGFB1/TGFB2/THBS1/UFM1/ZFP36L1	28
C2	GO:0001101	response to acid chemical	16/605	133/18903	5.55834e-06	0.0267412	7.58492e-05	CAPN2/CCN2/COL16A1/COL1A1/COL1A2/COL3A1/COL4A1/COL5A2/COL6A1/EGFR/MMP2/PDGFC/SH3BP4/SOCS1/XBP1/ZEB1	16
C2	GO:0045926	negative regulation of growth	23/605	249/18903	5.60307e-06	0.0269564	7.61525e-05	BMP4/CDKN1A/CITED2/DCBLD2/FHL1/FOXP1/FRZB/GJA1/GPC3/HIF1A/IGFBP5/INHBA/MSX1/MT2A/NRP1/SEMA3A/SEMA5A/SFRP1/SH3BP4/STC2/TGFB1/TGFB2/WNT5A	23
C2	GO:0071604	transforming growth factor beta production	9/605	42/18903	5.75577e-06	0.027691	7.79149e-05	CD24/COL3A1/FN1/HIF1A/ITGAV/LTBP1/LUM/TGFB2/THBS1	9
C2	GO:0043434	response to peptide hormone	32/605	421/18903	6.08811e-06	0.0292899	8.20854e-05	ADM/ANXA1/ATP2B1/BCAR1/BMP7/CAV1/CAV2/CCN2/COL1A1/COL3A1/CYP1B1/DDR2/EDNRA/ERRFI1/FBN1/GNAI1/GNAI2/IGFBP5/INHBA/IRS1/JUND/MAP1B/NUCKS1/RAB31/RARRES2/SLC2A1/SOCS1/STC2/TIMP1/XBP1/YWHAG/ZFP36L1	32
C2	GO:0110149	regulation of biomineralization	14/605	105/18903	6.39892e-06	0.0307852	8.5594e-05	ATP2B1/BMP4/BMP7/CCN1/DDR2/FBN2/FBXO5/GAS6/HIF1A/ISG15/SLC8A1/TGFB1/TMEM119/TWIST1	14
C2	GO:0044403	biological process involved in symbiotic interaction	26/605	307/18903	6.8491e-06	0.032951	9.06451e-05	ALYREF/AXL/CAV1/CAV2/CDC42/EFNB2/EGFR/FN1/GAS6/HMGA2/IFITM2/IFITM3/ITGAV/ITGB1/ITGB5/LGALS1/NECTIN2/NRP1/NUCKS1/P4HB/PPIB/ROMO1/SIVA1/SLC1A5/SLC20A2/TRIM59	26
C2	GO:0044000	movement in host	19/605	183/18903	6.85689e-06	0.0329885	9.06451e-05	AXL/CAV1/CAV2/EFNB2/EGFR/GAS6/IFITM2/IFITM3/ITGAV/ITGB1/ITGB5/LGALS1/NECTIN2/NRP1/P4HB/SIVA1/SLC1A5/SLC20A2/TRIM59	19
C2	GO:0071456	cellular response to hypoxia	17/605	151/18903	7.05818e-06	0.0339569	9.29431e-05	AJUBA/BMP7/CITED2/DDAH1/DDR2/HIF1A/JUND/MALAT1/P4HB/PMAIP1/RGCC/SFRP1/SLC8A1/STC2/TWIST1/VASN/ZFP36L1	17
C2	GO:0002262	myeloid cell homeostasis	18/605	169/18903	8.35455e-06	0.0401937	0.000107504	ANXA1/ATP5IF1/AXL/B2M/BMP4/CDK6/CITED2/HIF1A/HMGB2/ID2/INHBA/ISG15/KITLG/PRDX1/SFXN1/SLC7A11/SMAD5/ZFP36L1	18
C2	GO:0072089	stem cell proliferation	15/605	124/18903	1.01435e-05	0.0488004	0.000128089	AXIN2/FBLN1/FERMT2/GJA1/GLI3/HMGA2/HMGB2/KITLG/N4BP2L2/PBX1/PRRX1/SOX11/TBX3/WNT5A/ZFP36L1	15
C3	GO:0061564	axon development	71/771	490/18903	7.21872e-21	3.56532e-17	2.89888e-17	APLP1/APLP2/APP/AUTS2/BMP7/BOC/C12orf57/CDH11/CDH2/CHN1/CRABP2/CRMP1/DBN1/DCLK1/DDR1/DPYSL2/DRAXIN/EFNA5/EFNB1/EFNB2/EFNB3/ENAH/EPHA2/EPHA4/EPHB2/FEZ1/FZD3/GAP43/GDI1/GLI3/IFRD1/IGF1R/IST1/ITGB1/KIF5C/KLF7/LAMA5/MACF1/MAP1A/MAP1B/MAP2/MAP3K13/MAP6/NCAM1/NEFL/NOTCH3/NREP/NTRK2/PAK2/PAK3/PALLD/POU3F2/PTK2/PTN/RND2/RPL24/RUFY3/SEMA3C/SKIL/SLIT2/STMN1/SVBP/TMEFF1/TNC/TOP2B/TUBB2B/TUBB3/UCHL1/UNC5C/VC…	71
C3	GO:0048568	embryonic organ development	56/771	449/18903	8.36797e-14	4.13294e-10	8.401e-11	ADM/ARID2/BMP5/BMP7/CDC42/CITED2/CTHRC1/DNAJB6/E2F7/EGFR/EPHA2/EPHB2/FBN2/FRZB/FZD2/FZD3/FZD6/GLI3/HES1/HIF1A/HIPK2/HOXB2/HOXB3/HS6ST1/ID2/ID3/IFT57/KMT2A/MAFB/MIB1/MSX1/MYO6/NDRG4/NR2F2/PBX1/PDGFC/PHACTR4/PTK7/RBPJ/RPL38/SOCS3/SOX11/SOX9/SPINT2/SYF2/TEAD1/TGFBR1/TP53/TUBB2B/TWIST1/VANGL2/WNT5A/ZEB1/ZFP36L1/ZIC1/ZIC3	56
C3	GO:0050767	regulation of neurogenesis	50/771	377/18903	1.77002e-13	8.74214e-10	1.42161e-10	BMP7/CAPRIN1/CDKN2B/CRABP2/DBN1/DLL3/DRAXIN/EFNA5/EFNB3/EPHA4/EPHB2/FZD3/GDI1/GLI3/HDAC2/HES1/HES6/HIF1A/HLTF/HMGB2/HOXB3/ID1/ID2/IFRD1/IST1/ITGB1/KDM1A/MACF1/MAN2A1/MAP1B/MAP2/MAP3K13/MAP6/MDK/NAP1L1/NEFL/NTRK2/PAK3/PCM1/PPP3CA/PTN/PTPRD/RND2/RUFY3/SEMA3C/SKIL/SLIT2/SOX11/TP53/WNT5A	50
C3	GO:0030900	forebrain development	50/771	383/18903	3.26913e-13	1.61462e-09	2.18802e-10	AGTPBP1/AKIRIN2/APLP1/APP/ATP2B4/ATRX/AXL/BMERB1/C12orf57/CDH2/CDK6/CNTNAP2/COL3A1/DCLK1/DPCD/DRAXIN/EGFR/EPHB2/FEZ1/FOXP1/GLI3/HES1/HIF1A/ID2/IGF1R/IGF2BP1/KDM1A/MDK/MSX1/NEFL/NOTCH3/NR2F2/NTRK2/PCM1/POU3F2/RBPJ/RFX4/SLC2A1/SLC38A2/SLIT2/SOX2/TOP2B/UBA6/UQCRQ/WNT5A/YWHAE/ZEB1/ZIC1/ZIC3/ZMIZ1	50
C3	GO:0021915	neural tube development	30/771	164/18903	4.13148e-12	2.04054e-08	2.37016e-09	ADM/BMP5/BMP7/CITED2/CTHRC1/EPHA2/FZD2/FZD3/FZD6/GLI3/HES1/HIF1A/IFT57/INTU/MARCKS/MIB1/PHACTR4/PRKACB/PTK7/SEMA3C/SFRP1/SHROOM3/SOX11/SOX4/SPINT2/SSBP3/TWIST1/VANGL2/WNT5A/ZFP36L1	30
C3	GO:0051960	regulation of nervous system development	52/771	456/18903	2.08959e-11	1.03205e-07	9.32374e-09	BMP7/CAPRIN1/CDKN2B/CRABP2/DBN1/DLL3/DRAXIN/EFNA5/EFNB3/EPHA4/EPHB2/FZD3/GDI1/GLI3/HDAC2/HES1/HES6/HIF1A/HLTF/HMGB2/HOXB3/ID1/ID2/IFRD1/IST1/ITGB1/KDM1A/LRRN1/MACF1/MAN2A1/MAP1B/MAP2/MAP3K13/MAP6/MDK/NAP1L1/NEFL/NTRK2/PAK3/PCM1/PPP3CA/PTN/PTPRD/RND2/RUFY3/SEMA3C/SKIL/SLIT2/SOX11/TP53/TPBG/WNT5A	52
C3	GO:0090596	sensory organ morphogenesis	38/771	272/18903	3.1535e-11	1.55751e-07	1.2577e-08	ABI2/AGTPBP1/BMP7/C12orf57/CITED2/COL5A1/CTHRC1/EPHA2/EPHB2/FAT1/FBN2/FJX1/FRZB/FZD2/FZD3/FZD6/GLI3/HDAC2/HIF1A/HIPK2/INTU/MAFB/MAN2A1/MSX1/MYO6/NTRK2/PHACTR4/PTK7/RPL38/SDK2/SOX11/SOX9/TENM3/TWIST1/WNT5A/ZEB1/ZIC1/ZIC3	38
C3	GO:0060485	mesenchyme development	41/771	313/18903	4.14567e-11	2.04755e-07	1.28063e-08	AXIN2/BASP1/BMP5/BMP7/CDC42/CDH2/CITED2/COL1A1/DDX17/DLL3/EFNB1/EPHA4/FGFR1/FRZB/GLIPR2/HDAC2/HES1/HIF1A/HMGA2/LAMA5/LOXL2/MAD2L2/MDK/MSX1/MSX2/PDCD4/PDPN/PHACTR4/PTK2/PTK7/RBPJ/SEMA3C/SFRP1/SMAD7/SOX11/SOX9/TGFBR1/TWIST1/WNT5A/ZFP36L1/ZIC3	41
C3	GO:0030705	cytoskeleton-dependent intracellular transport	32/771	208/18903	9.309e-11	4.59772e-07	2.4922e-08	AGTPBP1/APP/ARL3/BLOC1S1/BLOC1S2/CDC42/CNIH2/DST/DYNC1I2/FBXW11/FEZ1/FNBP1L/HIF1A/HSBP1/HSPB11/IFT20/IFT22/IFT57/IFT80/INTU/KIF1B/KIF5C/MAP1A/MAP1B/MAP2/MAP6/MYO6/NEFL/PCM1/TUBA1A/UCHL1/WASF1	32
C3	GO:0003007	heart morphogenesis	36/771	258/18903	1.08407e-10	5.35423e-07	2.72087e-08	ALPK2/ARID2/AXIN2/BMP5/BMP7/CDC42/CITED2/COL5A1/CPE/DSP/FZD2/GNG5/HES1/HIF1A/IFT57/MIB1/MSX1/MSX2/NDRG4/PDCD4/PTK2/RBPJ/SEMA3C/SLIT2/SMAD7/SOX11/SOX4/SOX9/TGFBR1/TP53/TPM1/TWIST1/VANGL2/WNT5A/ZIC3/ZMIZ1	36
C3	GO:0031346	positive regulation of cell projection organization	43/771	352/18903	1.35269e-10	6.68095e-07	3.19537e-08	ABI2/AUTS2/BMP5/BMP7/CAPRIN1/CDC42/CDC42EP3/CDC42EP5/CRABP2/DBN1/EFNA5/ENC1/EPHA4/EPHB2/FEZ1/FNBP1L/GDI1/GPM6A/IFT20/IGF1R/IST1/KDM1A/MACF1/MAP1B/MAP3K13/MAP6/MDK/NDRG4/NEFL/NTRK2/PAK3/PTK7/PTN/PTPRD/RND2/RUFY3/SKIL/SLIT2/TENM2/TENM3/TGFBR1/TUBB2B/WNT5A	43
C3	GO:0016049	cell growth	52/771	493/18903	3.65446e-10	1.80494e-06	6.1148e-08	ADAM17/APP/AUTS2/BCL11A/BST2/CAMK2D/CDC42/CDKN1A/CRABP2/DBN1/DCBLD2/DCLK1/DDR1/DPYSL2/DRAXIN/EFNA5/EGFR/FHL1/FOXP1/FRZB/GDI1/GJA1/IFRD1/IGFBP7/IGFBPL1/IST1/ITGB1/MACF1/MAD2L2/MAP1B/MAP2/MAP3K13/MSX1/PRMT2/RND2/RUFY3/SEMA3C/SFRP1/SH3BP4/SLIT2/SMAD7/SORBS2/SOX9/SPOCK1/SYT1/TEAD1/TGFBR1/TNC/TP53/VCL/WASF1/WNT5A	52
C3	GO:0002181	cytoplasmic translation	27/771	161/18903	3.81915e-10	1.88628e-06	6.13475e-08	CSDE1/EIF2S2/EIF3E/EIF3J/IGF2BP1/RPL21/RPL24/RPL27/RPL31/RPL34/RPL36/RPL36A/RPL37/RPL37A/RPL38/RPL39/RPL41/RPLP2/RPS10/RPS11/RPS15A/RPS21/RPS24/RPS26/RPS27/RPS28/RPS29	27
C3	GO:0016055	Wnt signaling pathway	49/771	456/18903	6.35243e-10	3.13747e-06	9.81155e-08	ALPK2/APCDD1/APP/AXIN2/BCL9/CD24/CDC42/CDH2/COL1A1/CPE/CSNK1A1/CTHRC1/DKK3/DRAXIN/EGFR/FBXW11/FRZB/FZD2/FZD3/FZD6/G3BP1/GLI3/GPC4/IFT20/IFT80/IGFBP2/LRP1/MACF1/MAD2L2/MDK/PLCG2/PLPP3/PRKAA2/PTK7/RBPJ/RTF1/SFRP1/SOX2/SOX4/SOX9/TBL1X/TBL1XR1/TLE4/TNIK/TPBG/USP34/VANGL2/WLS/WNT5A	49
C3	GO:0198738	cell-cell signaling by wnt	49/771	458/18903	7.3741e-10	3.64207e-06	1.08636e-07	ALPK2/APCDD1/APP/AXIN2/BCL9/CD24/CDC42/CDH2/COL1A1/CPE/CSNK1A1/CTHRC1/DKK3/DRAXIN/EGFR/FBXW11/FRZB/FZD2/FZD3/FZD6/G3BP1/GLI3/GPC4/IFT20/IFT80/IGFBP2/LRP1/MACF1/MAD2L2/MDK/PLCG2/PLPP3/PRKAA2/PTK7/RBPJ/RTF1/SFRP1/SOX2/SOX4/SOX9/TBL1X/TBL1XR1/TLE4/TNIK/TPBG/USP34/VANGL2/WLS/WNT5A	49
C3	GO:0001503	ossification	47/771	429/18903	7.57463e-10	3.74111e-06	1.08636e-07	ADGRV1/AXIN2/BMP5/BMP7/CDH11/CDK6/CLTC/COL1A1/COL1A2/COL6A1/CRIM1/CTHRC1/DDR2/EGFR/EPHA2/FBN2/GLI3/HIF1A/ID3/IFITM1/IFT80/INTU/ISG15/JUND/MDK/MN1/MRC2/MSX2/PBX1/PDLIM7/PPP3CA/PTK2/PTN/RBMX/RBPJ/RPL38/SFRP1/SMAD5/SMAD7/SOX11/SOX2/SOX9/STC1/TNC/TWIST1/VCAN/WNT5A	47
C3	GO:0061351	neural precursor cell proliferation	25/771	149/18903	1.688e-09	8.33704e-06	2.25955e-07	CDH2/DBN1/FZD3/FZD6/GLI3/GNAI2/GNG5/HIF1A/ID2/IFT20/IGF2BP1/ITGB1/KDM1A/MDK/NAP1L1/PCM1/POU3F2/PTBP2/PTN/RERE/SLC16A2/SPINT2/TP53/WNT5A/ZNF503	25
C3	GO:0071559	response to transforming growth factor beta	35/771	277/18903	2.94739e-09	1.45571e-05	3.41401e-07	ADAM17/CDKN2B/CITED2/COL1A1/COL1A2/COL3A1/DDR2/DKK3/FBN2/FNDC4/HDAC2/HIPK2/HTRA1/ID1/IGF1R/MXRA5/NREP/PAK2/PEG10/PTK2/RBBP4/SFRP1/SKIL/SMAD5/SMAD7/SOX11/SOX9/TGFBR1/TP53/WNT5A/ZEB1/ZFHX3/ZFP36L1/ZMIZ1/ZYX	35
C3	GO:0010720	positive regulation of cell development	37/771	307/18903	3.86714e-09	1.90998e-05	4.14298e-07	CAPRIN1/CDC42/CRABP2/DBN1/EFNA5/EPHA4/EPHB2/FZD3/GDI1/GLI3/HDAC2/HES1/HIF1A/ID2/IST1/ITGB1/KDM1A/MACF1/MAN2A1/MAP1B/MAP3K13/MAP6/MDK/NAP1L1/NEFL/NTRK2/PAK3/PREX1/PTN/PTPRD/RFX3/RND2/RUFY3/SKIL/SLIT2/SMAD7/SOX11	37
C3	GO:0048588	developmental cell growth	31/771	229/18903	4.52475e-09	2.23477e-05	4.65909e-07	APP/AUTS2/BCL11A/CRABP2/DBN1/DCLK1/DDR1/DPYSL2/DRAXIN/EFNA5/FOXP1/GDI1/IFRD1/IST1/ITGB1/MACF1/MAP1B/MAP2/MAP3K13/PRMT2/RND2/RUFY3/SEMA3C/SLIT2/SMAD7/SORBS2/SOX9/SYT1/VCL/WASF1/WNT5A	31
C3	GO:0007389	pattern specification process	48/771	472/18903	5.83214e-09	2.88049e-05	5.71235e-07	AXIN2/BASP1/BMP5/BMP7/CITED2/DLL3/DPCD/EFNB1/GLI3/HES1/HES4/HES6/HIF1A/HIPK2/HOXB2/HOXB3/HSPB11/IFT57/INTU/IRX2/KMT2A/LAMA5/MAFB/MEIS2/MIB1/MSX1/MSX2/NDRG4/NR2F2/PBX1/PRKACB/RBPJ/RFX3/RFX4/SEMA3C/SFRP1/SHROOM3/SMAD5/SSBP3/STC1/TGFBR1/TP53/VANGL2/WLS/WNT5A/ZEB1/ZIC1/ZIC3	48
C3	GO:0098727	maintenance of cell number	26/771	181/18903	2.31801e-08	0.000114487	2.02362e-06	ARID1A/BCL7A/BCL9/BMP7/CDH2/DDX6/ELAVL1/HDAC2/HES1/HMGA2/IGF2BP1/LOXL2/PCM1/PTN/RBBP4/RBPJ/RTF1/SFRP1/SMARCD1/SMARCE1/SOX2/SOX4/SOX9/TUT4/ZIC1/ZIC3	26
C3	GO:0045664	regulation of neuron differentiation	27/771	196/18903	3.082e-08	0.00015222	2.544e-06	APP/BCL11A/BMP7/DDX6/DPYSL2/FEZ1/FGFR1/GLI3/HES1/ID2/ITGB1/MAP1B/MAP3K13/MIB1/NOTCH3/NREP/PBX1/SFRP1/SOX11/SOX2/SOX9/TCF12/TCF3/TCF4/YWHAG/ZEB1/ZFHX3	27
C3	GO:0001558	regulation of cell growth	43/771	422/18903	3.46467e-08	0.00017112	2.78268e-06	ADAM17/BCL11A/BST2/CAMK2D/CDC42/CDKN1A/CRABP2/DBN1/DCBLD2/DDR1/DPYSL2/DRAXIN/EFNA5/EGFR/FHL1/FOXP1/FRZB/GDI1/GJA1/IFRD1/IGFBP7/IGFBPL1/IST1/MACF1/MAD2L2/MAP1B/MAP2/MAP3K13/MSX1/RND2/RUFY3/SEMA3C/SFRP1/SH3BP4/SLIT2/SMAD7/SPOCK1/SYT1/TEAD1/TGFBR1/TNC/TP53/WNT5A	43
C3	GO:0019827	stem cell population maintenance	25/771	177/18903	6.04685e-08	0.000298654	4.66979e-06	ARID1A/BCL7A/BCL9/BMP7/CDH2/DDX6/ELAVL1/HDAC2/HES1/HMGA2/IGF2BP1/LOXL2/PCM1/PTN/RBBP4/RBPJ/RTF1/SFRP1/SMARCD1/SMARCE1/SOX2/SOX4/SOX9/TUT4/ZIC3	25
C3	GO:0071560	cellular response to transforming growth factor beta stimulus	32/771	271/18903	7.08808e-08	0.00035008	5.37061e-06	ADAM17/CDKN2B/CITED2/COL1A1/COL1A2/COL3A1/DDR2/DKK3/FBN2/HDAC2/HIPK2/HTRA1/ID1/IGF1R/NREP/PAK2/PEG10/PTK2/RBBP4/SFRP1/SKIL/SMAD5/SMAD7/SOX11/SOX9/TGFBR1/TP53/WNT5A/ZEB1/ZFP36L1/ZMIZ1/ZYX	32
C3	GO:0001649	osteoblast differentiation	30/771	246/18903	8.8514e-08	0.000437171	6.58248e-06	AXIN2/BMP7/CDK6/CLTC/COL1A1/COL6A1/CRIM1/CTHRC1/DDR2/EPHA2/FBN2/GLI3/ID3/IFITM1/IFT80/JUND/MRC2/MSX2/PDLIM7/PPP3CA/PTK2/RBMX/SFRP1/SMAD5/SOX11/SOX2/SOX9/TNC/TWIST1/VCAN	30
C3	GO:0060560	developmental growth involved in morphogenesis	29/771	233/18903	9.2951e-08	0.000459085	6.78676e-06	APP/AUTS2/BCL11A/CRABP2/DBN1/DCLK1/DDR1/DPYSL2/DRAXIN/EFNA5/GDI1/IFRD1/IST1/ITGB1/MACF1/MAP1B/MAP2/MAP3K13/PTK7/RND2/RUFY3/SEMA3C/SFRP1/SLIT2/SOX9/SYT1/VCL/WASF1/WNT5A	29
C3	GO:0060537	muscle tissue development	42/771	422/18903	9.68536e-08	0.00047836	6.94542e-06	ALPK2/ARID2/BCL9/BMP5/BMP7/CDC42/CITED2/COL3A1/CSRP2/CXADR/DDX17/DSP/EFNB2/FOXP1/GJA1/GPC1/ID2/IFRD1/IFT20/ITGB1/MEF2A/MSX1/MSX2/MYL6/MYL6B/NDRG4/NR2F2/PPP3CA/RBPJ/SEMA3C/SMAD5/SMAD7/SORBS2/SOX11/SOX9/TGFBR1/TPM1/TWIST1/VAMP5/WNT5A/ZBTB18/ZIC3	42
C3	GO:0043583	ear development	28/771	221/18903	1.05909e-07	0.000523085	7.45606e-06	ADGRV1/BCL2L11/BMP5/CTHRC1/DDR1/EPHA4/EPHB2/FRZB/FZD2/FZD3/FZD6/GLI3/HES1/IFT20/MAF/MAFB/MSX1/MYO6/PTK7/RBPJ/RPL38/SOX2/SOX9/TWIST1/WNT5A/ZEB1/ZIC1/ZIC3	28
C3	GO:0001701	in utero embryonic development	40/771	393/18903	1.07688e-07	0.00053187	7.45606e-06	ADM/BCL2L11/BMP5/BMP7/CITED2/CMIP/COL3A1/DBN1/DNAJB6/E2F7/EGFR/EIF2S2/GLI3/HES1/HIF1A/HS6ST1/ITGB1/MAN2A1/MIB1/MSX1/N4BP2L2/NDUFA2/NMT1/NR2F2/PHF6/RBPJ/RCN1/RTF1/SKIL/SMIM14/SOCS3/SPINT2/SYF2/TBL1XR1/TGFBR1/TM4SF1/TP53/TWIST1/ZFP36L1/ZMIZ1	40
C3	GO:2000177	regulation of neural precursor cell proliferation	17/771	90/18903	1.14983e-07	0.000567899	7.8262e-06	CDH2/FZD3/GLI3/GNAI2/GNG5/HIF1A/ID2/ITGB1/KDM1A/MDK/NAP1L1/PTBP2/PTN/SLC16A2/SPINT2/TP53/WNT5A	17
C3	GO:0072001	renal system development	34/771	318/18903	3.08731e-07	0.00152482	1.90122e-05	AP2B1/ARL3/BASP1/BCL2L11/BMP7/CD24/EFNB2/EPHA4/GFRA1/GLI3/HES1/HSPB11/ID3/IFT20/IRX2/LAMA5/MAGED1/NFIA/NOTCH3/ODC1/PBX1/PPP3CA/PTK7/RRM2B/SFRP1/SLIT2/SMAD5/SMAD7/SOX11/SOX4/SOX9/TGFBR1/VANGL2/WNT5A	34
C3	GO:0048863	stem cell differentiation	29/771	248/18903	3.56323e-07	0.00175988	2.1357e-05	BMP7/CDC42/CDH2/CDK6/CITED2/EFNB1/FRZB/GPM6A/HDAC2/HES1/HIF1A/HMGA2/ITGB1/LAMA5/MSX1/MSX2/N4BP2L2/PHACTR4/PTN/PUM1/RBBP4/RBPJ/SEMA3C/SFRP1/SOX11/SOX9/TP53/TWIST1/ZIC3	29
C3	GO:0001667	ameboidal-type cell migration	45/771	492/18903	3.87851e-07	0.0019156	2.29048e-05	ADAM17/AKAP12/ATP2B4/BMP7/CDC42/CDH2/CENPV/CYP1B1/DDR2/EFNB1/EFNB2/EPHA2/FGFR1/FOXP1/FSTL1/GJA1/GLIPR2/HIF1A/ID1/ITGB1/LAMA5/LOXL2/MACF1/NR2F2/PAK3/PFN2/PHACTR4/PIK3R3/PLCG2/PLPP3/PTK2/PTN/PTPRG/RIN2/SEMA3C/SLIT2/SOX9/STC1/SVBP/TGFBR1/TIMP1/TMSB4X/TPBG/TWIST1/WNT5A	45
C3	GO:0051216	cartilage development	25/771	201/18903	7.18422e-07	0.00354829	3.84671e-05	AXIN2/BMP5/BMP7/COL1A1/COL3A1/FRZB/GLI3/HIF1A/HMGA2/HOXB3/IFT80/LOXL2/MAF/MDK/MSX1/MSX2/SMAD5/SMAD7/SOX9/STC1/TGFBI/TGFBR1/TIMP1/WNT5A/ZEB1	25
C3	GO:0007178	transmembrane receptor protein serine/threonine kinase signaling pathway	37/771	390/18903	1.78396e-06	0.00881096	8.11303e-05	ADAM17/BMP5/BMP7/CDKN2B/CITED2/COL1A2/COL3A1/CRIM1/DKK3/FBN2/FSTL1/HDAC2/HES1/HIPK2/HTRA1/ID1/LRP1/MSX1/MSX2/NREP/PDCD4/PEG10/PTK2/RBBP4/RBPJ/SFRP1/SKIL/SMAD5/SMAD7/SOX11/TGFBR1/TP53/WNT5A/ZEB1/ZMIZ1/ZNF423/ZYX	37
C3	GO:0032970	regulation of actin filament-based process	38/771	406/18903	1.79805e-06	0.00888058	8.11303e-05	ABI2/BST2/CAMK2D/CAPZA1/CDC42/CDC42EP3/CDC42EP5/CNN2/CORO2B/COTL1/DBN1/DSP/DSTN/EFNA5/ID1/IQGAP2/LRP1/MDK/PAK2/PAK3/PAM/PDPN/PFN2/PHPT1/RHOBTB3/RND2/RND3/SFRP1/SLIT2/STC1/STMN1/TGFBR1/TMOD3/TMSB10/TMSB15A/TMSB4X/TPM1/WASF1	38
C3	GO:0001892	embryonic placenta development	15/771	87/18903	2.13967e-06	0.0105678	9.44228e-05	ADM/BMP5/BMP7/CITED2/DNAJB6/E2F7/EGFR/HES1/HIF1A/HS6ST1/NR2F2/RBPJ/SOCS3/SPINT2/ZFP36L1	15
C3	GO:0006119	oxidative phosphorylation	20/771	147/18903	2.27434e-06	0.0112329	9.92745e-05	ATP5F1E/ATP5ME/ATP5MF/ATP5MG/COX6C/COX7C/NDUFA11/NDUFA2/NDUFA3/NDUFA4/NDUFA7/NDUFB1/NDUFB4/NDUFC1/NDUFS5/NDUFV3/UQCR10/UQCR11/UQCRB/UQCRQ	20
C3	GO:0042776	proton motive force-driven mitochondrial ATP synthesis	13/771	67/18903	2.58375e-06	0.0127611	0.000111568	ATP5F1E/ATP5ME/ATP5MF/ATP5MG/NDUFA11/NDUFA2/NDUFA3/NDUFA7/NDUFB1/NDUFB4/NDUFC1/NDUFS5/NDUFV3	13
C3	GO:0010721	negative regulation of cell development	23/771	188/18903	2.63929e-06	0.0130354	0.000112753	BCL11A/BMP7/CDKN2B/DLL3/DRAXIN/EFNA5/EFNB3/EPHB2/FRZB/GDI1/HES1/ID1/IFRD1/MAP2/PCM1/PPP3CA/PTN/RUFY3/S1PR3/SEMA3C/SOX11/TP53/WNT5A	23
C3	GO:0061448	connective tissue development	29/771	274/18903	2.77941e-06	0.0137275	0.00011749	AXIN2/BMP5/BMP7/COL1A1/COL3A1/COL5A1/FRZB/GLI3/HIF1A/HMGA2/HOXB3/IFT80/KLF7/LOXL2/MAF/MDK/MSX1/MSX2/SELENOM/SMAD5/SMAD7/SOX9/STC1/TBL1XR1/TGFBI/TGFBR1/TIMP1/WNT5A/ZEB1	29
C3	GO:0032535	regulation of cellular component size	35/771	367/18903	3.00867e-06	0.0148598	0.000125856	AP2M1/BLOC1S1/BLOC1S2/CAPZA1/CDC42EP3/CDC42EP5/COTL1/CRABP2/DBN1/DPYSL2/DRAXIN/DSTN/EFNA5/GDI1/HP1BP3/IFRD1/IST1/KDM1A/MACF1/MAP1B/MAP2/MAP3K13/NEFL/PAK3/PFN2/RAB3B/RND2/RUFY3/SEMA3C/SLIT2/TMOD3/TMSB10/TMSB15A/TMSB4X/WNT5A	35
C3	GO:0050673	epithelial cell proliferation	42/771	481/18903	3.12871e-06	0.0154527	0.000129528	ADAM17/ATP5IF1/BMP5/CDC42/CDK6/CDKN2B/DACH1/EFNB2/EGFR/EPHA2/ERRFI1/FGFR1/FMC1/HES1/HIF1A/HMGB2/HTRA1/ID1/ID2/IFT57/IFT80/INTU/LAMA5/LAMC1/LIPA/LOXL2/MAGED1/MDK/NR2F2/PTN/RBPJ/SFRP1/SOX11/SOX2/SOX9/SRSF6/TGFBR1/TRIM24/TWIST1/WNT5A/ZEB1/ZFP36L1	42
C3	GO:0044843	cell cycle G1/S phase transition	29/771	280/18903	4.27503e-06	0.0211144	0.00017341	ADAM17/ARID1A/ARID2/ATP2B4/BCL7A/CCND2/CDK6/CDKN1A/CDKN2B/DDR2/E2F7/EGFR/FHL1/ID2/ITGB1/KHDRBS1/KMT2E/MLF1/MN1/PLCG2/PPP3CA/PRMT2/RHOU/RPS27L/SMARCD1/SMARCE1/SOX2/TP53/WEE1	29
C3	GO:0002011	morphogenesis of an epithelial sheet	12/771	60/18903	4.49047e-06	0.0221784	0.000180328	ADAM17/BMP5/BMP7/COL5A1/DDR1/HOXB2/ITGB1/MSX2/PDPN/PHACTR4/SOX11/WNT5A	12
C3	GO:0019646	aerobic electron transport chain	15/771	93/18903	5.0593e-06	0.0249879	0.000199187	COX6C/COX7C/NDUFA2/NDUFA3/NDUFA4/NDUFA7/NDUFB1/NDUFB4/NDUFC1/NDUFS5/NDUFV3/UQCR10/UQCR11/UQCRB/UQCRQ	15
C3	GO:0048732	gland development	39/771	441/18903	5.20069e-06	0.0256862	0.000200834	BCL2L11/BMP7/CDKN2B/CDO1/CITED2/CYP1B1/DDR1/DKK3/E2F7/EGFR/EPHA2/FRZB/GLI3/HES1/HIF1A/HOXB3/ID2/LAMA5/MAFB/MAN2A1/MDK/MSX1/MSX2/PAM/PBX1/POU3F2/PRDX2/PTN/RBPJ/SEMA3C/SFRP1/SOX2/SOX9/TGFBR1/TNC/WLS/WNT5A/ZDHHC21/ZIC3	39
C3	GO:0048013	ephrin receptor signaling pathway	11/771	52/18903	6.32674e-06	0.0312478	0.00023472	CHN1/EFNA5/EFNB1/EFNB2/EFNB3/EPHA2/EPHA4/EPHB2/PAK3/PTK2/RBPJ	11
C3	GO:0048738	cardiac muscle tissue development	26/771	241/18903	6.37098e-06	0.0314663	0.00023472	ALPK2/ARID2/BMP5/BMP7/CDC42/CITED2/CXADR/DSP/EFNB2/FOXP1/GJA1/ID2/IFT20/ITGB1/MEF2A/MSX1/MSX2/NDRG4/RBPJ/SMAD5/SMAD7/SORBS2/TGFBR1/TPM1/WNT5A/ZIC3	26
C3	GO:1902806	regulation of cell cycle G1/S phase transition	24/771	213/18903	6.84228e-06	0.033794	0.000245332	ADAM17/ARID1A/ARID2/ATP2B4/BCL7A/CCND2/CDKN1A/CDKN2B/DDR2/E2F7/EGFR/FHL1/ID2/KMT2E/MLF1/MN1/PLCG2/PRMT2/RPS27L/SMARCD1/SMARCE1/SOX2/TP53/WEE1	24
C3	GO:0050678	regulation of epithelial cell proliferation	37/771	414/18903	7.12839e-06	0.0352071	0.000253328	ADAM17/ATP5IF1/BMP5/CDC42/CDK6/CDKN2B/EFNB2/EGFR/ERRFI1/FGFR1/FMC1/HES1/HIF1A/HMGB2/HTRA1/ID1/IFT57/IFT80/INTU/LAMA5/LAMC1/MAGED1/MDK/NR2F2/PTN/RBPJ/SFRP1/SOX11/SOX2/SOX9/SRSF6/TGFBR1/TRIM24/TWIST1/WNT5A/ZEB1/ZFP36L1	37
C3	GO:0030278	regulation of ossification	17/771	122/18903	9.33352e-06	0.0460983	0.000307225	ADGRV1/BMP7/DDR2/FBN2/HIF1A/INTU/ISG15/MDK/PBX1/PTN/RBPJ/SFRP1/SMAD7/SOX11/SOX9/TWIST1/WNT5A	17

## Sheet: D. Average gene expression
Average expression of NCC and melanocyte genes for the three clusters. Related to Figure 2H.
	C1	C2	C3
CDH2	0.0862847	1.15843	3.28725
MAP2	0.0887527	0.0760048	1.78399
NCAM1	0.0596987	0.162379	1.76498
TUBB3	4.19713	4.60114	7.59541
NES	0.80678	0.897939	0.7846
PAX3	0.679843	0.337012	0.441833
SOX10	1.04482	0.105284	0.0629541
MITF	3.43947	0.464455	0.238833
PMEL	44.1205	3.87926	4.00213
MLANA	15.1168	1.20287	0.586731
TYR	2.5463	0.16782	0.0967383
TYRP1	14.6472	1.08205	0.544864
DCT	15.8557	1.27828	0.69438

## Sheet: E.GO-BP scores for neural terms
Gene involved in the calculation of neural-related GO-BP term scores. Related to Figure S1G.
genes from axon development (GO:0061564)	genes from regulation of neurogenesis (GO:0050767)	genes from neural tube development (GO:0021915)	genes from regulation of nervous system development (GO:0051960)
ABL1	BIN1	ABL1	AKT1
ACTB	ANXA2	ADM	BIN1
ADARB1	ARHGAP4	APAF1	ANXA2
ADCY1	ASCL1	BBS4	ARHGAP4
ALCAM	ASCL1	BMI1	ASCL1
ALCAM	ASPA	BMP4	ASCL1
ANK3	B2M	BMP5	ASPA
APBB1	BDNF	BMP7	B2M
APLP1	BDNF	ZFP36L1	ADGRB1
APLP2	BMP2	CASP3	ADGRB3
APOD	BMP7	DVL1	BDNF
APOE	BMPR1A	DVL1	BDNF
APP	BMPR2	DVL2	BMP2
APP	BRAF	DVL2	BMP7
RHOG	TSPO	DVL3	BMPR1A
ARHGAP4	CAMK2B	EPHA2	BMPR2
RHOH	CDH1	FGF8	BRAF
ADGRB1	CDH4	FZD2	TSPO
BCL2	CDK5	KAT2A	MYRF
BDNF	CDKN2B	GLI2	CAMK2B
BDNF	CRABP2	GLI3	CBLN1
BDNF	CTNNA1	ARHGAP35	CBLN1
BMP7	CTNNB1	HIF1A	CDH1
BMPR1B	CTNNB1	HES1	CDH4
BMPR2	CTNNB1	ITPK1	CDK5
BRAF	CTNNB1	LRP2	CDKN2B
BSG	CUX1	MARCKS	CTSC
TSPO	DAB1	MTHFD1	CRABP2
DDR1	DAG1	MTHFR	CTNNA1
CASP3	BRINP1	MTHFR	CTNNB1
CCK	DBN1	NF1	CTNNB1
CDH1	DBN1	NOTCH1	CTNNB1
CDH2	ACE	OPA1	CTNNB1
CDH4	DCT	PFN1	CUX1
CDH11	DLX1	PKD1	DAB1
CDK5	DLX2	PKD2	DAG1
CDK5	DRD2	PLXNA2	BRINP1
CDK5	E2F1	PRKACA	DBN1
CHN1	EFNA5	PRKACB	DBN1
CHRNB2	EFNB3	PROX1	ACE
CNP	MEGF8	PSEN1	DCT
CNTF	EGR2	PTCH1	DLG1
CNTN1	EPHA4	PTCH1	DLX1
CRABP2	EPHB2	PTK7	DLX2
CREB1	EZH2	RALA	DRD2
CRMP1	FGF2	RARA	E2F1
CTNNA1	FGF13	RARG	TYMP
CTNNA2	FN1	BRD2	EFNA5
DAB1	MTOR	RPS7	EFNB3
DAG1	GDI1	SDC4	MEGF8
DAG1	GDI1	SFRP1	EGR2
DBN1	GFAP	SFRP2	EPHA4
DHFR	GLI3	STIL	EPHB1
DLX5	GOLGA4	SKI	EPHB2
DNM2	GPER1	SMO	EPHB2
DPYSL2	GRM5	SOX4	EPHB3
DRD2	HDAC1	SOX11	EZH2
DVL1	HDAC2	SPINT1	FGF2
ECE1	HIF1A	STK3	FGF13
EDNRA	HMGB2	STK4	FN1
EFNA1	HOXB3	TGFB1	MTOR
EFNA1	HES1	TGFB2	GDI1
EFNA2	HES1	TRAF6	GDI1
EFNA3	ID1	TSC1	GFAP
EFNA4	ID2	TSC2	GLI3
EFNA5	ID4	TULP3	GOLGA4
EFNA5	IFRD1	TWIST1	GPER1
EFNB1	IL6	VASP	GRID2
EFNB2	IL6	WNT5A	GRM5
EFNB3	IL6ST	LUZP1	HDAC1
EFNB3	ITGB1	FZD3	HDAC2
EFNB3	ITPKA	FZD1	HIF1A
MEGF8	KIT	FZD6	HMGB2
EGR2	KRAS	TEAD2	HOXB3
EPHA2	L1CAM	LMO4	HES1
MARK2	LDLR	DCHS1	HES1
MARK2	LIF	CHRD	ID1
CTTN	LIG4	ALDH1A2	ID2
EPHA3	LIMK1	BCL10	ID4
EPHA3	LRP2	PLOD3	IFRD1
EPHA4	LRP4	NOG	IL1RAP
EPHA4	LYN	LHX2	IL6
EPHA5	CAPRIN1	KIF20B	IL6
EPHA5	MAN2A1	CELSR1	IL6ST
EPHB1	MAP1B	IFT140	ITGAX
EPHB1	MAP2	MED12	ITGB1
EPHB2	MAP6	ATP6AP2	ITPKA
EPHB2	MAPT	CITED2	KIT
EPHB2	MBP	DLC1	KRAS
EPHB3	MCF 2.00	SEC24B	L1CAM
EPHB3	MDK	SEMA3C	LDLR
EPHB3	MECP2	DEAF1	LIF
EPHB4	MME	KAT5	LIG4
EPHB6	NAP1L1	SPINT2	LIMK1
ERBB2	NEFL	TMED2	LRP2
ETV1	NF1	LIAS	LRP4
EXT1	NF1	GLMN	LYN
FGF13	NF2	CLUAP1	CAPRIN1
FGFR2	NF2	COBL	MAN2A1
FKBP1B	NFATC4	RPGRIP1L	MAP1B
FOXD1	NGF	GPR161	MAP2
FLNA	NKX6-1	SCRIB	MAP6
FN1	NOTCH1	CDK20	MAPT
FYN	NOTCH1	SSBP3	MBP
GAP43	NTRK2	PLXNB2	MCF 2.00
GATA3	OPRM1	FKBP8	MDK
GDI1	PAFAH1B1	CBY1	MECP2
GDI1	PAK3	HECTD1	MME
GDNF	PCM1	MTHFD1L	NAP1L1
GDNF	SERPINF1	C2CD3	NEFL
GFRA3	SERPINE2	IFT172	NF1
GLI2	PLAG1	PHGDH	NF1
GLI3	PLXNA1	NPHP3	NF2
GOLGA4	PLXNA2	INTU	NF2
GRN	PLXNB1	CECR2	NFATC4
ARHGAP35	PLXNB3	SETD2	NGF
ARHGAP35	POU4F1	WDPCP	NKX6-1
GRM7	PPP1CC	IFT52	NOTCH1
GSK3B	PPP3CA	DACT1	NOTCH1
HSP90AA1	PRKCH	SUFU	NTRK2
HSP90AB1	PRKCI	MKS1	NTRK2
TNC	MAP2K1	SEMA4C	OPRM1
IFRD1	MAP2K2	IFT57	OXT
IGF1R	PROX1	RNF220	OXTR
ISL1	PSEN1	AMBRA1	PAFAH1B1
ISL1	PTEN	NUP133	PAK3
ISL1	PTN	IFT122	PCM1
ITGA4	PTN	RGMA	SERPINF1
ITGB1	PTN	SALL4	SERPINE2
JAK2	PTPRD	VANGL2	PLAG1
JUN	PTPRS	MIB1	PLXNA1
ANOS1	PTPRZ1	CC2D2A	PLXNA2
KEL	RB1	SHROOM3	PLXNB1
KIF5A	REST	WDR19	PLXNB3
KIF5B	RHEB	PHACTR4	POU4F1
KIF5C	RNF6	CPLANE2	PPP1CC
KIF5C	ROBO1	TCTN1	PPP3CA
L1CAM	ROBO2	FUZ	PRKCH
L1CAM	RYK	FUZ	PRKCI
LAMA2	S100A10	FUZ	MAP2K1
LAMA5	CX3CL1	TMEM107	MAP2K2
LAMB2	CX3CL1	KDM2B	PROX1
LAMC2	CXCL12	WNT3A	PSEN1
STMN1	SEMA3F	GORAB	PTEN
LHX1	SHOX2	CTHRC1	PTEN
LIMK1	SKI	TRIM71	PTN
LIMK1	SKIL	TRIM71	PTN
LLGL1	HLTF	ZNF358	PTN
LRP4	SMARCD3	PRICKLE1	PTPRD
SMAD4	SMO	GSC	PTPRS
MAP1A	SORL1	GDF7	PTPRZ1
MAP1B	SOX10	DZIP1L	RARA
MAP1B	SOX11	ARL13B	RARG
MAP1B	SOX11	TBC1D32	RB1
MAP2	SPINT1	HES5	REST
MAP6	SPP1		RHEB
MAPT	SRF		RNF6
MAPT	CDKL5		ROBO1
MBP	CDKL5		ROBO2
MCF 2.00	STK11		ROBO2
RAB8A	DYNLT1		RXRG
MMP2	TGFB1		RYK
MTR	TGM2		S100A10
NCAM1	THY1		CX3CL1
NCAM2	THY1		CX3CL1
NDN	TIAM1		CXCL12
NEFH	TLR2		SEMA3F
NEFH	TNFRSF1B		SHOX2
NEFH	TNFRSF1B		SKI
NEFH	TP53		SKIL
NEFL	TP73		HLTF
NEO1	VEGFA		SMARCD3
NFIB	VEGFC		SMO
NGF	WNT3		SORL1
NGFR	WNT3		SOX10
NKX6-1	WNT5A		SOX11
NOTCH1	XRCC2		SOX11
NOTCH2	XRCC5		SPINT1
NOTCH3	YWHAH		SPP1
NPTX1	RNF112		SRF
NRCAM	LRP8		CDKL5
NRCAM	CXCR4		CDKL5
NRCAM	SEMA3B		STK11
NTRK2	FZD3		DYNLT1
NR4A2	SLC7A5		TG
OPHN1	RND2		TGFB1
PAFAH1B1	ULK1		TGM2
PAFAH1B1	SEMA7A		THBS2
PAK1	SEMA7A		THY1
PAK2	BHLHE40		THY1
PAK3	NUMB		TIAM1
PAK3	NRP1		TLR2
PLP1	NRP1		TLR2
PLXNA1	SYNGAP1		TNFRSF1B
PLXNA2	PER2		TNFRSF1B
PLXNB1	SYNJ1		TP53
PLXNB3	HAP1		TP73
POU3F2	SEMA5A		TPBG
POU4F1	SEMA5A		VEGFA
PPP3CB	NEURL1		VEGFC
PRKCQ	MAP3K13		WNT3
MAP2K1	NOG		WNT3
MAP2K2	NUMBL		WNT5A
PSEN1	GPR37L1		XRCC2
PTCH1	SLIT2		XRCC5
PTEN	LHX2		YWHAH
PTEN	NTN1		RNF112
PTK2	NTN1		LRP8
PTN	NR1D1		CXCR4
PTPN11	KDM4A		SEMA3B
PTPRF	RAPGEF2		FZD3
PTPRM	ULK2		ST8SIA2
PTPRS	SEMA3E		SLC7A5
PTPRZ1	IST1		RND2
NECTIN1	CUL7		ULK1
RAB3A	CUL7		SEMA7A
RAC1	RNF10		SEMA7A
RAC2	ACTR2		BHLHE40
RET	PLXNC1		SLC25A12
RET	SEMA3A		NUMB
RNF6	YAP1		NRP1
RNF6	PRMT5		NRP1
ROBO1	BAIAP2		SYNGAP1
ROBO1	STK25		PER2
ROBO2	SEMA6C		SYNJ1
ROBO2	SEMA6B		ZPR1
ROBO2	SEMA4F		MTMR2
RPL24	SEMA4D		HAP1
RYK	SEMA4D		SEMA5A
RYK	SEMA4B		SEMA5A
RYK	SEMA3C		NEURL1
RYK	RGS14		MAP3K13
RYK	DLL3		DLG5
S100A6	IL1RAPL1		NOG
S100B	DUSP10		NUMBL
SCN1B	TWF2		GPR37L1
CXCL12	ZNF365		SLIT2
CXCL12	RUFY3		LHX2
SEMA3F	KIFAP3		NRXN1
SEMA3F	SIRT2		NTN1
SEMA3F	SNW1		NTN1
SEMA3F	TRIM32		EIF2AK3
SHOX2	RAB21		NR1D1
SIAH1	SPEN		KDM4A
SKIL	KDM1A		RAPGEF2
SLIT3	FSTL4		ULK2
SLIT3	SPART		SEMA3E
SMO	PLXND1		CLSTN3
SOS 1	CYFIP1		IST1
SPAST	CUX2		CUL7
SPP1	OBSL1		CUL7
SRF	UFL1		FIG4
CDKL5	ADNP		RNF10
CDKL5	DICER1		RNF10
STK11	HEY1		KIF14
STXBP1	HEY2		ACTR2
CNTN2	MACF1		PLXNC1
CNTN2	DAAM2		SEMA3A
TBCE	DAAM2		YAP1
THY1	CLCF1		PRMT5
THY1	LPAR3		BAIAP2
TIAM1	PLXNB2		STK25
TOP2B	TENM4		SEMA6C
TRIO	TMEM98		SEMA6B
UCHL1	SS18L1		SEMA4F
VASP	TIAM2		SEMA4D
VCL	FBXW8		SEMA4D
VEGFA	FBXW8		SEMA4D
WNT3	HEYL		SEMA4B
WNT5A	NPTN		SEMA3C
WNT5A	STAU2		RGS14
XK	DISC1		DLL3
SEMA3B	DISC1		WASF3
SEMA3B	PRPF19		TPPP
FZD3	DLL1		IL1RAPL1
RND2	DBNL		DUSP10
USP9X	ANAPC2		TWF2
PICALM	EEF2K		NLGN1
ULK1	CERS2		NLGN1
STK24	SOX8		CLSTN1
STK24	LEF1		ZNF365
SEMA7A	SS18L2		RUFY3
SEMA7A	NIN		KIFAP3
SEMA7A	CDKL3		SIRT2
CNTNAP1	TRPV2		SNW1
TMEFF1	YTHDF2		DKK 1.00
SCARF1	YTHDF2		TRIM32
KLF7	SRRT		RAB21
UNC5C	DNAJB11		SPEN
UNC5C	DLL4		KDM1A
UNC5C	HES2		FSTL4
SSNA1	SEMA4C		SPART
SSNA1	FAIM		PLXND1
NUMB	APPL2		LPIN1
NRP2	HES6		CYFIP1
NRP2	PLXNA3		CUX2
NRP2	PLXNA3		OBSL1
NRP2	CHD7		UFL1
NRP1	DPYSL5		ADNP
NRP1	SEMA3G		DICER1
NRP1	SEMA3G		HEY1
NRP1	PARP6		HEY2
SYNGAP1	RTN4		MACF1
CDK5R1	SMURF1		DAAM2
CDK5R1	GJC2		DAAM2
ZPR1	AMIGO1		CLCF1
ZPR1	TBC1D24		LPAR3
ZPR1	SEMA6A		PLXNB2
CDK5R2	DIP2B		FLRT3
KALRN	ISLR2		FLRT2
BRSK2	ISLR2		TENM4
BRSK2	SHTN1		TENM4
SEMA5A	SEMA4G		TMEM98
SEMA5A	CTDSP1		SS18L1
ARTN	PRUNE1		LRRTM2
MAP3K13	ZNF335		SLITRK5
DCLK1	ZNF335		TIAM2
NOG	ZNF335		FBXW8
RPS6KA5	SEMA4A		FBXW8
NUMBL	GORASP1		HEYL
KLF4	RTN4R		NPTN
NREP	CAPRIN2		NPHP3
B4GALT6	METRN		STAU2
B4GALT5	BHLHE41		DISC1
TAOK2	LIN28A		DISC1
TAOK2	FBXO31		TNFRSF21
SLIT2	SEMA6D		TNFRSF21
SLIT2	TRIM46		SRPX2
SLIT2	ELL3		SRPX2
SLIT2	TRIM11		PRPF19
LHX2	NDEL1		DLL1
NRXN3	ANKRD27		DBNL
NRXN1	HOOK3		ANAPC2
NTN1	HES7		EEF2K
NTN1	SHANK3		CERS2
NTN1	DOCK7		SOX8
FEZ2	DIXDC1		LEF1
FEZ1	WNT3A		SS18L2
ULK2	WNT3A		NIN
ULK2	PLXNA4		CDKL3
SEMA3E	ZNF488		TRPV2
IST1	ZFYVE27		YTHDF2
LRIG2	ZFYVE27		YTHDF2
HDAC6	CHODL		SRRT
UST	DHX36		DNAJB11
PLXNC1	SEMA3D		GHRL
FLOT1	ASPM		NLGN3
SPRY3	PRTG		DLL4
SEMA3A	WDR62		HES2
SEMA3A	DRAXIN		LRRN3
SEMA3A	HES5		SEMA4C
SEMA3A	HES5		FAIM
TUBB3	RASSF10		APPL2
TUBB3	ARMCX5-GPRASP2		HES6
TUBB3			PLXNA3
OLFM1			PLXNA3
BAIAP2			CHD7
SLC9A6			NSUN5
STK25			PARD3
SEMA6C			DPYSL5
SEMA6B			SEMA3G
SEMA6B			SEMA3G
SEMA4F			PARP6
SEMA4F			RTN4
SEMA4D			SMURF1
SEMA4D			GJC2
SEMA4B			AMIGO1
SEMA3C			AMIGO1
SEMA3C			TBC1D24
CSPG5			NLGN2
B3GNT2			SEMA6A
CHL1			DIP2B
RAB10			ISLR2
AFG3L2			ISLR2
B4GAT1			LRRN1
LYPLA2			SHTN1
TWF2			SEMA4G
LMTK2			CTDSP1
NTNG1			JAM2
INPP5F			PRUNE1
RUFY3			ZNF335
RUFY3			ZNF335
TRIM32			ZNF335
RAB21			CLSTN2
PALLD			SEMA4A
USP33			SEMA4A
MYCBP2			GORASP1
MYCBP2			RTN4R
MYCBP2			CAPRIN2
FSTL4			METRN
SPART			BHLHE41
NFASC			LIN28A
PLXND1			FBXO31
MAPK8IP3			SYNDIG1
CYFIP1			SYNDIG1
CYFIP1			SEMA6D
CYFIP1			TRIM46
COBL			ELL3
CAMSAP2			TRIM11
KIF13B			NDEL1
SZT2			ANKRD27
ZDHHC17			SLITRK6
ADNP			HOOK3
MACF1			SLITRK2
LPAR3			SLITRK2
PLXNB2			HES7
FLRT3			SHANK3
FLRT2			DOCK7
VAX2			DIXDC1
SIN3A			WNT3A
TSKU			WNT3A
TSKU			PLXNA4
SIPA1L1			LRRC4B
SLITRK5			LRRC4B
AUTS2			ZNF488
TIAM2			ZFYVE27
NPTN			ZFYVE27
DISC1			SLITRK4
TNFRSF21			CHODL
CNTN6			LGI4
DBNL			DHX36
ANAPC2			SEMA3D
CERS2			ASPM
ATL1			PRTG
NIN			WDR62
CDKL3			AMIGO2
TRPV2			DRAXIN
ATP8A2			AGRN
NLGN3			AMIGO3
ROBO4			HES5
SEMA4C			HES5
YTHDF1			LRRC24
CRTAC1			RASSF10
MAP1S			ARMCX5-GPRASP2
PLXNA3
PLXNA3
PLXNA3
ENAH
PARD3
DPYSL5
SEMA3G
SEMA3G
RGMA
RTN4
RTN4
SMURF1
AMIGO1
AMIGO1
TBC1D24
IGSF9
SEMA6A
SEMA6A
DIP2B
ISLR2
ISLR2
ALS2
LRRC4C
LRRC4C
SHTN1
SEMA4G
SPTBN4
SPTBN4
SEMA4A
ROBO3
ROBO3
ROBO3
ISL2
ISL2
NIBAN2
BCL11B
RAPH1
RTN4R
RTN4R
METRN
METRN
TCTN1
VASH2
SEMA6D
TRIM46
TRIM46
SPG11
SPG11
NDEL1
KREMEN1
SLITRK6
BRSK1
BRSK1
PARD6B
NTNG2
SLITRK2
MGARP
DOCK7
DOCK7
DIXDC1
WNT3A
LHX4
UNC5A
SLC25A46
SLC25A46
PLXNA4
PLXNA4
NEXN
BOC
C12orf57
ARHGEF25
ZFYVE27
ZFYVE27
TTC8
NTN5
VSTM2L
EMB
SLITRK4
CHODL
RTN4RL1
RTN4RL1
TTL
GDF7
CNTN4
CNTN4
FBXO45
C9orf72
UNC5B
ATOH7
SEMA3D
OR10A4
LAMA1
TUBB2B
RTN4RL2
DRAXIN
DRAXIN
DRAXIN
SVBP
RNF165
CRPPA
