# Supplementary material for: Insights into human melanocyte development and characteristics through pluripotent stem cells combined with single-cell sequencing
Source: iScience. 2025 Apr 8;28(5):112373. doi: 10.1016/j.isci.2025.112373 (PMC12245449; doi:10.1016/j.isci.2025.112373)
Supplement: Table S3. Functional enrichment and marker gene expression across differentiation time points and pseudo-time trajectory, related to Figure 3 — (A) GO-BP terms enriched from upregulated DEGs of the three time point groups, related to Figure 3C. (B) Average expression of NCC and melanocyte marker genes for the three time point groups, related to Figure 3D. (C) GO-BP terms related to pigmentation from pseudo-time analysis, related to Figure 3F. [file mmc3.xlsx]

## Sheet: A. Upregulated DEGs GO-BP terms
GO-BP terms enriched from upregulated DEGs of the three time point groups. Related to Figure 3C.
group	ID	Description	GeneRatio	BgRatio	pvalue	p.adjust	qvalue	geneID	Count
D23	GO:0008380	RNA splicing	63/743	469/18903	9.52834e-18	4.56026e-14	2.32141e-14	ACIN1/C2orf49/CELF1/CELF2/DDX1/DDX17/DDX46/DHX15/ENY2/FRG1/HNRNPH1/HNRNPL/IK/IVNS1ABP/KDM1A/KHDRBS1/KHSRP/LSM5/LSM7/LSM8/LUC7L3/MBNL1/MBNL2/NCL/NONO/NOVA1/NSRP1/PAXBP1/PIK3R1/POLR2A/PRPF4B/PTBP2/PTBP3/RBM17/RBM23/RBM5/RBM6/RBMX/RNPS1/RPS26/SCAF11/SLC38A2/SMNDC1/SNRNP27/SNRPB2/SNRPE/SNRPF/SNRPG/SON/SREK1IP1/SRRM1/SRSF6/SUGP2/SYF2/TARDBP/TIA1/TRA2A/U2AF2/UBL5/USP22/WTAP/ZC3H13/ZRANB2	63
D23	GO:0002181	cytoplasmic translation	36/743	161/18903	1.13942e-17	5.45325e-14	2.32141e-14	CPEB4/CSDE1/DENR/EIF2S2/EIF2S3/EIF3J/FAU/IGF2BP1/RPL13A/RPL21/RPL24/RPL27/RPL28/RPL31/RPL34/RPL35/RPL36/RPL36A/RPL37/RPL37A/RPL38/RPL39/RPL41/RPLP1/RPLP2/RPS10/RPS11/RPS15/RPS21/RPS24/RPS26/RPS27/RPS28/RPS29/UBA52/ZC3H15	36
D23	GO:0000375	RNA splicing, via transesterification reactions	46/743	333/18903	1.03072e-13	4.93303e-10	1.39997e-10	CELF1/CELF2/DDX1/DDX17/DDX46/FRG1/HNRNPH1/HNRNPL/IK/KDM1A/KHDRBS1/KHSRP/LSM5/LSM7/LSM8/LUC7L3/MBNL1/MBNL2/NCL/NOVA1/NSRP1/PAXBP1/PRPF4B/PTBP2/RBM17/RBM23/RBM5/RBM6/RBMX/RNPS1/SCAF11/SMNDC1/SNRNP27/SNRPB2/SNRPE/SNRPF/SNRPG/SON/SRRM1/SRSF6/SYF2/TIA1/TRA2A/U2AF2/UBL5/WTAP	46
D23	GO:0000377	RNA splicing, via transesterification reactions with bulged adenosine as nucleophile	44/743	329/18903	1.12055e-12	5.36294e-09	9.13187e-10	CELF1/CELF2/DDX1/DDX17/DDX46/FRG1/HNRNPH1/HNRNPL/IK/KDM1A/KHDRBS1/LSM5/LSM7/LSM8/LUC7L3/MBNL1/MBNL2/NCL/NOVA1/NSRP1/PAXBP1/PRPF4B/PTBP2/RBM17/RBM23/RBM5/RBM6/RBMX/RNPS1/SCAF11/SNRNP27/SNRPB2/SNRPE/SNRPF/SNRPG/SON/SRRM1/SRSF6/SYF2/TIA1/TRA2A/U2AF2/UBL5/WTAP	44
D23	GO:0000398	mRNA splicing, via spliceosome	44/743	329/18903	1.12055e-12	5.36294e-09	9.13187e-10	CELF1/CELF2/DDX1/DDX17/DDX46/FRG1/HNRNPH1/HNRNPL/IK/KDM1A/KHDRBS1/LSM5/LSM7/LSM8/LUC7L3/MBNL1/MBNL2/NCL/NOVA1/NSRP1/PAXBP1/PRPF4B/PTBP2/RBM17/RBM23/RBM5/RBM6/RBMX/RNPS1/SCAF11/SNRNP27/SNRPB2/SNRPE/SNRPF/SNRPG/SON/SRRM1/SRSF6/SYF2/TIA1/TRA2A/U2AF2/UBL5/WTAP	44
D23	GO:0043484	regulation of RNA splicing	30/743	180/18903	1.90974e-11	9.14e-08	1.29695e-08	CELF1/CELF2/DDX17/ENY2/HNRNPH1/HNRNPL/KHDRBS1/MBNL1/MBNL2/NCL/NOVA1/NSRP1/PIK3R1/POLR2A/PTBP2/PTBP3/RBM23/RBM5/RBMX/RNPS1/RPS26/SLC38A2/SON/SRRM1/SRSF6/TIA1/TRA2A/U2AF2/USP22/WTAP	30
D23	GO:1903311	regulation of mRNA metabolic process	40/743	309/18903	3.39586e-11	1.62526e-07	1.97675e-08	CELF1/CELF2/CNOT7/CSDE1/DDX17/HNRNPA0/HNRNPAB/HNRNPL/IGF2BP1/IGF2BP2/IGF2BP3/KHDRBS1/KHSRP/LARP1/MBNL1/MBNL2/MYEF2/NCL/NOVA1/NSRP1/PUM1/RBM23/RBM5/RBMX/RC3H1/RNPS1/SERBP1/SON/SRRM1/SRSF6/TARDBP/TIA1/TNRC6A/TNRC6B/TRA2A/TUT4/U2AF2/WTAP/YTHDF3/ZFP36L1	40
D23	GO:0019646	aerobic electron transport chain	21/743	93/18903	5.90534e-11	2.8263e-07	3.00784e-08	COX6B1/COX6C/COX7A2/COX7B/COX7C/COX8A/NDUFA1/NDUFA2/NDUFA3/NDUFA7/NDUFB1/NDUFB2/NDUFB4/NDUFB6/NDUFB9/NDUFC1/NDUFV3/UQCR10/UQCR11/UQCRB/UQCRQ	21
D23	GO:0022613	ribonucleoprotein complex biogenesis	51/743	489/18903	2.21996e-10	1.06247e-06	1.00508e-07	CELF1/CELF2/CHD7/DDX1/DDX17/DDX18/DDX21/DDX46/DDX52/DENR/DHX30/DICER1/EIF2S2/EIF2S3/EIF3J/ESF1/FCF1/FRG1/GNL3L/GTF2H5/LUC7L3/MRPL1/NHP2/NSA2/PIN4/PTBP2/RBIS/RBM5/RBMX/REXO4/RPL13A/RPL24/RPL27/RPL35/RPL38/RPS15/RPS21/RPS24/RPS27/RPS27L/RPS28/RRP15/RSL24D1/SCAF11/SNRPB2/SNRPE/SNRPF/SNRPG/SRSF6/SURF6/WDR43	51
D23	GO:0042773	ATP synthesis coupled electron transport	21/743	101/18903	3.06047e-10	1.46474e-06	1.13369e-07	COX6B1/COX6C/COX7A2/COX7B/COX7C/COX8A/NDUFA1/NDUFA2/NDUFA3/NDUFA7/NDUFB1/NDUFB2/NDUFB4/NDUFB6/NDUFB9/NDUFC1/NDUFV3/UQCR10/UQCR11/UQCRB/UQCRQ	21
D23	GO:0042775	mitochondrial ATP synthesis coupled electron transport	21/743	101/18903	3.06047e-10	1.46474e-06	1.13369e-07	COX6B1/COX6C/COX7A2/COX7B/COX7C/COX8A/NDUFA1/NDUFA2/NDUFA3/NDUFA7/NDUFB1/NDUFB2/NDUFB4/NDUFB6/NDUFB9/NDUFC1/NDUFV3/UQCR10/UQCR11/UQCRB/UQCRQ	21
D23	GO:0048024	regulation of mRNA splicing, via spliceosome	21/743	109/18903	1.34482e-09	6.43631e-06	4.56649e-07	CELF1/CELF2/DDX17/HNRNPL/KHDRBS1/MBNL1/MBNL2/NCL/NOVA1/NSRP1/RBM23/RBM5/RBMX/RNPS1/SON/SRRM1/SRSF6/TIA1/TRA2A/U2AF2/WTAP	21
D23	GO:0006119	oxidative phosphorylation	24/743	147/18903	3.04148e-09	1.45565e-05	9.53324e-07	ATP5F1E/ATP5ME/ATP5MF/COX6B1/COX6C/COX7A2/COX7B/COX7C/COX8A/NDUFA1/NDUFA2/NDUFA3/NDUFA7/NDUFB1/NDUFB2/NDUFB4/NDUFB6/NDUFB9/NDUFC1/NDUFV3/UQCR10/UQCR11/UQCRB/UQCRQ	24
D23	GO:0022904	respiratory electron transport chain	21/743	122/18903	1.11832e-08	5.35228e-05	3.12227e-06	COX6B1/COX6C/COX7A2/COX7B/COX7C/COX8A/NDUFA1/NDUFA2/NDUFA3/NDUFA7/NDUFB1/NDUFB2/NDUFB4/NDUFB6/NDUFB9/NDUFC1/NDUFV3/UQCR10/UQCR11/UQCRB/UQCRQ	21
D23	GO:0000381	regulation of alternative mRNA splicing, via spliceosome	15/743	62/18903	1.19372e-08	5.71312e-05	3.12227e-06	CELF1/CELF2/DDX17/HNRNPL/KHDRBS1/MBNL1/MBNL2/NOVA1/NSRP1/RBM5/RBMX/RNPS1/SRSF6/TIA1/WTAP	15
D23	GO:0000380	alternative mRNA splicing, via spliceosome	17/743	81/18903	1.29477e-08	6.19675e-05	3.12227e-06	CELF1/CELF2/DDX17/HNRNPL/KDM1A/KHDRBS1/MBNL1/MBNL2/NOVA1/NSRP1/RBM17/RBM5/RBMX/RNPS1/SRSF6/TIA1/WTAP	17
D23	GO:0048863	stem cell differentiation	31/743	248/18903	1.30263e-08	6.23437e-05	3.12227e-06	A2M/CDC42/CDH2/CDK6/CORO1C/CTNNB1/GSK3B/HDAC2/HES1/HIF1A/HMGA2/ITCH/ITGB1/JARID2/KIT/MEF2C/MSI2/MSX1/N4BP2L2/PHACTR4/PTN/PUM1/RBBP4/RBPJ/SEMA3C/SNAI2/SOX11/SOX5/TP53/TWIST1/ZNF281	31
D23	GO:0050684	regulation of mRNA processing	22/743	139/18903	2.4728e-08	0.000118348	5.59779e-06	CELF1/CELF2/DDX17/HNRNPL/KHDRBS1/MBNL1/MBNL2/NCL/NOVA1/NSRP1/RBM23/RBM5/RBMX/RNPS1/SON/SRRM1/SRSF6/TIA1/TRA2A/U2AF2/WTAP/ZFP36L1	22
D23	GO:0006338	chromatin remodeling	39/743	373/18903	2.86262e-08	0.000137005	6.13916e-06	ANP32E/ARID1A/ARID1B/ARID2/ATF7IP/ATRX/BCL7A/BRD2/BRD4/BRD9/CBX3/CENPV/CFDP1/CHD7/CHD9/CTBP1/DDX21/DEK/DNMT3A/HDAC2/HMGA2/HMGB1/HP1BP3/ITGB3BP/JARID2/KCNQ1OT1/KDM1A/NAP1L1/POLE3/RBBP4/RERE/SET/SHPRH/SMARCA1/SMARCA5/SMARCD1/TOP1/ZNF827/ZNHIT1	39
D23	GO:0060485	mesenchyme development	34/743	313/18903	8.8802e-08	0.000425006	1.80922e-05	BASP1/CDC42/CDH2/COL1A1/CORO1C/CTNNB1/DDX17/DLL3/DPPA4/GSK3B/HDAC2/HES1/HIF1A/HMGA2/HNRNPAB/MDK/MDM4/MEF2C/MSX1/PDCD4/PHACTR4/PTK7/RBPJ/ROBO1/S100A4/SEMA3C/SMAD2/SNAI2/SOX11/SPRY1/TCF7L2/TGFBR1/TWIST1/ZFP36L1	34
D23	GO:0050769	positive regulation of neurogenesis	28/743	231/18903	1.26576e-07	0.000605792	2.45601e-05	ACTR2/CAPRIN1/CRABP2/CTNNB1/DICER1/FZD3/GLI3/HDAC2/HES1/HIF1A/ID2/ID4/IST1/ITGB1/KDM1A/KIT/L1CAM/MACF1/MAP1B/MAP3K13/MDK/NAP1L1/NEFL/PTN/ROBO1/RUFY3/SKIL/SOX11	28
D23	GO:0009060	aerobic respiration	25/743	194/18903	1.83176e-07	0.000876681	3.32571e-05	ATP5F1E/ATP5ME/ATP5MF/COX6B1/COX6C/COX7A2/COX7B/COX7C/COX8A/HIF1A/NDUFA1/NDUFA2/NDUFA3/NDUFA7/NDUFB1/NDUFB2/NDUFB4/NDUFB6/NDUFB9/NDUFC1/NDUFV3/UQCR10/UQCR11/UQCRB/UQCRQ	25
D23	GO:0098727	maintenance of cell number	24/743	181/18903	1.87721e-07	0.000898433	3.32571e-05	ARID1A/BCL7A/BRD9/CDH2/CTNNB1/DDX6/HDAC2/HES1/HMGA2/IGF2BP1/KIT/OGT/PCM1/PTN/RBBP4/RBPJ/RTF1/SELENON/SMARCD1/SOX2/SOX4/TUT4/WDR43/ZC3H13	24
D23	GO:0042776	proton motive force-driven mitochondrial ATP synthesis	14/743	67/18903	2.6309e-07	0.00125915	4.46676e-05	ATP5F1E/ATP5ME/ATP5MF/NDUFA1/NDUFA2/NDUFA3/NDUFA7/NDUFB1/NDUFB2/NDUFB4/NDUFB6/NDUFB9/NDUFC1/NDUFV3	14
D23	GO:0050767	regulation of neurogenesis	37/743	377/18903	3.2326e-07	0.00154712	5.2688e-05	ACTR2/CAPRIN1/CHD7/CRABP2/CTNNB1/DICER1/DLL3/FZD3/GLI3/HDAC2/HES1/HES6/HIF1A/ID2/ID4/IST1/ITGB1/KDM1A/KIT/L1CAM/MACF1/MAP1B/MAP3K13/MDK/NAP1L1/NEFL/PCM1/PPP3CA/PRTG/PTN/RNF10/ROBO1/RUFY3/SEMA3C/SKIL/SOX11/TP53	37
D23	GO:0003007	heart morphogenesis	29/743	258/18903	3.83586e-07	0.00183584	6.01158e-05	ARID2/CDC42/CHD7/COL11A1/COL2A1/COL5A1/CTNNB1/DLC1/HES1/HIF1A/MDM4/MEF2C/MIB1/MSX1/NDRG4/NOTCH2/PDCD4/RBPJ/ROBO1/SEMA3C/SNAI2/SOX11/SOX4/SPRY1/TGFBR1/TP53/TPM1/TWIST1/ZMIZ1	29
D23	GO:0030900	forebrain development	37/743	383/18903	4.77515e-07	0.00228539	7.06453e-05	AGTPBP1/ATP2B4/ATRX/BTBD3/C12orf57/CDH2/CDK6/CHD7/CTNNB1/DLC1/FOXP1/GLI3/GSK3B/HES1/HIF1A/ID2/ID4/IGF1R/IGF2BP1/KDM1A/MDK/MSX1/NEFL/NOTCH3/NR2F2/PCM1/RBPJ/ROBO1/SLC38A2/SOX2/SRGAP2/SRGAP2C/TOP2B/UBA6/UQCRQ/YWHAE/ZMIZ1	37
D23	GO:0019827	stem cell population maintenance	23/743	177/18903	4.85447e-07	0.00232335	7.06453e-05	ARID1A/BCL7A/BRD9/CDH2/CTNNB1/DDX6/HDAC2/HES1/HMGA2/IGF2BP1/KIT/OGT/PCM1/PTN/RBBP4/RBPJ/RTF1/SMARCD1/SOX2/SOX4/TUT4/WDR43/ZC3H13	23
D23	GO:0022618	ribonucleoprotein complex assembly	27/743	234/18903	5.72894e-07	0.00274187	8.04962e-05	CELF1/CELF2/DDX1/DDX46/DENR/DHX30/DICER1/EIF2S2/EIF2S3/EIF3J/LUC7L3/PTBP2/RBM5/RBMX/RPL13A/RPL24/RPL38/RPS15/RPS27/RPS27L/RPS28/SCAF11/SNRPB2/SNRPE/SNRPF/SNRPG/SRSF6	27
D23	GO:0061564	axon development	43/743	490/18903	7.9983e-07	0.00382798	0.000108637	AFG3L2/APLP2/AUTS2/B4GALT5/C12orf57/CDH2/CHN1/CRABP2/CRMP1/DPYSL2/EFNB2/ENAH/ETV1/FZD3/GAP43/GLI3/GSK3B/IGF1R/IST1/ITGB1/L1CAM/MACF1/MAP1B/MAP3K13/MMP2/NEFL/NOTCH2/NOTCH3/NREP/PAK2/PALLD/PTN/ROBO1/RPL24/RUFY3/S100A6/SEMA3C/SKIL/SVBP/TOP2B/TUBB2B/USP9X/VCL	43
D23	GO:0006401	RNA catabolic process	31/743	299/18903	9.08236e-07	0.00434682	0.000119381	CELF1/CNOT7/CSDE1/DICER1/HNRNPA0/HNRNPAB/IGF2BP1/IGF2BP2/IGF2BP3/KCNQ1OT1/KHSRP/LARP1/LRPPRC/LSM5/LSM7/MYEF2/PUM1/RC3H1/RNPS1/SERBP1/SLFN12/SLIRP/SMG1/TARDBP/TNRC6A/TNRC6B/TUT4/UPF2/YTHDF3/ZC3H4/ZFP36L1	31
D23	GO:0021537	telencephalon development	28/743	255/18903	9.7561e-07	0.00466927	0.00012423	AGTPBP1/ATP2B4/BTBD3/C12orf57/CDH2/CDK6/CHD7/CTNNB1/FOXP1/GLI3/GSK3B/HES1/HIF1A/ID2/ID4/IGF1R/IGF2BP1/KDM1A/MDK/NEFL/ROBO1/SLC38A2/SRGAP2/SRGAP2C/UBA6/UQCRQ/YWHAE/ZMIZ1	28
D23	GO:0071826	ribonucleoprotein complex subunit organization	27/743	242/18903	1.11301e-06	0.00532686	0.000137431	CELF1/CELF2/DDX1/DDX46/DENR/DHX30/DICER1/EIF2S2/EIF2S3/EIF3J/LUC7L3/PTBP2/RBM5/RBMX/RPL13A/RPL24/RPL38/RPS15/RPS27/RPS27L/RPS28/SCAF11/SNRPB2/SNRPE/SNRPF/SNRPG/SRSF6	27
D23	GO:0015986	proton motive force-driven ATP synthesis	14/743	76/18903	1.33162e-06	0.00637313	0.00015946	ATP5F1E/ATP5ME/ATP5MF/NDUFA1/NDUFA2/NDUFA3/NDUFA7/NDUFB1/NDUFB2/NDUFB4/NDUFB6/NDUFB9/NDUFC1/NDUFV3	14
D23	GO:0021543	pallium development	22/743	174/18903	1.36969e-06	0.00655531	0.00015946	ATP2B4/BTBD3/CDH2/CDK6/CTNNB1/GLI3/GSK3B/HIF1A/ID4/IGF1R/IGF2BP1/KDM1A/MDK/NEFL/ROBO1/SLC38A2/SRGAP2/SRGAP2C/UBA6/UQCRQ/YWHAE/ZMIZ1	22
D23	GO:0060828	regulation of canonical Wnt signaling pathway	28/743	260/18903	1.43899e-06	0.00688702	0.000162875	CDH2/COL1A1/CSNK1A1/CSNK1G3/CTNNB1/CTNND1/G3BP1/GLI3/GNAQ/GSK3B/IGFBP2/KPNA1/MDK/PTK7/RBPJ/RBX1/SNAI2/SOX2/SOX4/TBL1XR1/TCF7L2/TLE1/TLE4/TPBG/USP34/WLS/XIAP/ZEB2	28
D23	GO:0031056	regulation of histone modification	22/743	175/18903	1.50978e-06	0.0072258	0.000166269	ATRX/AUTS2/BRD4/CAMK2D/CTBP1/CTNNB1/DDX21/DEK/JARID2/KANSL1/KDM1A/OGT/PAXBP1/RTF1/SET/SMARCA5/SNAI2/SREBF1/TP53/TRIP12/TWIST1/ZNF451	22
D23	GO:0007409	axonogenesis	39/743	438/18903	1.82758e-06	0.00874679	0.000195971	AFG3L2/APLP2/AUTS2/B4GALT5/C12orf57/CDH2/CHN1/CRABP2/CRMP1/DPYSL2/EFNB2/ENAH/ETV1/FZD3/GAP43/GLI3/GSK3B/IGF1R/IST1/ITGB1/L1CAM/MACF1/MAP1B/MAP3K13/NEFL/NOTCH2/NOTCH3/PAK2/PALLD/ROBO1/RPL24/RUFY3/S100A6/SEMA3C/SKIL/TOP2B/TUBB2B/USP9X/VCL	39
D23	GO:0051962	positive regulation of nervous system development	29/743	279/18903	1.93069e-06	0.00924029	0.000199795	ACTR2/CAPRIN1/CRABP2/CTNNB1/DICER1/FZD3/GLI3/HDAC2/HES1/HIF1A/ID2/ID4/IST1/ITGB1/KDM1A/KIT/L1CAM/MACF1/MAP1B/MAP3K13/MDK/NAP1L1/NEFL/PTN/ROBO1/RUFY3/SKIL/SOX11/TPBG	29
D23	GO:0042254	ribosome biogenesis	31/743	310/18903	1.9613e-06	0.00938679	0.000199795	CHD7/DDX17/DDX18/DDX21/DDX52/DHX30/ESF1/FCF1/FRG1/GNL3L/GTF2H5/MRPL1/NHP2/NSA2/PIN4/RBIS/REXO4/RPL24/RPL27/RPL35/RPL38/RPS15/RPS21/RPS24/RPS27/RPS27L/RPS28/RRP15/RSL24D1/SURF6/WDR43	31
D23	GO:0001706	endoderm formation	12/743	58/18903	2.10374e-06	0.0100685	0.000209078	COL11A1/COL4A2/COL5A1/COL5A2/COL6A1/CTNNB1/HMGA2/ITGAV/MMP2/RTF1/SMAD2/SOX2	12
D23	GO:0031058	positive regulation of histone modification	16/743	102/18903	2.2337e-06	0.0106905	0.000216708	AUTS2/BRD4/CTBP1/CTNNB1/DDX21/DEK/JARID2/KANSL1/KDM1A/OGT/PAXBP1/RTF1/SMARCA5/SNAI2/SREBF1/TP53	16
D23	GO:0035987	endodermal cell differentiation	11/743	49/18903	2.38861e-06	0.0114319	0.000220742	COL11A1/COL4A2/COL5A1/COL5A2/COL6A1/CTNNB1/HMGA2/ITGAV/MMP2/RTF1/SOX2	11
D23	GO:0016358	dendrite development	26/743	237/18903	2.40591e-06	0.0115147	0.000220742	ABI1/ACTR2/ARF6/BCL11A/BTBD3/CAPRIN1/CDC42/DIP2A/GSK3B/HDAC2/IGF2BP1/ITGB1/LZTS1/MAP1B/MAPK6/MEF2A/MEF2C/PAK2/PPP3CA/PTN/RERE/SDC2/SRGAP2/SRGAP2C/TPBG/UBA6	26
D23	GO:0048762	mesenchymal cell differentiation	27/743	252/18903	2.43779e-06	0.0116673	0.000220742	CDC42/CDH2/COL1A1/CORO1C/CTNNB1/DDX17/GSK3B/HDAC2/HES1/HIF1A/HMGA2/HNRNPAB/MDK/MEF2C/MSX1/PDCD4/PHACTR4/RBPJ/S100A4/SEMA3C/SMAD2/SNAI2/SOX11/SPRY1/TCF7L2/TGFBR1/TWIST1	27
D23	GO:0045664	regulation of neuron differentiation	23/743	196/18903	2.91586e-06	0.0139553	0.00025829	BCL11A/DDX6/DPYSL2/GLI3/GSK3B/HES1/ID2/ID4/ITGB1/MAP1B/MAP3K13/MEF2C/MIB1/NOTCH3/NREP/PBX1/SOX11/SOX2/TCF12/TCF3/TCF4/YWHAG/ZFHX3	23
D23	GO:0006120	mitochondrial electron transport, NADH to ubiquinone	11/743	51/18903	3.63444e-06	0.0173945	0.000315094	NDUFA1/NDUFA2/NDUFA3/NDUFA7/NDUFB1/NDUFB2/NDUFB4/NDUFB6/NDUFB9/NDUFC1/NDUFV3	11
D23	GO:0031346	positive regulation of cell projection organization	33/743	352/18903	3.79888e-06	0.0181814	0.000317642	ACTR2/ATMIN/AUTS2/CAPRIN1/CDC42/CORO1C/CRABP2/CREB3L2/ENC1/EPS8L1/GSK3B/IGF1R/IST1/KDM1A/KIT/L1CAM/MACF1/MAP1B/MAP3K13/MDK/NCKAP1/NDRG4/NEFL/PIK3R1/PTK7/PTN/RAB8B/ROBO1/RREB1/RUFY3/SKIL/TGFBR1/TUBB2B	33
D23	GO:0030111	regulation of Wnt signaling pathway	32/743	336/18903	3.81974e-06	0.0182813	0.000317642	APCDD1/CDH2/COL1A1/CSNK1A1/CSNK1G3/CSNK2A1/CTNNB1/CTNND1/G3BP1/GLI3/GNAQ/GSK3B/IGFBP2/KPNA1/LRP1/MACF1/MDK/PTK7/RBPJ/RBX1/SNAI2/SOX2/SOX4/TBL1XR1/TCF7L2/TLE1/TLE4/TPBG/USP34/WLS/XIAP/ZEB2	32
D23	GO:0007492	endoderm development	14/743	83/18903	3.97357e-06	0.0190175	0.000323825	COL11A1/COL4A2/COL5A1/COL5A2/COL6A1/CTNNB1/HMGA2/ITGAV/MMP2/RTF1/SMAD2/SOX2/SSBP3/ZFP36L1	14
D23	GO:0010720	positive regulation of cell development	30/743	307/18903	4.56662e-06	0.0218558	0.000364858	ACTR2/CAPRIN1/CDC42/CRABP2/CTNNB1/DICER1/FZD3/GLI3/HDAC2/HES1/HIF1A/ID2/ID4/IST1/ITGB1/KDM1A/KIT/L1CAM/MACF1/MAP1B/MAP3K13/MDK/NAP1L1/NEFL/PTN/ROBO1/RREB1/RUFY3/SKIL/SOX11	30
D23	GO:0071559	response to transforming growth factor beta	28/743	277/18903	4.96186e-06	0.0237475	0.000388813	ADAM17/COL1A1/COL1A2/COL4A2/HDAC2/HIPK2/IGF1R/MEF2C/NREP/OGT/PAK2/PEG10/RBBP4/SKIL/SMAD2/SMAD5/SOX11/SOX5/SPRY1/TGFBR1/TP53/USP9X/ZEB2/ZFHX3/ZFP36L1/ZMIZ1/ZNF451/ZYX	28
D23	GO:0022900	electron transport chain	21/743	176/18903	5.99742e-06	0.0287036	0.000461092	COX6B1/COX6C/COX7A2/COX7B/COX7C/COX8A/NDUFA1/NDUFA2/NDUFA3/NDUFA7/NDUFB1/NDUFB2/NDUFB4/NDUFB6/NDUFB9/NDUFC1/NDUFV3/UQCR10/UQCR11/UQCRB/UQCRQ	21
D23	GO:0006413	translational initiation	17/743	123/18903	6.42887e-06	0.0307686	0.000481706	BZW1/CSDE1/DDX1/DENR/EIF1AX/EIF2S2/EIF2S3/EIF3J/EIF4EBP2/EIF4G2/EIF5B/KHDRBS1/LARP1/MTIF3/PAIP2/RPL13A/YTHDF3	17
D23	GO:0040029	epigenetic regulation of gene expression	20/743	163/18903	6.50197e-06	0.0311184	0.000481706	ARID1A/ARID1B/ATF7IP/CBX3/CDYL/CENPV/CTBP1/DNMT3A/HMGA2/HMGB1/IFI16/JARID2/KCNQ1OT1/KDM1A/OGT/POLE3/SMARCA5/SMARCD1/TDG/TFAP2C	20
D23	GO:0010975	regulation of neuron projection development	38/743	446/18903	6.95983e-06	0.0333097	0.000502656	ACTR2/ARF6/BCL11A/CAPRIN1/CDH2/CHN1/CRABP2/CREB3L2/CRMP1/EFNB2/ENC1/GSK3B/HDAC2/HES1/IGF1R/IST1/KDM1A/L1CAM/LZTS1/MACF1/MAP1B/MAP3K13/MDK/NDRG4/NEFL/NR2F1/PAK2/PPP3CA/PRAG1/PTK7/PTN/PTPRG/ROBO1/RUFY3/SDC2/SEMA3C/SKIL/TUBB2B	38
D23	GO:0021915	neural tube development	20/743	164/18903	7.13736e-06	0.0341594	0.000502656	BCL10/BRD2/DLC1/FZD3/GLI3/HES1/HIF1A/INTU/LMO4/MARCKS/MIB1/PHACTR4/PRKACB/PTK7/SEMA3C/SOX11/SOX4/SSBP3/TWIST1/ZFP36L1	20
D23	GO:0033108	mitochondrial respiratory chain complex assembly	15/743	99/18903	7.15483e-06	0.034243	0.000502656	COX16/COX17/COX20/NDUFA1/NDUFA2/NDUFA3/NDUFB1/NDUFB2/NDUFB4/NDUFB6/NDUFB9/NDUFC1/PET100/SMIM4/STMP1	15
D23	GO:1901983	regulation of protein acetylation	14/743	88/18903	8.05963e-06	0.0385734	0.000556625	AUTS2/CTBP1/DDX21/DEK/DIP2A/GSK3B/HDAC2/SET/SMARCA5/SNAI2/SOX4/TAOK1/TWIST1/ZNF451	14
D23	GO:0033119	negative regulation of RNA splicing	8/743	28/18903	8.4716e-06	0.0405451	0.000572058	HNRNPL/PTBP2/PTBP3/RBMX/RNPS1/RPS26/SRSF6/U2AF2	8
D23	GO:0015980	energy derivation by oxidation of organic compounds	31/743	333/18903	8.56388e-06	0.0409867	0.000572058	ATP5F1E/ATP5ME/ATP5MF/COX6B1/COX6C/COX7A2/COX7B/COX7C/COX8A/EPM2AIP1/GSK3B/HIF1A/IRS1/NDUFA1/NDUFA2/NDUFA3/NDUFA7/NDUFB1/NDUFB2/NDUFB4/NDUFB6/NDUFB9/NDUFC1/NDUFV3/PHKG1/PPP1CB/TP53/UQCR10/UQCR11/UQCRB/UQCRQ	31
D23	GO:0048511	rhythmic process	29/743	302/18903	9.20052e-06	0.0440337	0.000604673	A2M/CBX3/CSNK2A1/DNM1L/FBXW11/GNAQ/GSK3B/HDAC2/HNRNPL/ID2/ID4/IGF1R/MAGED1/MDK/MMP2/NONO/NRIP1/OGT/PPP1CB/PTGDS/PTN/SREBF1/TARDBP/TOP1/TOP2A/TP53/TWIST1/USP9X/ZFHX3	29
D23	GO:0045333	cellular respiration	25/743	240/18903	9.37391e-06	0.0448635	0.000606214	ATP5F1E/ATP5ME/ATP5MF/COX6B1/COX6C/COX7A2/COX7B/COX7C/COX8A/HIF1A/NDUFA1/NDUFA2/NDUFA3/NDUFA7/NDUFB1/NDUFB2/NDUFB4/NDUFB6/NDUFB9/NDUFC1/NDUFV3/UQCR10/UQCR11/UQCRB/UQCRQ	25
D23	GO:0071560	cellular response to transforming growth factor beta stimulus	27/743	271/18903	9.52152e-06	0.04557	0.000606214	ADAM17/COL1A1/COL1A2/COL4A2/HDAC2/HIPK2/IGF1R/MEF2C/NREP/OGT/PAK2/PEG10/RBBP4/SKIL/SMAD2/SMAD5/SOX11/SOX5/SPRY1/TGFBR1/TP53/USP9X/ZEB2/ZFP36L1/ZMIZ1/ZNF451/ZYX	27
D32	GO:0043161	proteasome-mediated ubiquitin-dependent protein catabolic process	20/205	450/18903	1.05794e-07	0.000330713	0.000170347	ADRM1/GABARAP/GIPC1/PSMA2/PSMA3/PSMA5/PSMA6/PSMB1/PSMB2/PSMB3/PSMB5/PSMB6/PSMC2/PSMD11/PSMD6/SDCBP/SUMO2/TAF9/UBXN1/UCHL1	20
D32	GO:0098869	cellular oxidant detoxification	10/205	100/18903	1.3391e-07	0.000418602	0.000170347	APOE/GSTP1/MGST3/NQO1/PRDX1/PRDX2/PRDX6/SELENOW/TXN/TXNL1	10
D32	GO:0090382	phagosome maturation	6/205	28/18903	4.6683e-07	0.00145931	0.000254852	P2RX7/RAB32/RAB34/RAB38/RAB7A/SRPX	6
D32	GO:0016126	sterol biosynthetic process	8/205	65/18903	4.95937e-07	0.0015503	0.000254852	ACAA2/APOE/CYP51A1/ERG28/FDFT1/FDPS/IDI1/MVD	8
D32	GO:1990748	cellular detoxification	10/205	115/18903	5.00847e-07	0.00156565	0.000254852	APOE/GSTP1/MGST3/NQO1/PRDX1/PRDX2/PRDX6/SELENOW/TXN/TXNL1	10
D32	GO:0097237	cellular response to toxic substance	10/205	123/18903	9.35054e-07	0.00292298	0.000396496	APOE/GSTP1/MGST3/NQO1/PRDX1/PRDX2/PRDX6/SELENOW/TXN/TXNL1	10
D32	GO:0042176	regulation of protein catabolic process	16/205	361/18903	2.17579e-06	0.00680151	0.000762517	ANXA2/APOE/CYP51A1/GABARAP/GIPC1/HSP90AA1/NQO1/OAZ1/PSMC2/RAB7A/SDCBP/SNCA/SNX3/SUMO2/TAF9/UBXN1	16
D32	GO:1901617	organic hydroxy compound biosynthetic process	13/205	245/18903	2.8857e-06	0.00902069	0.000762517	ACAA2/APOE/CYP51A1/ERG28/FDFT1/FDPS/GIPC1/IDI1/IMPA2/MVD/PMEL/RAB38/SNCA	13
D32	GO:0006695	cholesterol biosynthetic process	7/205	58/18903	2.99707e-06	0.00936883	0.000762517	ACAA2/APOE/CYP51A1/FDFT1/FDPS/IDI1/MVD	7
D32	GO:1902653	secondary alcohol biosynthetic process	7/205	58/18903	2.99707e-06	0.00936883	0.000762517	ACAA2/APOE/CYP51A1/FDFT1/FDPS/IDI1/MVD	7
D32	GO:0042177	negative regulation of protein catabolic process	9/205	111/18903	3.38555e-06	0.0105832	0.000763821	ANXA2/CYP51A1/GIPC1/NQO1/SDCBP/SNCA/SNX3/TAF9/UBXN1	9
D32	GO:0009636	response to toxic substance	13/205	250/18903	3.60263e-06	0.0112618	0.000763821	APOE/BAX/GSTP1/MGST3/NQO1/PRDX1/PRDX2/PRDX6/SELENOW/SLC7A8/SRSF9/TXN/TXNL1	13
D32	GO:0006119	oxidative phosphorylation	10/205	147/18903	4.72506e-06	0.0147705	0.000924735	ATP5PO/CHCHD2/NDUFB5/NDUFS2/RHOA/SDHC/SDHD/SNCA/UQCRC2/UQCRFS1	10
D32	GO:0043248	proteasome assembly	4/205	12/18903	6.2115e-06	0.0194172	0.00110377	ADRM1/PSMD11/PSMG1/PSMG2	4
D32	GO:0051651	maintenance of location in cell	12/205	226/18903	6.95426e-06	0.021739	0.00110377	APOE/BAX/CYBA/FTH1/FTL/GSN/KDELR1/P2RX7/SNCA/SRI/TSPO/TXN	12
D32	GO:0098754	detoxification	10/205	154/18903	7.1491e-06	0.0223481	0.00110377	APOE/GSTP1/MGST3/NQO1/PRDX1/PRDX2/PRDX6/SELENOW/TXN/TXNL1	10
D32	GO:0022904	respiratory electron transport chain	9/205	122/18903	7.37519e-06	0.0230549	0.00110377	CHCHD2/ETFA/NDUFB5/NDUFS2/SDHC/SDHD/SNCA/UQCRC2/UQCRFS1	9
D32	GO:0009060	aerobic respiration	11/205	194/18903	9.10736e-06	0.0284696	0.00128728	ATP5PO/CHCHD2/MDH1/NDUFB5/NDUFS2/RHOA/SDHC/SDHD/SNCA/UQCRC2/UQCRFS1	11
D32	GO:0045333	cellular respiration	12/205	240/18903	1.27569e-05	0.0398779	0.00164558	ATP5PO/CHCHD2/ETFA/MDH1/NDUFB5/NDUFS2/RHOA/SDHC/SDHD/SNCA/UQCRC2/UQCRFS1	12
D32	GO:0009205	purine ribonucleoside triphosphate metabolic process	12/205	242/18903	1.38617e-05	0.0433316	0.00164558	ATP5MC3/ATP5PO/LDHA/NDUFB5/NDUFS2/P2RX7/RAN/RHOA/SDHC/SDHD/TPI1/TSPO	12
D32	GO:0042773	ATP synthesis coupled electron transport	8/205	101/18903	1.42294e-05	0.0444812	0.00164558	CHCHD2/NDUFB5/NDUFS2/SDHC/SDHD/SNCA/UQCRC2/UQCRFS1	8
D32	GO:0042775	mitochondrial ATP synthesis coupled electron transport	8/205	101/18903	1.42294e-05	0.0444812	0.00164558	CHCHD2/NDUFB5/NDUFS2/SDHC/SDHD/SNCA/UQCRC2/UQCRFS1	8
D44	GO:0002181	cytoplasmic translation	37/246	161/18903	9.7198e-36	2.93732e-32	2.59365e-32	EIF3D/EIF3I/EIF4A1/EIF4A2/RACK1/RPL10A/RPL13/RPL15/RPL17/RPL18A/RPL19/RPL23/RPL26/RPL27A/RPL29/RPL3/RPL4/RPL5/RPL7/RPL7A/RPL8/RPL9/RPLP0/RPS12/RPS14/RPS16/RPS17/RPS18/RPS2/RPS20/RPS3/RPS5/RPS6/RPS8/RPS9/RPSA/YBX1	37
D44	GO:0042438	melanin biosynthetic process	9/246	24/18903	1.0202e-11	3.08303e-08	1.36116e-08	CITED1/DCT/MFSD12/OCA2/PMEL/RAB38/SLC24A5/TYR/TYRP1	9
D44	GO:0006582	melanin metabolic process	9/246	25/18903	1.57608e-11	4.76291e-08	1.40188e-08	CITED1/DCT/MFSD12/OCA2/PMEL/RAB38/SLC24A5/TYR/TYRP1	9
D44	GO:0044550	secondary metabolite biosynthetic process	9/246	26/18903	2.38329e-11	7.2023e-08	1.58991e-08	CITED1/DCT/MFSD12/OCA2/PMEL/RAB38/SLC24A5/TYR/TYRP1	9
D44	GO:0043473	pigmentation	14/246	112/18903	2.13874e-10	6.46327e-07	1.14141e-07	BACE2/CD63/CITED1/DCT/GPR143/MFSD12/OCA2/PMEL/RAB32/RAB38/RACK1/SLC24A5/TYR/TYRP1	14
D44	GO:0031647	regulation of protein stability	22/246	325/18903	3.08315e-10	9.31728e-07	1.37119e-07	ATP1B3/CALR/CAPN3/CCT5/CCT7/CD81/CTSA/CTSH/GAPDH/HSP90AA1/HSP90AB1/HSPA8/HSPD1/LMNA/NOP53/PINX1/POLR2E/RAD23A/RPL23/RPL5/STXBP1/TOMM7	22
D44	GO:0048066	developmental pigmentation	10/246	49/18903	6.1107e-10	1.84665e-06	2.32942e-07	CD63/CITED1/DCT/GPR143/OCA2/RAB32/RAB38/SLC24A5/TYR/TYRP1	10
D44	GO:0046148	pigment biosynthetic process	10/246	57/18903	2.93126e-09	8.85826e-06	9.77728e-07	CITED1/DCT/GPR143/MFSD12/OCA2/PMEL/RAB38/SLC24A5/TYR/TYRP1	10
D44	GO:0046189	phenol-containing compound biosynthetic process	9/246	48/18903	9.96976e-09	3.01286e-05	2.95595e-06	CITED1/DCT/MFSD12/OCA2/PMEL/RAB38/SLC24A5/TYR/TYRP1	9
D44	GO:0019748	secondary metabolic process	9/246	60/18903	7.67208e-08	0.00023185	2.04723e-05	CITED1/DCT/MFSD12/OCA2/PMEL/RAB38/SLC24A5/TYR/TYRP1	9
D44	GO:0042440	pigment metabolic process	10/246	80/18903	8.60141e-08	0.000259935	2.08656e-05	CITED1/DCT/GPR143/MFSD12/OCA2/PMEL/RAB38/SLC24A5/TYR/TYRP1	10
D44	GO:0018958	phenol-containing compound metabolic process	11/246	111/18903	2.18343e-07	0.000659833	4.85526e-05	CITED1/COMT/CTSB/DCT/MFSD12/OCA2/PMEL/RAB38/SLC24A5/TYR/TYRP1	11
D44	GO:0070670	response to interleukin-4	7/246	36/18903	3.51217e-07	0.00106138	7.2092e-05	CITED1/HSP90AB1/HSPA5/IMPDH2/RPL3/RPLP0/TUBA1B	7
D44	GO:0050931	pigment cell differentiation	7/246	37/18903	4.28393e-07	0.0012946	8.16524e-05	CD63/CITED1/OCA2/RAB32/RAB38/SLC24A5/TYRP1	7
D44	GO:0022613	ribonucleoprotein complex biogenesis	22/246	489/18903	4.78011e-07	0.00144455	8.50356e-05	EIF3D/EIF3I/HSP90AA1/HSP90AB1/LSM4/NOP53/PINX1/RPL10A/RPL26/RPL5/RPL7/RPL7A/RPLP0/RPS14/RPS16/RPS17/RPS5/RPS6/RPS8/RPSA/SNRPB/TXNL4A	22
D44	GO:1903320	regulation of protein modification by small protein conjugation or removal	15/246	252/18903	1.15493e-06	0.00349019	0.000192614	CAPN3/HMG20B/HSP90AA1/HSP90AB1/HSPA5/NOP53/PDCD6/PINX1/RPL23/RPL5/RPS2/RPS20/RPS3/TBC1D7/UBE2S	15
D44	GO:0071353	cellular response to interleukin-4	6/246	33/18903	3.77073e-06	0.0113951	0.000591876	HSP90AB1/HSPA5/IMPDH2/RPL3/RPLP0/TUBA1B	6
D44	GO:1901617	organic hydroxy compound biosynthetic process	14/246	245/18903	4.24726e-06	0.0128352	0.000629638	ASAH1/CITED1/CYP27A1/DAB2/DCT/MFSD12/OCA2/PMEL/PSAT1/QDPR/RAB38/SLC24A5/TYR/TYRP1	14
D44	GO:0006413	translational initiation	10/246	123/18903	4.80798e-06	0.0145297	0.000645527	EIF1/EIF3D/EIF3I/EIF4A1/EIF4A2/EIF4EBP1/PPP1CA/RPS17/RPS3/RPS5	10
D44	GO:0050821	protein stabilization	13/246	214/18903	4.83827e-06	0.0146212	0.000645527	ATP1B3/CALR/CCT5/CCT7/GAPDH/HSP90AA1/HSP90AB1/HSPD1/NOP53/POLR2E/RPL23/RPL5/STXBP1	13
D44	GO:0006457	protein folding	13/246	223/18903	7.56979e-06	0.0228759	0.000961875	ARL2/CALR/CCT5/CCT7/ERP29/HSP90AA1/HSP90AB1/HSPA5/HSPA8/HSPD1/P4HB/PDIA6/PRDX4	13
D44	GO:2001233	regulation of apoptotic signaling pathway	17/246	374/18903	8.739e-06	0.0264093	0.00105997	CTSH/ENO1/ERP29/LGALS3/LMNA/MAZ/P4HB/PPP1CA/PRELID1/RACK1/RPL26/RPS3/SLC25A4/SLC25A5/SLC25A6/TIMP3/TPT1	17
D44	GO:0032438	melanosome organization	6/246	39/18903	1.04055e-05	0.0314453	0.00120722	BACE2/GPR143/PMEL/RAB32/RAB38/TYRP1	6
D44	GO:0048753	pigment granule organization	6/246	40/18903	1.21093e-05	0.0365943	0.00134636	BACE2/GPR143/PMEL/RAB32/RAB38/TYRP1	6
D44	GO:0022618	ribonucleoprotein complex assembly	13/246	234/18903	1.26929e-05	0.038358	0.0013548	EIF3D/EIF3I/HSP90AA1/HSP90AB1/LSM4/NOP53/RPL5/RPLP0/RPS14/RPS5/RPSA/SNRPB/TXNL4A	13
D44	GO:0042254	ribosome biogenesis	15/246	310/18903	1.43553e-05	0.0433816	0.0014733	NOP53/PINX1/RPL10A/RPL26/RPL5/RPL7/RPL7A/RPLP0/RPS14/RPS16/RPS17/RPS5/RPS6/RPS8/RPSA	15

## Sheet: B. Average gene expression
Average expression of NCC and melanocyte marker genes for the three time point groups. Related to Figure 3D.
	D23	D32	D44
CDH2	1.09708	0.173525	0.0993144
MAP2	0.590355	0.10919	0.0709466
NCAM1	0.565138	0.064796	0.0718565
TUBB3	4.23745	4.73273	4.33343
NES	0.802232	0.709949	0.917293
PAX3	1.06612	0.576805	0.444319
SOX10	0.815141	0.849868	1.08543
MITF	2.32406	3.21055	3.401
PMEL	12.6857	46.6012	49.1181
MLANA	3.71227	14.1226	18.9849
TYR	0.318763	2.33521	3.43845
TYRP1	1.41621	12.3931	21.142
DCT	6.07349	13.3519	20.021

## Sheet: C. Pigment-related GO-BP terms
GO-BP terms related to pigmentation from pseudo-time analysis. Related to Figure 3F.
Description	GeneRatio	BgRatio	pvalue	p.adjust	qvalue	geneID	Count	cluster
pigment accumulation	0.00137741	12/18903	0.375062	0.570549	0.377935	SHROOM3	1	1
cellular pigment accumulation	0.00137741	12/18903	0.375062	0.570549	0.377935	SHROOM3	1	1
regulation of developmental pigmentation	0.00137741	14/18903	0.422174	0.606578	0.4018	KITLG	1	1
regulation of pigmentation	0.00137741	14/18903	0.422174	0.606578	0.4018	KITLG	1	1
developmental pigmentation	0.00275482	49/18903	0.566363	0.718829	0.476156	EDNRA/KITLG	2	1
pigment cell differentiation	0.00137741	37/18903	0.765538	0.865857	0.573549	KITLG	1	1
pigmentation	0.00413223	112/18903	0.809304	0.898772	0.595352	SHROOM3/EDNRA/KITLG	3	1
pigment biosynthetic process	0.00137741	57/18903	0.893083	0.950606	0.629687	WNT5A	1	1
cellular pigmentation	0.00137741	64/18903	0.918792	0.966078	0.639936	SHROOM3	1	1
pigment metabolic process	0.00137741	80/18903	0.956708	0.988346	0.654686	WNT5A	1	1
pigmentation	0.0538922	112/18903	1.12513e-12	3.7365e-09	3.03811e-09	MLPH/RAB17/MITF/SLC45A2/RAB32/TYRP1/LRMDA/RAB38/TYR/PMEL/DCT/OCA2/SLC24A5/RAB27A/TBX2/MFSD12/GPR143/CITED1	18	2
developmental pigmentation	0.0389222	49/18903	1.92157e-12	3.7365e-09	3.03811e-09	MITF/SLC45A2/RAB32/TYRP1/LRMDA/RAB38/TYR/DCT/OCA2/SLC24A5/RAB27A/GPR143/CITED1	13	2
pigment biosynthetic process	0.0329341	57/18903	3.97445e-09	1.93208e-06	1.57096e-06	SLC45A2/TYRP1/RAB38/TYR/PMEL/DCT/OCA2/SLC24A5/MFSD12/GPR143/CITED1	11	2
pigment cell differentiation	0.0269461	37/18903	1.21327e-08	5.24268e-06	4.26277e-06	MITF/RAB32/TYRP1/LRMDA/RAB38/OCA2/SLC24A5/RAB27A/CITED1	9	2
pigment metabolic process	0.0359281	80/18903	1.56196e-08	5.52224e-06	4.49008e-06	SLC45A2/TYRP1/RAB38/TYR/PMEL/DCT/OCA2/SLC24A5/TBX2/MFSD12/GPR143/CITED1	12	2
cellular pigmentation	0.0239521	64/18903	1.63484e-05	0.00158947	0.00129238	MLPH/RAB17/RAB32/TYRP1/RAB38/PMEL/RAB27A/GPR143	8	2
pigment granule transport	0.011976	23/18903	0.000649931	0.0178752	0.0145341	MLPH/RAB17/RAB27A/GPR143	4	2
pigment granule organization	0.0149701	40/18903	0.000661951	0.0179358	0.0145834	RAB32/TYRP1/RAB38/PMEL/GPR143	5	2
establishment of pigment granule localization	0.011976	24/18903	0.00076914	0.0196508	0.0159778	MLPH/RAB17/RAB27A/GPR143	4	2
pigment granule localization	0.011976	26/18903	0.00105245	0.0238789	0.0194157	MLPH/RAB17/RAB27A/GPR143	4	2
endosome to pigment granule transport	0.00598802	10/18903	0.0127541	0.106668	0.0867304	RAB32/RAB38	2	2
pigment granule maturation	0.00598802	10/18903	0.0127541	0.106668	0.0867304	RAB32/RAB38	2	2
pigment accumulation	0.00598802	12/18903	0.0182758	0.129935	0.105649	RAB32/RAB38	2	2
cellular pigment accumulation	0.00598802	12/18903	0.0182758	0.129935	0.105649	RAB32/RAB38	2	2
pigment biosynthetic process	0.010101	57/18903	0.258999	0.355039	0.28442	SLC7A11	1	3
pigment metabolic process	0.010101	80/18903	0.343587	0.421139	0.337372	SLC7A11	1	3
