# Supplementary material for: Insights into human melanocyte development and characteristics through pluripotent stem cells combined with single-cell sequencing
Source: iScience. 2025 Apr 8;28(5):112373. doi: 10.1016/j.isci.2025.112373 (PMC12245449; doi:10.1016/j.isci.2025.112373)
Supplement: Table S4. Analysis of iMel clusters based on early embryonic neural markers, related to Figures 3 and S2 — (A) Average expression of human early embryonic neural genes across the three clusters, related to Figure 3G. (B) GO-BP terms enriched in upregulated DEGs from NTCs compared to pre-EMT NCCs, related to Figure S2C. (C) Average expression of genes enriched in the “axon development” (GO:0061564) GO-BP term for the four identified cell types, related to Figure S2D. (D) Average expression of genes enriched in the “neural precursor cell proliferation” (GO:0061351) GO-BP term for the four identified cell types, related to Figure S2E. (E) Average expression of genes enriched in the “regulation of neurogenesis” (GO:0050767) GO-BP term for the four identified cell types, related to Figure S2F. (F) Average expression of genes enriched in the “forebrain development” (GO:0030900) GO-BP term for the four identified cell types, related to Figure S2G. [file mmc4.xlsx]

## Sheet: A.Early embryo genes expression
Average expression of human early embryonic neural genes across the three clusters. Related to Figure 3G.
	C1	C2	C3
SOX2	0.0999541	0.0341178	1.19026
HES5	0.00541307	0.00147117	0.044965
ISL1	0.000553757	0.0155202	0
NKX6-1	0.00297874	0.0207154	0.0684854
ASCL1	0.000196826	0.00127924	0.118913
ONECUT1	0.00493979	0.00136831	0.0475137
ONECUT2	0.00380914	0.00597485	0.41813
MSX1	0.0432073	3.66567	3.9492
MSX2	0.00993479	0.528953	3.1553
ZIC1	0.0013039	0.24327	2.47405
ZIC2	0.000665612	0.144072	1.59428
GDF7	0.000159552	0.00205479	0.165185
TWIST1	0.0478799	2.06426	0.553111
COL3A1	0.00382446	4.24103	1.23333
COL1A2	1.3636	18.7466	10.3735
PLP1	7.38814	0.684794	0.444972
SOX10	1.04482	0.105284	0.0629541
FOXD3	0.387715	0.0639533	0.0216729
MITF	3.43947	0.464455	0.238833
DCT	15.8557	1.27828	0.69438
PMEL	44.1205	3.87926	4.00213

## Sheet: B. BP terms NTCs vs Pre-EMT NCC
GO-BP terms enriched in upregulated DEGs from NTCs compared to pre-EMT NCCs. Related to Figure S2C.
ID	Description	GeneRatio	BgRatio	pvalue	p.adjust	qvalue	geneID	Count
GO:0061564	axon development	38/363	490/18903	2.68887e-13	9.38148e-10	8.23361e-10	APLP1/AUTS2/C12orf57/CDH2/CNTN2/CRMP1/DBN1/DPYSL2/DPYSL5/DRAXIN/ENAH/EPHA4/FZD3/GDI1/KALRN/KIF5C/KLF7/MAP1B/MAP2/MAP6/NCAM1/NFASC/NIN/NREP/PAK2/PAK3/POU3F2/PTN/RND2/RNF165/RUFY3/SEMA6A/SKIL/STMN1/SVBP/TMEFF1/TUBB2B/TUBB3	38
GO:0000377	RNA splicing, via transesterification reactions with bulged adenosine as nucleophile	29/363	329/18903	9.33778e-12	6.5159e-09	5.71865e-09	CELF1/CIRBP/DDX39B/EIF4A3/FRG1/HNRNPA1/HNRNPA2B1/HNRNPH1/HNRNPH3/HNRNPK/HNRNPR/HNRNPU/KDM1A/KHDRBS1/KHDRBS3/LSM7/LUC7L3/NOVA1/PCBP4/PSIP1/PTBP2/RBM8A/RBMX/SFPQ/SNRPB2/SNRPD1/SNRPE/SRRM4/SRSF3	29
GO:0000398	mRNA splicing, via spliceosome	29/363	329/18903	9.33778e-12	6.5159e-09	5.71865e-09	CELF1/CIRBP/DDX39B/EIF4A3/FRG1/HNRNPA1/HNRNPA2B1/HNRNPH1/HNRNPH3/HNRNPK/HNRNPR/HNRNPU/KDM1A/KHDRBS1/KHDRBS3/LSM7/LUC7L3/NOVA1/PCBP4/PSIP1/PTBP2/RBM8A/RBMX/SFPQ/SNRPB2/SNRPD1/SNRPE/SRRM4/SRSF3	29
GO:0031346	positive regulation of cell projection organization	27/363	352/18903	1.12223e-09	5.59351e-07	4.90912e-07	AUTS2/CBFA2T2/CDC42EP4/DBN1/DPYSL3/ELAVL4/ENC1/EPHA4/EPS8L1/EZH2/FNBP1L/GDI1/GPC2/GPM6A/KDM1A/MAP1B/MAP6/MDK/NIN/PAK3/PTN/RAB8B/RND2/RUFY3/SKIL/STMN2/TUBB2B	27
GO:0043484	regulation of RNA splicing	18/363	180/18903	1.25061e-08	4.36339e-06	3.82951e-06	CELF1/CIRBP/ENY2/HNRNPA1/HNRNPA2B1/HNRNPH1/HNRNPH3/HNRNPK/HNRNPU/KHDRBS1/KHDRBS3/NOVA1/PCBP4/PTBP2/RBM8A/RBMX/SRRM4/SRSF3	18
GO:0061351	neural precursor cell proliferation	16/363	149/18903	2.96831e-08	8.63036e-06	7.5744e-06	ADGRG1/CDH2/DBN1/FZD3/GNAI2/GNG5/IGF2BP1/KDM1A/MDK/POU3F2/POU3F3/PTBP2/PTN/RERE/SLC16A2/ZNF503	16
GO:0030900	forebrain development	25/363	383/18903	1.13735e-07	2.48014e-05	2.17669e-05	ADGRG1/AKIRIN2/APLP1/ATAT1/ATP2B4/BTBD3/C12orf57/CDH2/CHD7/CNTN2/DRAXIN/ELAVL4/EZH2/IGF2BP1/KDM1A/MDK/NIN/POU3F2/POU3F3/RBPJ/RFX4/SOX2/SSTR2/YWHAE/ZEB1	25
GO:0006338	chromatin remodeling	24/363	373/18903	2.66789e-07	5.17126e-05	4.53854e-05	ARID1A/BAZ1A/BAZ2B/BCL7A/CBX3/CENPV/CHD7/DEK/EZH2/HDAC2/HP1BP3/KAT6B/KDM1A/KDM5B/NASP/PBRM1/RBBP4/RERE/SET/SMARCA5/SMARCAD1/SMARCE1/TET1/TOP1	24
GO:0050767	regulation of neurogenesis	24/363	377/18903	3.24004e-07	5.94974e-05	5.22176e-05	CHD7/DBN1/DLL3/DPYSL5/DRAXIN/EPHA4/EZH2/FZD3/GDI1/HDAC2/HES6/KDM1A/MAP1B/MAP2/MAP6/MDK/NIN/PAK3/PTN/RND2/RUFY3/SEMA6A/SKIL/SOX11	24
GO:0030705	cytoskeleton-dependent intracellular transport	17/363	208/18903	5.93327e-07	9.00052e-05	7.89926e-05	BLOC1S1/CNIH2/DYNC1I2/FNBP1L/HNRNPU/KIF1A/KIF1B/KIF5C/MAP1B/MAP2/MAP6/SFPQ/TRAK1/TUBA1A/TUBA1B/TUBB/WASF1	17
GO:0051960	regulation of nervous system development	26/363	456/18903	8.62022e-07	0.000120304	0.000105584	CHD7/DBN1/DLL3/DPYSL5/DRAXIN/EPHA4/EZH2/FZD3/GDI1/HDAC2/HES6/JAM2/KDM1A/LRRN1/MAP1B/MAP2/MAP6/MDK/NIN/PAK3/PTN/RND2/RUFY3/SEMA6A/SKIL/SOX11	26
GO:0098727	maintenance of cell number	15/363	181/18903	2.3026e-06	0.000286921	0.000251815	ARID1A/BCL7A/CDH2/EZH2/HDAC2/IGF2BP1/MED30/PTN/RBBP4/RBPJ/SINHCAF/SMARCE1/SOX2/SOX4/TET1	15
GO:0009952	anterior/posterior pattern specification	16/363	218/18903	5.1733e-06	0.000566561	0.00049724	ACVR2B/BASP1/CELSR2/CRB2/DLL3/GPC3/HES4/HES6/HOXB2/KMT2A/MIB1/PBX1/PBX3/RBPJ/SSBP3/TSHZ1	16
GO:0007389	pattern specification process	25/363	472/18903	5.19632e-06	0.000566561	0.00049724	ACVR2B/ADGRG1/BASP1/CELSR2/CRB2/CXXC4/DLL3/GPC3/HES4/HES6/HOXB2/IRX2/KMT2A/MEIS1/MEIS2/MEIS3/MIB1/PBX1/PBX3/RBPJ/RFX4/SSBP3/TSHZ1/VANGL2/ZEB1	25
GO:0045664	regulation of neuron differentiation	15/363	196/18903	6.14281e-06	0.000649463	0.000569998	CASZ1/CNTN2/CSNK1E/DPYSL2/MAP1B/MEIS1/MIB1/NREP/PBX1/SOX11/SOX2/SPAG9/TCF12/ZEB1/ZFHX3	15
GO:0019827	stem cell population maintenance	14/363	177/18903	8.58321e-06	0.00087874	0.000771222	ARID1A/BCL7A/CDH2/HDAC2/IGF2BP1/MED30/PTN/RBBP4/RBPJ/SINHCAF/SMARCE1/SOX2/SOX4/TET1	14
GO:2000177	regulation of neural precursor cell proliferation	10/363	90/18903	8.81511e-06	0.00087874	0.000771222	ADGRG1/CDH2/FZD3/GNAI2/GNG5/KDM1A/MDK/PTBP2/PTN/SLC16A2	10
GO:0061013	regulation of mRNA catabolic process	14/363	190/18903	1.91953e-05	0.00176243	0.00154679	CARHSP1/CELF1/CIRBP/EIF4A3/ELAVL4/HNRNPA0/HNRNPAB/HNRNPD/HNRNPU/IGF2BP1/MYEF2/PCBP4/RBM8A/TNRC6B	14
GO:0031345	negative regulation of cell projection organization	14/363	194/18903	2.42326e-05	0.00206214	0.00180983	CBFA2T2/CRMP1/DPYSL3/DPYSL5/DRAXIN/EPHA4/GDI1/HDAC2/MAP2/NR2F1/PTPRG/RUFY3/SEMA6A/STMN2	14
GO:1902459	positive regulation of stem cell population maintenance	7/363	47/18903	2.95104e-05	0.00239446	0.00210149	ARID1A/BCL7A/HDAC2/RBBP4/SINHCAF/SMARCE1/TET1	7
GO:0006403	RNA localization	14/363	202/18903	3.78999e-05	0.00285318	0.00250408	DDX39B/EIF4A3/ENY2/HNRNPA1/HNRNPA2B1/HNRNPAB/HNRNPU/IGF2BP1/KHDRBS1/KIF5C/PEG10/RAN/RBM8A/SRSF3	14
GO:0001764	neuron migration	13/363	177/18903	3.92527e-05	0.00285318	0.00250408	ADGRG1/AUTS2/CELSR2/CNTN2/DNER/FZD3/GPM6A/MAP1B/MDK/SEMA6A/TUBB2A/TUBB2B/YWHAE	13
GO:0060563	neuroepithelial cell differentiation	6/363	34/18903	4.10733e-05	0.00292458	0.00256675	CDH2/MAP1B/POU3F2/SOX11/SOX4/TUBB	6
GO:0070507	regulation of microtubule cytoskeleton organization	12/363	155/18903	4.64511e-05	0.00324136	0.00284476	ATAT1/CCSAP/HDGFL3/HNRNPU/MAP1B/MAP2/MAP6/PSRC1/SKA2/SLAIN1/STMN1/STMN2	12
GO:0060560	developmental growth involved in morphogenesis	15/363	233/18903	4.73822e-05	0.0032415	0.00284489	AUTS2/DBN1/DPYSL2/DRAXIN/GDI1/KDM5B/MAP1B/MAP2/NIN/RND2/RUFY3/SEMA6A/SPAG9/SYT1/WASF1	15
GO:1901983	regulation of protein acetylation	9/363	88/18903	4.83508e-05	0.00324415	0.00284722	AUTS2/DEK/HDAC2/KMT2A/KMT2E/SET/SMARCA5/SOX4/TERF2IP	9
GO:0006405	RNA export from nucleus	9/363	90/18903	5.77913e-05	0.00378671	0.00332339	DDX39B/EIF4A3/ENY2/HNRNPA1/HNRNPA2B1/KHDRBS1/RAN/RBM8A/SRSF3	9
GO:0106072	negative regulation of adenylate cyclase-activating G protein-coupled receptor signaling pathway	4/363	12/18903	5.86077e-05	0.00378671	0.00332339	APLP1/ATP2B4/GNAI2/PDE4B	4
GO:0048638	regulation of developmental growth	18/363	332/18903	8.15579e-05	0.00482297	0.00423286	BASP1/CHD7/CXADR/DBN1/DPYSL2/DRAXIN/EZR/GDI1/INSR/MAP1B/MAP2/POU3F2/RBPJ/RND2/RUFY3/SEMA6A/SPAG9/SYT1	18
GO:0032535	regulation of cellular component size	19/363	367/18903	9.57932e-05	0.00522222	0.00458326	ADD2/AKT3/BLOC1S1/CDC42EP4/CNTN2/DBN1/DPYSL2/DRAXIN/EZR/GDI1/HP1BP3/KDM1A/MAP1B/MAP2/PAK3/RND2/RUFY3/SEMA6A/TMSB15A	19
GO:0010720	positive regulation of cell development	17/363	307/18903	9.92068e-05	0.00527015	0.00462533	CLDN5/DBN1/EPHA4/FZD3/GDI1/HDAC2/KDM1A/MAP1B/MAP6/MDK/NIN/PAK3/PTN/RND2/RUFY3/SKIL/SOX11	17
GO:0051098	regulation of binding	19/363	372/18903	0.000114302	0.0058647	0.00514713	ADD2/CALM1/CALM3/CLDN5/CRMP1/CSNK1E/EIF4A3/EPB41/EPHA4/HDAC2/KDM1A/MAP2/MAPK8/RAN/SOX11/STMN1/TDG/TLE5/ZNF462	19
GO:0031109	microtubule polymerization or depolymerization	10/363	124/18903	0.000141361	0.00685011	0.00601196	CCSAP/HDGFL3/MAP1B/MAP2/NIN/PSRC1/SKA2/SLAIN1/STMN1/STMN2	10
GO:0048588	developmental cell growth	14/363	229/18903	0.000145732	0.00696517	0.00611295	AUTS2/DBN1/DPYSL2/DRAXIN/GDI1/MAP1B/MAP2/NIN/RND2/RUFY3/SEMA6A/SPAG9/SYT1/WASF1	14
GO:0007612	learning	11/363	150/18903	0.000155287	0.00712891	0.00625666	BCHE/CLDN5/CNTN2/EIF4A3/ELAVL4/FOS/INSR/KMT2A/MEIS2/PTN/SYT11	11
GO:0007015	actin filament organization	21/363	454/18903	0.000201015	0.00899153	0.00789138	ACTG1/ADD2/CDC42EP4/DBN1/DPYSL3/ENAH/EZR/GAS2L3/MARCKS/MARCKSL1/PAK2/PAK3/PPP1R9A/RHOBTB3/RND2/RND3/RUFY3/STMN1/TMSB15A/TTN/WASF1	21
GO:0046785	microtubule polymerization	8/363	85/18903	0.000227513	0.00979991	0.00860085	HDGFL3/MAP1B/MAP2/NIN/PSRC1/SLAIN1/STMN1/STMN2	8
GO:1990090	cellular response to nerve growth factor stimulus	6/363	46/18903	0.00023566	0.00994713	0.00873005	CSNK1E/EIF4A3/ELAVL4/SORT1/STMN2/WASF1	6
GO:0061387	regulation of extent of cell growth	9/363	108/18903	0.000236633	0.00994713	0.00873005	DBN1/DPYSL2/DRAXIN/GDI1/MAP1B/MAP2/RND2/RUFY3/SEMA6A	9
GO:0048511	rhythmic process	16/363	302/18903	0.000260715	0.0107016	0.00939221	CBX3/CSNK1E/EZH2/HDAC2/HNRNPD/HNRNPU/ID3/JUND/KDM5B/KMT2A/MAPK8/MDK/PTN/SFPQ/TOP1/ZFHX3	16
GO:1990089	response to nerve growth factor	6/363	48/18903	0.000298949	0.0119885	0.0105216	CSNK1E/EIF4A3/ELAVL4/SORT1/STMN2/WASF1	6
GO:0046700	heterocycle catabolic process	21/363	468/18903	0.000302374	0.0119885	0.0105216	AGO1/CARHSP1/CELF1/CIRBP/EIF4A3/ELAVL4/HNRNPA0/HNRNPAB/HNRNPD/HNRNPU/IGF2BP1/LSM7/MIAT/MYEF2/PCBP4/PDE4B/RBM8A/TDG/TET1/TNRC6B/TRIR	21
GO:0090287	regulation of cellular response to growth factor stimulus	17/363	338/18903	0.00031034	0.012166	0.0106774	ATP2B4/CRB2/GPC3/HDAC2/NREP/ONECUT2/PEG10/RBBP4/RBPJ/RNF165/SEMA6A/SINHCAF/SKIL/SOX11/TET1/WASF1/ZEB1	17
GO:0086103	G protein-coupled receptor signaling pathway involved in heart process	4/363	18/18903	0.000330694	0.0128199	0.0112513	ATP2B4/CHGA/GNAI2/PDE4B	4
GO:0044270	cellular nitrogen compound catabolic process	21/363	474/18903	0.000358022	0.0135776	0.0119163	AGO1/CARHSP1/CELF1/CIRBP/EIF4A3/ELAVL4/HNRNPA0/HNRNPAB/HNRNPD/HNRNPU/IGF2BP1/LSM7/MIAT/MYEF2/PCBP4/PDE4B/RBM8A/TDG/TET1/TNRC6B/TRIR	21
GO:0051258	protein polymerization	15/363	281/18903	0.000372375	0.0139701	0.0122608	ADD2/CDC42EP4/DBN1/HDGFL3/MAP1B/MAP2/NIN/PAK3/PSRC1/SLAIN1/STMN1/STMN2/TMSB15A/UBE2S/WASF1	15
GO:0032886	regulation of microtubule-based process	14/363	252/18903	0.000389173	0.0142929	0.0125441	ATAT1/CCSAP/CFAP298/CNIH2/HDGFL3/HNRNPU/MAP1B/MAP2/MAP6/PSRC1/SKA2/SLAIN1/STMN1/STMN2	14
GO:0032922	circadian regulation of gene expression	7/363	71/18903	0.00042084	0.0150119	0.0131752	CSNK1E/HDAC2/HNRNPU/ID3/KMT2A/TOP1/ZFHX3	7
GO:0050804	modulation of chemical synaptic transmission	20/363	448/18903	0.00044694	0.0155937	0.0136858	BCHE/CALM3/CDH2/CNIH2/CNTN2/DBN1/EIF4A3/ELAVL4/EPHA4/GNAI2/HOMER3/KMT2A/MAP1B/NSG1/PAIP2/PPP1R9A/PTN/SYT1/SYT11/TUBB2B	20
GO:0019439	aromatic compound catabolic process	21/363	489/18903	0.000537985	0.0182236	0.0159938	AGO1/CARHSP1/CELF1/CIRBP/EIF4A3/ELAVL4/HNRNPA0/HNRNPAB/HNRNPD/HNRNPU/IGF2BP1/LSM7/MIAT/MYEF2/PCBP4/PDE4B/RBM8A/TDG/TET1/TNRC6B/TRIR	21
GO:0001654	eye development	18/363	388/18903	0.000546947	0.018349	0.0161039	ACVR2B/ATP2B4/C12orf57/CHD7/CRB2/GPM6A/HDAC2/KDM5B/MEIS1/MEIS2/MEIS3/PBX1/PBX3/PLAAT3/SKIL/SOX11/SOX2/ZEB1	18
GO:0051592	response to calcium ion	10/363	147/18903	0.000558068	0.0183689	0.0161214	ACTG1/CALM1/CALM3/FOS/GDI1/HNRNPD/JUND/SYT1/SYT11/TTN	10
GO:0031113	regulation of microtubule polymerization	6/363	54/18903	0.000571281	0.018628	0.0163488	MAP1B/MAP2/PSRC1/SLAIN1/STMN1/STMN2	6
GO:0050808	synapse organization	19/363	432/18903	0.000737988	0.0223899	0.0196504	ACTG1/ADD2/CDH2/CNTN2/CTNND2/DBN1/DNER/EPHA4/GABRB3/GPM6A/INSR/KIF1A/LRRN1/MAP1B/NFASC/PAK3/TUBA1A/TUBB/WASF1	19
GO:1990034	calcium ion export across plasma membrane	3/363	10/18903	0.000762361	0.022734	0.0199524	CALM1/CALM3/YWHAE	3
GO:0044728	DNA methylation or demethylation	8/363	105/18903	0.000946576	0.0268504	0.0235652	EZH2/FOS/HNRNPAB/KMT2A/KMT2E/SMARCA5/TDG/TET1	8
GO:0030513	positive regulation of BMP signaling pathway	5/363	41/18903	0.00107874	0.0285472	0.0250543	CRB2/GPC3/RBPJ/RNF165/SOX11	5
GO:0031507	heterochromatin formation	7/363	83/18903	0.00108003	0.0285472	0.0250543	BAZ1A/CBX3/CENPV/EZH2/KDM1A/SMARCA5/TET1	7
GO:0007018	microtubule-based movement	18/363	415/18903	0.00118123	0.0307561	0.0269929	ATP2B4/BLOC1S1/CCSAP/CELSR2/CFAP298/CNIH2/DNAJA1/DYNC1I2/HNRNPU/KIF1A/KIF1B/KIF5C/KLC1/MAP1B/MAP2/SFPQ/TRAK1/WASF1	18
GO:0040029	epigenetic regulation of gene expression	10/363	163/18903	0.00123642	0.031488	0.0276353	ARID1A/BAZ1A/CBX3/CENPV/EZH2/HNRNPU/KDM1A/SMARCA5/TDG/TET1	10
GO:0051168	nuclear export	10/363	165/18903	0.00135537	0.0338505	0.0297088	DDX39B/EIF4A3/ENY2/HNRNPA1/HNRNPA2B1/KHDRBS1/RAN/RBM8A/SRSF3/YWHAE	10
GO:0045663	positive regulation of myoblast differentiation	5/363	44/18903	0.00149158	0.0358621	0.0314742	ARID1A/BTG1/PBRM1/SMARCE1/SOX4	5
GO:0048857	neural nucleus development	6/363	65/18903	0.00153152	0.0358621	0.0314742	BASP1/CALM1/CALM3/CKB/HOXB2/YWHAE	6
GO:0071880	adenylate cyclase-activating adrenergic receptor signaling pathway	4/363	27/18903	0.001655	0.0382405	0.0335616	ATP2B4/CHGA/GNAI2/PDE4B	4
GO:0070932	histone H3 deacetylation	3/363	13/18903	0.00174076	0.0394385	0.034613	HDAC2/SFPQ/SMARCAD1	3
GO:0006406	mRNA export from nucleus	6/363	67/18903	0.00179209	0.0403395	0.0354038	DDX39B/EIF4A3/ENY2/HNRNPA2B1/RBM8A/SRSF3	6
GO:0032271	regulation of protein polymerization	11/363	201/18903	0.00180429	0.0403536	0.0354162	ADD2/CDC42EP4/DBN1/MAP1B/MAP2/PAK3/PSRC1/SLAIN1/STMN1/STMN2/TMSB15A	11
GO:0007019	microtubule depolymerization	5/363	46/18903	0.00182472	0.0405506	0.035589	CCSAP/HDGFL3/MAP1B/STMN1/STMN2	5
GO:2000819	regulation of nucleotide-excision repair	4/363	28/18903	0.00190192	0.0414737	0.0363992	ARID1A/BCL7A/PBRM1/SMARCE1	4
GO:0006465	signal peptide processing	3/363	14/18903	0.00218416	0.045632	0.0400488	IMMP1L/SEC11C/SPCS2	3
GO:1901841	regulation of high voltage-gated calcium channel activity	3/363	14/18903	0.00218416	0.045632	0.0400488	CALM1/CALM3/PDE4B	3
GO:0048483	autonomic nervous system development	5/363	48/18903	0.0022093	0.0458823	0.0402684	FZD3/HOXB2/NAV2/SOX11/SOX4	5
GO:0045446	endothelial cell differentiation	8/363	121/18903	0.00234642	0.0478751	0.0420174	ACVR2B/BTG1/CLDN5/EZR/PDPN/RBPJ/VEZF1/ZEB1	8

## Sheet: C. 0061564 related genes
Average expression of genes enriched in the "axon development" (GO:0061564) GO-BP term for the four identified cell types. Related to Figure S2D.
	NTCs (C3)	Pre-EMT NCCs (C3)	EMT NCCs (C2)	NCCs/Melanocytes (C1)
APLP1	2.05666	0.624475	0.26529	0.0232076
AUTS2	2.2799	0.305664	0.385554	0.302199
C12orf57	4.74494	2.35323	2.32667	1.7445
CDH2	4.44925	2.70625	1.15843	0.0862847
CNTN2	1.61112	0.00636947	0.00260882	0.00258261
CRMP1	4.12598	0.175456	0.697526	0.579933
DBN1	1.65029	0.758072	1.1607	0.690154
DPYSL2	7.22442	2.22581	2.76105	0.592646
DPYSL5	0.719071	0.0592	0.0474277	0.00333065
DRAXIN	1.84179	0.17434	0.00872112	0.000672295
ENAH	1.75132	0.85734	0.943718	0.738887
EPHA4	1.06031	0.159735	0.0548978	0.00171881
FZD3	4.33369	1.11402	0.337515	0.277864
GDI1	1.88126	0.475359	0.472587	0.353151
KALRN	0.615106	0.06225	0.0731472	0.0471121
KIF5C	1.78121	0.181691	0.0630925	0.0101359
KLF7	0.983048	0.174845	0.138576	0.0597271
MAP1B	25.3043	4.07141	4.32008	1.21272
MAP2	4.46911	0.441431	0.0760048	0.0887527
MAP6	1.86523	0.113481	0.005911	0.00351188
NCAM1	4.00222	0.646361	0.162379	0.0596987
NFASC	1.81953	0.0433769	0.000399623	0.00522364
NIN	1.04847	0.297123	0.378069	0.663942
NREP	3.7936	0.703356	1.54301	0.265839
PAK2	2.60587	1.51487	1.44918	1.27543
PAK3	1.38246	0.196709	0.0474732	0.00288838
POU3F2	4.1456	0.545409	0.0116992	0.0013941
PTN	5.89422	1.49919	0.324035	0.0795362
RND2	2.41322	0.123882	0.0689184	0.0365987
RNF165	0.748083	0.0621638	0.0323119	0.0209459
RUFY3	2.02562	0.584987	0.360642	0.308947
SEMA6A	0.783692	0.219856	0.232894	1.13637
SKIL	6.34314	1.32075	0.651013	0.362552
STMN1	34.7919	8.45739	10.9348	10.4635
SVBP	2.71646	1.11312	0.892007	0.500805
TMEFF1	1.86877	0.150615	0.168983	0.132001
TUBB2B	13.73	1.52556	1.82182	0.280298
TUBB3	18.7423	2.02198	4.60114	4.19713

## Sheet: D. 0061351 related genes
Average expression of genes enriched in the "neural precursor cell proliferation" (GO:0061351) GO-BP term for the four identified cell types. Related to Figure S2E.
	NTCs (C3)	Pre-EMT NCCs (C3)	EMT NCCs (C2)	NCCs/Melanocytes (C1)
ADGRG1	1.36956	0.284551	0.140602	1.09227
CDH2	4.44925	2.70625	1.15843	0.0862847
DBN1	1.65029	0.758072	1.1607	0.690154
FZD3	4.33369	1.11402	0.337515	0.277864
GNAI2	4.18787	2.51661	3.20152	2.3281
GNG5	12.3267	8.62325	8.79796	7.66788
IGF2BP1	2.98504	1.2342	1.38948	0.785594
KDM1A	1.695	0.940369	0.975368	0.724512
MDK	9.035	3.46662	4.76064	0.713607
POU3F2	4.1456	0.545409	0.0116992	0.0013941
POU3F3	1.40806	0.069995	0.00199854	0.000205475
PTBP2	1.22161	0.424077	0.393823	0.205827
PTN	5.89422	1.49919	0.324035	0.0795362
RERE	2.38056	0.677287	0.566987	0.383881
SLC16A2	1.80286	0.484786	0.201263	0.0635779
ZNF503	2.41308	1.03632	0.445964	0.275101

## Sheet: E. GO0050767 related genes
Average expression of genes enriched in the "regulation of neurogenesis" (GO:0050767) GO-BP term for the four identified cell types. Related to Figure S2F.
	NTCs (C3)	Pre-EMT NCCs (C3)	EMT NCCs (C2)	NCCs/Melanocytes (C1)
CHD7	2.65433	0.347713	0.268334	0.494198
DBN1	1.65029	0.758072	1.1607	0.690154
DLL3	7.78697	0.109927	0.0696453	0.121973
DPYSL5	0.719071	0.0592	0.0474277	0.00333065
DRAXIN	1.84179	0.17434	0.00872112	0.000672295
EPHA4	1.06031	0.159735	0.0548978	0.00171881
EZH2	0.838105	0.263601	0.44072	0.338576
FZD3	4.33369	1.11402	0.337515	0.277864
GDI1	1.88126	0.475359	0.472587	0.353151
HDAC2	4.50535	2.31989	2.22837	1.63224
HES6	42.0662	0.152621	0.313279	2.06245
KDM1A	1.695	0.940369	0.975368	0.724512
MAP1B	25.3043	4.07141	4.32008	1.21272
MAP2	4.46911	0.441431	0.0760048	0.0887527
MAP6	1.86523	0.113481	0.005911	0.00351188
MDK	9.035	3.46662	4.76064	0.713607
NIN	1.04847	0.297123	0.378069	0.663942
PAK3	1.38246	0.196709	0.0474732	0.00288838
PTN	5.89422	1.49919	0.324035	0.0795362
RND2	2.41322	0.123882	0.0689184	0.0365987
RUFY3	2.02562	0.584987	0.360642	0.308947
SEMA6A	0.783692	0.219856	0.232894	1.13637
SKIL	6.34314	1.32075	0.651013	0.362552
SOX11	37.0083	2.12903	2.1617	0.545092

## Sheet: F. GO0030900 related genes
Average expression of genes enriched in the "forebrain development" (GO:0030900) GO-BP term for the four identified cell types. Related to Figure S2G.
	NTCs (C3)	Pre-EMT NCCs (C3)	EMT NCCs (C2)	NCCs/Melanocytes (C1)
ADGRG1	1.36956	0.284551	0.140602	1.09227
AKIRIN2	1.23208	0.548793	0.441079	0.324047
APLP1	2.05666	0.624475	0.26529	0.0232076
ATAT1	0.471319	0.124321	0.0852469	0.069725
ATP2B4	2.07892	0.432803	0.443854	0.389866
BTBD3	1.58699	0.44598	0.260954	0.570843
C12orf57	4.74494	2.35323	2.32667	1.7445
CDH2	4.44925	2.70625	1.15843	0.0862847
CHD7	2.65433	0.347713	0.268334	0.494198
CNTN2	1.61112	0.00636947	0.00260882	0.00258261
DRAXIN	1.84179	0.17434	0.00872112	0.000672295
ELAVL4	1.49609	0.000196892	0	0.00228335
EZH2	0.838105	0.263601	0.44072	0.338576
IGF2BP1	2.98504	1.2342	1.38948	0.785594
KDM1A	1.695	0.940369	0.975368	0.724512
MDK	9.035	3.46662	4.76064	0.713607
NIN	1.04847	0.297123	0.378069	0.663942
POU3F2	4.1456	0.545409	0.0116992	0.0013941
POU3F3	1.40806	0.069995	0.00199854	0.000205475
RBPJ	1.96098	0.839014	0.783703	0.658723
RFX4	2.73449	0.279582	0.0083686	0.00112876
SOX2	2.45537	0.557707	0.0341178	0.0999541
SSTR2	5.0378	0.0133403	0.0145395	0.00289501
YWHAE	12.6586	9.0272	7.3059	5.5123
ZEB1	1.46512	0.42727	0.446165	0.00704878
