# Supplementary material for: Insights into human melanocyte development and characteristics through pluripotent stem cells combined with single-cell sequencing
Source: iScience. 2025 Apr 8;28(5):112373. doi: 10.1016/j.isci.2025.112373 (PMC12245449; doi:10.1016/j.isci.2025.112373)
Supplement: Table S5. Cell identity in iMel, related to Figures 3 and S2 — (A) Proportions of cells in C1, C2, and C3 based on co-expression of collagen and melanocyte-related genes, related to Figure 3I. (B) Proportions of cells in C1, C2, and C3 based on co-expression of collagen and melanocyte-related genes, related to Figure S2J. (C) Expression of human skin cell markers in iMel and hMel, related to Figure S2K. [file mmc5.xlsx]

## Sheet: A. Cell proportions
Proportions of cells in C1, C2, and C3 based on co-expression of collagen and melanocyte-related genes. Related to Figure 3I.
expression_state	group_1	percentage	gene_pair
green	C1	0	COL1A1
grey	C1	0.0218118	COL1A1
red	C1	95.674	COL1A1
yellow	C1	4.3042	COL1A1
green	C2	16.4626	COL1A1
grey	C2	0	COL1A1
red	C2	2.31293	COL1A1
yellow	C2	81.2245	COL1A1
green	C3	20.1754	COL1A1
grey	C3	1.66667	COL1A1
red	C3	34.0351	COL1A1
yellow	C3	44.1228	COL1A1
green	C1	0	COL1A2
grey	C1	0.0218118	COL1A2
red	C1	25.6507	COL1A2
yellow	C1	74.3275	COL1A2
green	C2	16.4626	COL1A2
grey	C2	0	COL1A2
red	C2	0.136054	COL1A2
yellow	C2	83.4014	COL1A2
green	C3	20.8772	COL1A2
grey	C3	0.964912	COL1A2
red	C3	13.7719	COL1A2
yellow	C3	64.386	COL1A2
green	C1	0	COL3A1
grey	C1	0.0218118	COL3A1
red	C1	99.033	COL3A1
yellow	C1	0.94518	COL3A1
green	C2	10.068	COL3A1
grey	C2	6.39456	COL3A1
red	C2	20.8163	COL3A1
yellow	C2	62.7211	COL3A1
green	C3	12.9825	COL3A1
grey	C3	8.85965	COL3A1
red	C3	48.3333	COL3A1
yellow	C3	29.8246	COL3A1
green	C1	0	COL6A2
grey	C1	0.0218118	COL6A2
red	C1	50.8579	COL6A2
yellow	C1	49.1203	COL6A2
green	C2	14.6939	COL6A2
grey	C2	1.76871	COL6A2
red	C2	3.80952	COL6A2
yellow	C2	79.7279	COL6A2
green	C3	15.4386	COL6A2
grey	C3	6.40351	COL6A2
red	C3	37.807	COL6A2
yellow	C3	40.3509	COL6A2

## Sheet: B. Cell proportions
Proportions of cells in C1, C2, and C3 based on co-expression of collagen and melanocyte-related genes. Related to Figure S2J.
group	expression_state	count	total	percentage	color	gene_pair		group	expression_state	count	total	percentage	color	gene_pair		group	expression_state	count	total	percentage	color	gene_pair		group	expression_state	count	total	percentage	color	gene_pair
C1	MITF+COL1A1+	559	13754	4.06427	yellow	MITF & COL1A1		C1	MLANA+COL1A1+	546	13754	3.96975	yellow	MLANA & COL1A1		C1	PMEL+COL1A1+	591	13754	4.29693	yellow	PMEL & COL1A1		C1	TYRP1+COL1A1+	379	13754	2.75556	yellow	TYRP1 & COL1A1
C1	MITF+COL1A1-	12645	13754	91.9369	red	MITF & COL1A1		C1	MLANA+COL1A1-	12692	13754	92.2786	red	MLANA & COL1A1		C1	PMEL+COL1A1-	13154	13754	95.6376	red	PMEL & COL1A1		C1	TYRP1+COL1A1-	10625	13754	77.2503	red	TYRP1 & COL1A1
C1	MITF-COL1A1+	33	13754	0.23993	green	MITF & COL1A1		C1	MLANA-COL1A1+	46	13754	0.334448	green	MLANA & COL1A1		C1	PMEL-COL1A1+	1	13754	0.00727061	green	PMEL & COL1A1		C1	TYRP1-COL1A1+	213	13754	1.54864	green	TYRP1 & COL1A1
C1	MITF-COL1A1-	517	13754	3.75891	grey	MITF & COL1A1		C1	MLANA-COL1A1-	470	13754	3.41719	grey	MLANA & COL1A1		C1	PMEL-COL1A1-	8	13754	0.0581649	grey	PMEL & COL1A1		C1	TYRP1-COL1A1-	2537	13754	18.4455	grey	TYRP1 & COL1A1
C2	MITF+COL1A1+	244	735	33.1973	yellow	MITF & COL1A1		C2	MLANA+COL1A1+	229	735	31.1565	yellow	MLANA & COL1A1		C2	PMEL+COL1A1+	408	735	55.5102	yellow	PMEL & COL1A1		C2	TYRP1+COL1A1+	186	735	25.3061	yellow	TYRP1 & COL1A1
C2	MITF+COL1A1-	10	735	1.36054	red	MITF & COL1A1		C2	MLANA+COL1A1-	7	735	0.952381	red	MLANA & COL1A1		C2	PMEL+COL1A1-	15	735	2.04082	red	PMEL & COL1A1		C2	TYRP1+COL1A1-	5	735	0.680272	red	TYRP1 & COL1A1
C2	MITF-COL1A1+	474	735	64.4898	green	MITF & COL1A1		C2	MLANA-COL1A1+	489	735	66.5306	green	MLANA & COL1A1		C2	PMEL-COL1A1+	310	735	42.1769	green	PMEL & COL1A1		C2	TYRP1-COL1A1+	532	735	72.381	green	TYRP1 & COL1A1
C2	MITF-COL1A1-	7	735	0.952381	grey	MITF & COL1A1		C2	MLANA-COL1A1-	10	735	1.36054	grey	MLANA & COL1A1		C2	PMEL-COL1A1-	2	735	0.272109	grey	PMEL & COL1A1		C2	TYRP1-COL1A1-	12	735	1.63265	grey	TYRP1 & COL1A1
C3	MITF+COL1A1+	115	1140	10.0877	yellow	MITF & COL1A1		C3	MLANA+COL1A1+	140	1140	12.2807	yellow	MLANA & COL1A1		C3	PMEL+COL1A1+	380	1140	33.3333	yellow	PMEL & COL1A1		C3	TYRP1+COL1A1+	75	1140	6.57895	yellow	TYRP1 & COL1A1
C3	MITF+COL1A1-	56	1140	4.91228	red	MITF & COL1A1		C3	MLANA+COL1A1-	59	1140	5.17544	red	MLANA & COL1A1		C3	PMEL+COL1A1-	356	1140	31.2281	red	PMEL & COL1A1		C3	TYRP1+COL1A1-	42	1140	3.68421	red	TYRP1 & COL1A1
C3	MITF-COL1A1+	618	1140	54.2105	green	MITF & COL1A1		C3	MLANA-COL1A1+	593	1140	52.0175	green	MLANA & COL1A1		C3	PMEL-COL1A1+	353	1140	30.9649	green	PMEL & COL1A1		C3	TYRP1-COL1A1+	658	1140	57.7193	green	TYRP1 & COL1A1
C3	MITF-COL1A1-	351	1140	30.7895	grey	MITF & COL1A1		C3	MLANA-COL1A1-	348	1140	30.5263	grey	MLANA & COL1A1		C3	PMEL-COL1A1-	51	1140	4.47368	grey	PMEL & COL1A1		C3	TYRP1-COL1A1-	365	1140	32.0175	grey	TYRP1 & COL1A1
C1	MITF+COL1A2+	9775	13754	71.0702	yellow	MITF & COL1A2		C1	MLANA+COL1A2+	9765	13754	70.9975	yellow	MLANA & COL1A2		C1	PMEL+COL1A2+	10220	13754	74.3057	yellow	PMEL & COL1A2		C1	TYRP1+COL1A2+	7825	13754	56.8925	yellow	TYRP1 & COL1A2
C1	MITF+COL1A2-	3429	13754	24.9309	red	MITF & COL1A2		C1	MLANA+COL1A2-	3473	13754	25.2508	red	MLANA & COL1A2		C1	PMEL+COL1A2-	3525	13754	25.6289	red	PMEL & COL1A2		C1	TYRP1+COL1A2-	3179	13754	23.1133	red	TYRP1 & COL1A2
C1	MITF-COL1A2+	448	13754	3.25723	green	MITF & COL1A2		C1	MLANA-COL1A2+	458	13754	3.32994	green	MLANA & COL1A2		C1	PMEL-COL1A2+	3	13754	0.0218118	green	PMEL & COL1A2		C1	TYRP1-COL1A2+	2398	13754	17.4349	green	TYRP1 & COL1A2
C1	MITF-COL1A2-	102	13754	0.741602	grey	MITF & COL1A2		C1	MLANA-COL1A2-	58	13754	0.421696	grey	MLANA & COL1A2		C1	PMEL-COL1A2-	6	13754	0.0436237	grey	PMEL & COL1A2		C1	TYRP1-COL1A2-	352	13754	2.55926	grey	TYRP1 & COL1A2
C2	MITF+COL1A2+	254	735	34.5578	yellow	MITF & COL1A2		C2	MLANA+COL1A2+	235	735	31.9728	yellow	MLANA & COL1A2		C2	PMEL+COL1A2+	422	735	57.415	yellow	PMEL & COL1A2		C2	TYRP1+COL1A2+	191	735	25.9864	yellow	TYRP1 & COL1A2
C2	MITF-COL1A2+	480	735	65.3061	green	MITF & COL1A2		C2	MLANA+COL1A2-	1	735	0.136054	red	MLANA & COL1A2		C2	PMEL+COL1A2-	1	735	0.136054	red	PMEL & COL1A2		C2	TYRP1-COL1A2+	543	735	73.8776	green	TYRP1 & COL1A2
C2	MITF-COL1A2-	1	735	0.136054	grey	MITF & COL1A2		C2	MLANA-COL1A2+	499	735	67.8912	green	MLANA & COL1A2		C2	PMEL-COL1A2+	312	735	42.449	green	PMEL & COL1A2		C2	TYRP1-COL1A2-	1	735	0.136054	grey	TYRP1 & COL1A2
C3	MITF+COL1A2+	159	1140	13.9474	yellow	MITF & COL1A2		C3	MLANA+COL1A2+	189	1140	16.5789	yellow	MLANA & COL1A2		C3	PMEL+COL1A2+	588	1140	51.5789	yellow	PMEL & COL1A2		C3	TYRP1+COL1A2+	112	1140	9.82456	yellow	TYRP1 & COL1A2
C3	MITF+COL1A2-	12	1140	1.05263	red	MITF & COL1A2		C3	MLANA+COL1A2-	10	1140	0.877193	red	MLANA & COL1A2		C3	PMEL+COL1A2-	148	1140	12.9825	red	PMEL & COL1A2		C3	TYRP1+COL1A2-	5	1140	0.438596	red	TYRP1 & COL1A2
C3	MITF-COL1A2+	813	1140	71.3158	green	MITF & COL1A2		C3	MLANA-COL1A2+	783	1140	68.6842	green	MLANA & COL1A2		C3	PMEL-COL1A2+	384	1140	33.6842	green	PMEL & COL1A2		C3	TYRP1-COL1A2+	860	1140	75.4386	green	TYRP1 & COL1A2
C3	MITF-COL1A2-	156	1140	13.6842	grey	MITF & COL1A2		C3	MLANA-COL1A2-	158	1140	13.8596	grey	MLANA & COL1A2		C3	PMEL-COL1A2-	20	1140	1.75439	grey	PMEL & COL1A2		C3	TYRP1-COL1A2-	163	1140	14.2982	grey	TYRP1 & COL1A2
C1	MITF+COL3A1+	129	13754	0.937909	yellow	MITF & COL3A1		C1	MLANA+COL3A1+	126	13754	0.916097	yellow	MLANA & COL3A1		C1	PMEL+COL3A1+	130	13754	0.94518	yellow	PMEL & COL3A1		C1	TYRP1+COL3A1+	107	13754	0.777956	yellow	TYRP1 & COL3A1
C1	MITF+COL3A1-	13075	13754	95.0633	red	MITF & COL3A1		C1	MLANA+COL3A1-	13112	13754	95.3323	red	MLANA & COL3A1		C1	PMEL+COL3A1-	13615	13754	98.9894	red	PMEL & COL3A1		C1	TYRP1+COL3A1-	10897	13754	79.2279	red	TYRP1 & COL3A1
C1	MITF-COL3A1+	1	13754	0.00727061	green	MITF & COL3A1		C1	MLANA-COL3A1+	4	13754	0.0290824	green	MLANA & COL3A1		C1	PMEL-COL3A1-	9	13754	0.0654355	grey	PMEL & COL3A1		C1	TYRP1-COL3A1+	23	13754	0.167224	green	TYRP1 & COL3A1
C1	MITF-COL3A1-	549	13754	3.99157	grey	MITF & COL3A1		C1	MLANA-COL3A1-	512	13754	3.72255	grey	MLANA & COL3A1		C2	PMEL+COL3A1+	337	735	45.8503	yellow	PMEL & COL3A1		C1	TYRP1-COL3A1-	2727	13754	19.827	grey	TYRP1 & COL3A1
C2	MITF+COL3A1+	203	735	27.619	yellow	MITF & COL3A1		C2	MLANA+COL3A1+	207	735	28.1633	yellow	MLANA & COL3A1		C2	PMEL+COL3A1-	86	735	11.7007	red	PMEL & COL3A1		C2	TYRP1+COL3A1+	172	735	23.4014	yellow	TYRP1 & COL3A1
C2	MITF+COL3A1-	51	735	6.93878	red	MITF & COL3A1		C2	MLANA+COL3A1-	29	735	3.94558	red	MLANA & COL3A1		C2	PMEL-COL3A1+	198	735	26.9388	green	PMEL & COL3A1		C2	TYRP1+COL3A1-	19	735	2.58503	red	TYRP1 & COL3A1
C2	MITF-COL3A1+	332	735	45.1701	green	MITF & COL3A1		C2	MLANA-COL3A1+	328	735	44.6259	green	MLANA & COL3A1		C2	PMEL-COL3A1-	114	735	15.5102	grey	PMEL & COL3A1		C2	TYRP1-COL3A1+	363	735	49.3878	green	TYRP1 & COL3A1
C2	MITF-COL3A1-	149	735	20.2721	grey	MITF & COL3A1		C2	MLANA-COL3A1-	171	735	23.2653	grey	MLANA & COL3A1		C3	PMEL+COL3A1+	251	1140	22.0175	yellow	PMEL & COL3A1		C2	TYRP1-COL3A1-	181	735	24.6259	grey	TYRP1 & COL3A1
C3	MITF+COL3A1+	80	1140	7.01754	yellow	MITF & COL3A1		C3	MLANA+COL3A1+	99	1140	8.68421	yellow	MLANA & COL3A1		C3	PMEL+COL3A1-	485	1140	42.5439	red	PMEL & COL3A1		C3	TYRP1+COL3A1+	54	1140	4.73684	yellow	TYRP1 & COL3A1
C3	MITF+COL3A1-	91	1140	7.98246	red	MITF & COL3A1		C3	MLANA+COL3A1-	100	1140	8.77193	red	MLANA & COL3A1		C3	PMEL-COL3A1+	237	1140	20.7895	green	PMEL & COL3A1		C3	TYRP1+COL3A1-	63	1140	5.52632	red	TYRP1 & COL3A1
C3	MITF-COL3A1+	408	1140	35.7895	green	MITF & COL3A1		C3	MLANA-COL3A1+	389	1140	34.1228	green	MLANA & COL3A1		C3	PMEL-COL3A1-	167	1140	14.6491	grey	PMEL & COL3A1		C3	TYRP1-COL3A1+	434	1140	38.0702	green	TYRP1 & COL3A1
C3	MITF-COL3A1-	561	1140	49.2105	grey	MITF & COL3A1		C3	MLANA-COL3A1-	552	1140	48.4211	grey	MLANA & COL3A1		C1	PMEL+COL6A2+	6755	13754	49.113	yellow	PMEL & COL6A2		C3	TYRP1-COL3A1-	589	1140	51.6667	grey	TYRP1 & COL3A1
C1	MITF+COL6A2+	6526	13754	47.448	yellow	MITF & COL6A2		C1	MLANA+COL6A2+	6507	13754	47.3099	yellow	MLANA & COL6A2		C1	PMEL+COL6A2-	6990	13754	50.8216	red	PMEL & COL6A2		C1	TYRP1+COL6A2+	5355	13754	38.9341	yellow	TYRP1 & COL6A2
C1	MITF+COL6A2-	6678	13754	48.5531	red	MITF & COL6A2		C1	MLANA+COL6A2-	6731	13754	48.9385	red	MLANA & COL6A2		C1	PMEL-COL6A2+	1	13754	0.00727061	green	PMEL & COL6A2		C1	TYRP1+COL6A2-	5649	13754	41.0717	red	TYRP1 & COL6A2
C1	MITF-COL6A2+	230	13754	1.67224	green	MITF & COL6A2		C1	MLANA-COL6A2+	249	13754	1.81038	green	MLANA & COL6A2		C1	PMEL-COL6A2-	8	13754	0.0581649	grey	PMEL & COL6A2		C1	TYRP1-COL6A2+	1401	13754	10.1861	green	TYRP1 & COL6A2
C1	MITF-COL6A2-	320	13754	2.3266	grey	MITF & COL6A2		C1	MLANA-COL6A2-	267	13754	1.94125	grey	MLANA & COL6A2		C2	PMEL+COL6A2+	407	735	55.3741	yellow	PMEL & COL6A2		C1	TYRP1-COL6A2-	1349	13754	9.80806	grey	TYRP1 & COL6A2
C2	MITF+COL6A2+	250	735	34.0136	yellow	MITF & COL6A2		C2	MLANA+COL6A2+	231	735	31.4286	yellow	MLANA & COL6A2		C2	PMEL+COL6A2-	16	735	2.17687	red	PMEL & COL6A2		C2	TYRP1+COL6A2+	187	735	25.4422	yellow	TYRP1 & COL6A2
C2	MITF+COL6A2-	4	735	0.544218	red	MITF & COL6A2		C2	MLANA+COL6A2-	5	735	0.680272	red	MLANA & COL6A2		C2	PMEL-COL6A2+	287	735	39.0476	green	PMEL & COL6A2		C2	TYRP1+COL6A2-	4	735	0.544218	red	TYRP1 & COL6A2
C2	MITF-COL6A2+	444	735	60.4082	green	MITF & COL6A2		C2	MLANA-COL6A2+	463	735	62.9932	green	MLANA & COL6A2		C2	PMEL-COL6A2-	25	735	3.40136	grey	PMEL & COL6A2		C2	TYRP1-COL6A2+	507	735	68.9796	green	TYRP1 & COL6A2
C2	MITF-COL6A2-	37	735	5.03401	grey	MITF & COL6A2		C2	MLANA-COL6A2-	36	735	4.89796	grey	MLANA & COL6A2		C3	PMEL+COL6A2+	357	1140	31.3158	yellow	PMEL & COL6A2		C2	TYRP1-COL6A2-	37	735	5.03401	grey	TYRP1 & COL6A2
C3	MITF+COL6A2+	118	1140	10.3509	yellow	MITF & COL6A2		C3	MLANA+COL6A2+	141	1140	12.3684	yellow	MLANA & COL6A2		C3	PMEL+COL6A2-	379	1140	33.2456	red	PMEL & COL6A2		C3	TYRP1+COL6A2+	94	1140	8.24561	yellow	TYRP1 & COL6A2
C3	MITF+COL6A2-	53	1140	4.64912	red	MITF & COL6A2		C3	MLANA+COL6A2-	58	1140	5.08772	red	MLANA & COL6A2		C3	PMEL-COL6A2+	279	1140	24.4737	green	PMEL & COL6A2		C3	TYRP1+COL6A2-	23	1140	2.01754	red	TYRP1 & COL6A2
C3	MITF-COL6A2+	518	1140	45.4386	green	MITF & COL6A2		C3	MLANA-COL6A2+	495	1140	43.4211	green	MLANA & COL6A2		C3	PMEL-COL6A2-	125	1140	10.9649	grey	PMEL & COL6A2		C3	TYRP1-COL6A2+	542	1140	47.5439	green	TYRP1 & COL6A2
C3	MITF-COL6A2-	451	1140	39.5614	grey	MITF & COL6A2		C3	MLANA-COL6A2-	446	1140	39.1228	grey	MLANA & COL6A2		C3	MLANA-COL6A2-	446	1140	39.1228	grey	MLANA & COL6A2		C3	TYRP1-COL6A2-	481	1140	42.193	grey	TYRP1 & COL6A2

## Sheet: C. Skin cell markers expression
Expression of human skin cell markers in iMel and hMel. Related to Figure S2K.
	C3	C2	C1	hMel_ADT	hMel_NEO	hMel_FET	hMel_STEM
VWF	0.0221672	0	0.000366291	0.00697849	5.46813e-05	0.000491031	0.0461478
PECAM1	0.00588767	0.00449316	0	0.000384542	2.83165e-05	0.0017466	0.000514748
SELE	0	0	0	0.000284232	0	9.50939e-05	0
CLDNS	0	0	0	0	0	0	0
CDH5	0	0	0	0.000187617	0	0	0
COL1A2	10.3735	18.7466	1.3636	0.217324	0.196778	3.43964	61.9873
LUM	0.225658	4.55725	0.0543273	2.78509e-05	0	0.00229555	4.52273
DCN	0.00541643	0.255645	0.00161412	0.0187558	0.00444577	0.0622075	10.2076
PDGFRA	0.0418809	0.0807735	0.000950294	0.00904032	0.00226887	0.00156842	3.19886
KRT1	0	0	0	1.72036	0.268734	0.272056	0.452878
KRT2	0	0	0	0.313169	0.0211102	0.00171131	0
KRT5	0	0	0	0.137068	0.0126287	0.113147	0.00536503
KRT10	2.95968	3.73891	2.67268	2.60014	0.860049	1.25691	1.56704
KRT14	0	0	0	1.92666	0.265006	0.347555	0.740971
KRT15	0.000512798	0.00236218	0.000553714	0.0433324	0.0155542	0.0508599	0.00211901
TPSB2	0	0	0	0.000321701	0.000334215	0	0
TPSAB1	0	0	0	0.000211781	0.000669798	2.1787e-05	0.000263702
PMEL	4.00213	3.87926	44.1205	135.952	360.661	203.337	48.5563
MLANA	0.586731	1.20287	15.1168	63.3588	105.18	61.0999	12.4598
TYRP1	0.544864	1.08205	14.6472	80.9288	124.187	82.9199	23.4017
DCT	0.69438	1.27828	15.8557	41.1588	66.981	24.6509	8.5048
CD40	0.0992691	0.0907933	0.094895	0.0869004	0.0172065	0.0203021	0.481693
CD68	0.0406091	0.0364129	0.188852	0.40571	0.232913	0.39729	0.133826
LYZ	0.00101411	0.000175538	0.00211203	0.000335104	0.000203097	0.0010628	0.00237293
AIF1	0	0	0	8.45633e-05	0.000583036	0.00043086	0.0525375
ITGAX	0.00344301	0.00260634	0.000281339	0.00194721	0.00156984	0.000799857	0
MPZ	0.00517506	0.0044887	0.0359657	0.00903337	0.000377463	0.00497452	0.023711
MBP	0.0877579	0.116143	0.707886	6.28101	6.16912	2.88462	0.65194
CD3D	0	0	0	1.87803e-05	1.73599e-05	1.49089e-05	0
CD3E	0	0	0	8.19887e-05	3.03749e-05	2.60215e-05	0
CD3G	0	0	0	0.000134135	7.05369e-05	0.000136987	0
PTPRC	0	0	0	0.000230753	3.58331e-05	0.000395075	0
CD79A	0.000630378	0.00396081	0.00100015	0.00110204	0.000355195	0.00327703	0
CD79B	0.0185215	0.0562459	0.195536	0.172375	0.250727	1.36491	0.0642153
MS4A1	0	0	0	4.04877e-06	0.000719965	0	0
ACTA2	0.154678	0.396122	0.0339922	0.248058	0.0081895	0.0349019	0.0950768
TAGLN	3.07319	10.3033	0.0350992	0.0313124	0.00117703	0.013132	0.471213
MYL9	1.01362	4.66021	0.0988417	0.00593661	0.00351416	0.00628671	0.24447
AQP5	0	0	0	0.0002336	0	0.000293055	0
MUCL1	0	0	0	0.00125544	0	5.47931e-05	0
