# Supplementary material for: Insights into human melanocyte development and characteristics through pluripotent stem cells combined with single-cell sequencing
Source: iScience. 2025 Apr 8;28(5):112373. doi: 10.1016/j.isci.2025.112373 (PMC12245449; doi:10.1016/j.isci.2025.112373)
Supplement: Table S6. Gene expression and correlation analysis of iMel and hMel subclusters, related to Figures 4 and S3 — (A) The top 100 genes from each cluster of hMel used in the Spearman correlation analysis, related to Figure 4B and Figure S3B. (B) Expression of specific genes from four hMel developmental stages in iMel clusters, related to Figure 4C. (C) Expression of melanocyte stem cell markers in three iMel clusters, related to Figure 4D. (D) Genes involved in the calculation of stemness scores based on melanocyte stem cell from hMel datasets, related to Figure 4E. (E) Expression of the conserved genes across iMel and hMel, related to Figure 4F. (F) Expression of hMel developmental stage-specific genes in the C1 subclusters of iMel, related to Figure S3D. (G) Upregulated genes involved in score calculation across the four stages of hMel in the C1 subclusters of iMel, related to Figure S3E. (H) Upregulated DEGs from the C1 subclusters involved in the top GO-BP analysis, related to Figure S3F. (I) GO-BP terms using the conserved genes from Figure 4F, related to Figure S3G. [file mmc6.xlsx]

## Sheet: A. Spearman correlation genes
The top 100 genes from each cluster of hMel used in the Spearman correlation analysis. Related to Figure 4B, Figure S3B.
genes
HLA-B
CLU
IFI27
APOD
TSC22D3
HLA-C
CRABP1
NDRG2
HLA-A
B2M
MT2A
TPPP3
LGALS3
HLA-E
PRELP
S100A6
FXYD3
SLC1A4
DPP6
CD59
AHNAK2
CST3
ATP1B1
FTL
CYB561A3
TGFBI
AHNAK
CAPG
CTSD
LGI3
DKK 3.00
CD9
GPM6B
ADCY2
MFSD12
GNG11
RAMP1
APOE
TMEM59
GPR155
CTSK
OCA2
FKBP5
BMP7
CHADL
GNAL
CEP72
CYGB
CRISPLD2
PSAP
GMPR
AKAP12
VAMP5
NFKBIA
NUPR1
FADS2
HERC2
LPL
CD82
HLA-F
APCDD1
GADD45A
PLA2G7
SFTPC
CTSF
TRIM47
PMP22
CTSA
GSN
PFKFB2
STOM
CADM1
KIF1A
HLA-DPA1
PRSS23
IFITM1
IRS2
BMPR1B
CRIP2
FBXO2
PCSK2
KRT1
GAPDHS
TMEM140
KCNJ13
RNASE4
SERPINE2
FRZB
TAPBP
SNAI2
TTC3
TSPAN15
IFI6
TTYH3
EZR
DDIT4
CRYM
CCND3
FADS1
EFNA1
QPCT
CPVL
SERPINF1
ETV5
TSPAN7
TYR
RAB38
CTSB
PMEL
ZNF749
C3orf79
MLANA
SLC24A5
RASSF3
S100B
LDHB
ZC3H13
MAL
SLC25A5
PIR
DCT
CDH1
MLPH
QDPR
BCHE
TRIB2
ANXA5
NIPAL3
HIBCH
PPT1
EDNRB
CHP1
RETSAT
FBXO7
SOAT1
SYNGR1
METTL9
MSC
DERA
PDIA3
ACP5
GPR143
CTSL
PRKD3
CALR
ATP1B3
SAT1
CRYL1
OSTM1
SDCBP
MAP1B
CTTN
FUCA2
HSPA8
ATP6V1D
CDC16
LGALS3BP
ST3GAL6
BCAN
PRDX3
SRPRB
NQO1
ACADVL
WDR43
PEPD
TPCN2
CCT6A
CCT3
BEX4
CA14
MTCH2
HEXB
SNW1
CANX
MTAP
ACAA2
RDH11
EYA3
MDH1
SLC7A8
RNF144B
VDAC1
HSPA5
RPN2
ALG8
PARVA
TYRP1
DNAJB11
NEIL2
SAMM50
SLC45A2
HNRNPA2B1
ARF4
PSMD14
VDAC3
ACOT7
KPNA2
PAIP2
HARS
PPP1CB
FOS
TMSB4X
PLAT
SERPINF1
PDLIM3
IER2
CCND1
MYC
PXDN
DUSP1
TUBB3
IGFBP3
TOB1
SLC25A6
TPM4
RAB3B
RPL18A
RHOC
QPRT
JUNB
LYPD1
ZNF106
COL1A2
RPS12
PAMR1
FOSB
C3orf79
VCAN
CRMP1
RPL13A
SOX11
EGR1
CD79B
LIMS2
RPL28
NES
MYO1B
MFAP2
GAS5
ANK2
ATF3
MCAM
RPS16
CREB5
CDH6
CTBP2
FKBP10
PHACTR3
TP53I11
RPL36
PDCD4
LINC00632
HSPD1
PGLS
MAL
RPL13
SPTSSA
ISYNA1
PDLIM7
TNFRSF14
PAX3
MMP17
TBC1D7
RPS3
FAM89A
S100B
RAP2B
DBN1
HSP90B1
ARHGDIB
SLC18B1
RPL7A
RPS23
SPARC
NPM1
TULP4
SLC7A8
RPS9
PLS3
ANXA6
CHP1
MRPL12
PPP1R15A
MARCKSL1
EEF2
TIMM13
TUBB2B
JUN
TFAP2B
RPLP0
WSB1
ZFP36L1
SLC25A5
PTGDS
RPS8
RPS18
PFN1
PIP4K2A
SRSF6
UNC50
COL1A1
COL3A1
DCN
COL21A1
THY1
GPC3
TWIST2
COL5A1
COL6A3
LUM
TBX15
AXL
PRRX1
PDGFRA
ISLR
EDNRA
MXRA5
LOXL2
CXCL12
CCBE1
PTH1R
DNM3OS
TMEM119
COLEC12
LRRC17
DKK 1.00
VSTM4
PDGFRB
CDH11
IGFBP5
SFRP2
OLFML3
C1QTNF2
MGLL
RBMS3
GFRA2
NRP1
MEST
COL12A1
SOX2-OT
RUNX1T1
PCOLCE
MMP2
DHRS3
CRABP2
CLDN11
COL5A2
TCF4
SPON1
CCND2
CXCL14
CD248
CNN2
MMP11
ITM2A
PALLD
LAMC3
NREP
TBX3
FBLN2
COL16A1
FBLN1
MDK
MLLT11
EBF1
FBN2
FBN1
F2R
COL1A2
CCDC3
TPM2
BEND5
WNT5A
GFRA1
ID3
COL4A1
BASP1
LAMB1
KCNQ1OT1
TIMP3
FGFR1
VCAN
COL6A2
ADAMTS1
COL6A1
IL11RA
COL4A2
PXDN
RBFOX2
BMP4
SERPINH1
HMGN2
MARCKS
CTSK
IGFBP3
HNRNPA1
IDH2
FSTL1
ID2
TRPS1

## Sheet: B. hMel stage genes in iMel
Expression of specific genes from four hMel developmental stages in iMel clusters. Related to Figure 4C.
	C1	C2	C3
TMEM119	-0.607693	1.15416	-0.546466
ADAMTS9	-0.912239	1.0692	-0.15696
PCDH18	-0.919982	1.06433	-0.144347
THY1	-0.561509	1.15456	-0.593048
OLFML3	-0.985239	1.01413	-0.0288959
IGFBP5	-1.01316	0.986301	0.0268569
NREP	-1.15053	0.490339	0.66019
COL12A1	-0.712578	1.14317	-0.430587
COL6A3	-0.905554	1.07324	-0.16769
RBMS3	-1.02685	0.970791	0.05606
LUM	-0.657308	1.15082	-0.493513
PTH1R	-1.14761	0.46312	0.684486
PDGFRA	-1.01456	0.984778	0.029779
GPC3	-1.00412	0.995833	0.00828351
FBN1	-0.946197	1.04628	-0.100081
FLRT2	-0.591087	1.15459	-0.563504
FGFR1	-1.14895	0.474782	0.674167
MEST	-1.11778	0.308052	0.809731
COL6A1	-0.837073	1.10736	-0.27029
AXL	-1.07503	0.90253	0.172497
CDH11	-1.01461	0.984725	0.0298806
MMP2	-1.15091	0.656398	0.494514
BASP1	-1.12222	0.325607	0.796615
NRP1	-1.04939	0.941928	0.107464
CRABP2	-1.13622	0.746312	0.389907
TWIST2	-0.640913	1.15228	-0.511362
MXRA5	-1.15362	0.53356	0.62006
CCND2	-1.12002	0.803239	0.316786
RUNX1T1	-0.869701	1.09266	-0.222961
EDNRA	-0.683922	1.14768	-0.463761
CD248	-0.810562	1.11749	-0.306928
COL5A2	-0.698763	1.1455	-0.446733
CRABP1	-0.630858	-0.522136	1.15299
ID3	-1.12844	0.776274	0.352166
DCN	-0.591926	1.15458	-0.56265
COL6A2	-0.823681	1.11267	-0.288989
CTSK	0.135584	0.925291	-1.06087
COL1A2	-1.1179	0.809393	0.308509
COL5A1	-0.924241	1.06157	-0.137325
COL21A1	-0.760979	1.13261	-0.37163
CXCL14	-0.763929	1.13184	-0.367908
PRRX1	-0.609792	1.15408	-0.54429
TCF4	-1.15468	0.571453	0.583227
TWIST1	-0.900535	1.07619	-0.175654
COL3A1	-0.989069	1.01058	-0.0215139
COL1A1	-1.0605	0.92585	0.134655
FOSB	1.1534	-0.624102	-0.5293
LYPD1	0.478155	-1.14931	0.671157
TMSB4X	-1.15346	0.530449	0.623014
JUNB	1.06841	-0.913521	-0.154885
FOS	0.590818	-1.15459	0.563777
DUSP1	-1.08252	0.889266	0.193257
RTTN	1.1535	-0.531112	-0.622385
ROBO1	-0.60039	-0.554	1.15439
SERPINH1	-0.69519	1.14605	-0.450862
ZFAS1	1.13575	-0.387464	-0.748289
COL1A2	-1.1179	0.809393	0.308509
PXDN	-0.449978	1.14593	-0.695956
TULP4	0.525096	-1.15317	0.628073
VCAN	-0.914948	1.06752	-0.15257
MCAM	1.1188	-0.311995	-0.806808
DNMT3A	-1.04703	0.101855	0.945175
GAS5	-1.13446	0.753628	0.380837
IER2	-1.11377	0.292992	0.820777
SOX11	-0.859298	-0.238337	1.09763
EGR1	-0.928012	-0.131054	1.05907
PPP1R14B	0.739996	0.397663	-1.13766
MYO1B	-1.05453	0.119875	0.934659
RPS16	1.11619	-0.301982	-0.814206
SPRED1	0.294964	0.819341	-1.11431
LIMS2	-0.324551	1.12196	-0.797412
TPM4	-0.541121	1.15396	-0.612837
CRMP1	-0.717582	-0.424667	1.14225
CEP170	-0.2894	-0.823383	1.11278
MFAP2	-0.894679	1.07953	-0.184848
PLAT	0.258492	0.845375	-1.10387
RAP2B	1.11746	-0.810639	-0.306824
QPRT	1.07504	-0.17252	-0.902516
IGFBP3	-1.04128	0.952852	0.0884233
MAL	-0.0889573	-0.952549	1.04151
PDCD4	-0.503683	-0.648007	1.15169
PDLIM3	0.574496	0.5802	-1.1547
S100B	1.08899	-0.87703	-0.211957
ZNF106	1.14961	-0.668602	-0.481008
HSPD1	1.00439	-0.00883278	-0.995554
CCND1	0.933136	0.122451	-1.05559
MYC	1.15469	-0.573476	-0.581216
SERPINF1	1.1194	-0.314321	-0.805078
TNFRSF14	1.15284	-0.519728	-0.633115
C3orf79	1.14827	-0.679493	-0.468781
APOD	1.1502	-0.486878	-0.66332
HLA-B	-0.880717	-0.206366	1.08708
LGALS3	1.14899	-0.475155	-0.673834
CRABP1	-0.630858	-0.522136	1.15299
HLA-C	0.116597	-1.05319	0.936591
HLA-A	1.13308	-0.373938	-0.759143
CLU	-0.909448	-0.161456	1.0709
TYR	1.15339	-0.529135	-0.624259
MT2A	-1.1454	0.699395	0.446
B2M	-0.543837	1.15406	-0.610227
CD59	1.03376	-0.07133	-0.962425
TSC22D3	-0.321887	1.1213	-0.799416
HLA-E	1.14143	-0.419537	-0.721892
CYB561A3	1.11132	-0.284137	-0.827183
OCA2	1.1547	-0.577999	-0.576701
DPP6	-0.568004	-0.586646	1.15465
NDRG2	-1.03066	0.966226	0.0644325
FXYD3	1.15152	-0.649943	-0.501576
PRELP	0.646193	0.505653	-1.15185
ATP1B1	-1.13173	0.367405	0.764327
SLC1A4	1.15051	-0.490149	-0.660362
TPPP3	-0.578018	-0.576682	1.1547
S100A6	-0.971338	1.02639	-0.0550499
CAPG	1.01953	-0.979255	-0.0402732
GPR155	0.128453	-1.05802	0.929567
IFI27	-0.947598	-0.0976412	1.04524
MFSD12	1.14185	-0.422181	-0.719674
LGI3	1.15404	-0.54319	-0.61085
DKK 3.00	-1.15043	0.661112	0.489321
AHNAK2	-0.796798	-0.325365	1.12216
AHNAK	0.22026	0.871509	-1.09177
TGFBI	-1.1417	0.421203	0.720496
GNAL	-1.00352	0.00707168	0.996445
MT1E	-0.753412	1.13452	-0.381105
CYGB	1.14575	-0.44857	-0.697175
CD9	1.11373	-0.292853	-0.820878
CTSK	0.135584	0.925291	-1.06087
MT1M	-1.06189	0.923739	0.138155
CST3	-0.969358	-0.0586981	1.02806
ADCY2	1.02498	-0.972986	-0.0519985
GNG11	-1.14713	0.687917	0.459209
MT1F	-0.714491	-0.428329	1.14282
HERC2	-0.906619	-0.16599	1.07261
RAMP1	-0.640899	-0.511377	1.15228
CEP72	0.0716404	0.962253	-1.03389
TMEM59	1.11089	-0.828277	-0.282616

## Sheet: C. Melanocyte stem cell markers
Expression of melanocyte stem cell markers in three iMel clusters. Related to Figure 4D.
	C3	C2	C1
SNAI1	0.00936557	0.0450929	0.00372049
TWIST1	0.553111	2.06426	0.0478799
EDNRA	0.0931925	0.918952	0.0123024
BMP4	0.104586	1.99984	0.0359389
TWIST2	0.0147512	0.176682	0.00311894
NR2F1	15.1119	6.90108	0.648762
GLI1	0.015043	0.0261118	0.0107624
NR2F2	2.44507	1.92277	0.273603
SOX9	0.334954	0.0868824	0.0626118
NGFR	0.129094	0.0111936	0.0238054
BMP7	0.419152	0.231948	0.000658174
NOTCH1	0.27199	0.121992	0.0991163
BMP2	0.0342066	0.177632	0.000834533
ZEB1	0.773221	0.446165	0.00704878
SFRP1	1.62405	1.49583	0.276392
DAB2	1.2524	0.846562	1.57418
LTBP1	0.0489219	0.224519	0.0275113
SMAD1	0.237737	0.533234	0.108766
TGFB3	0.0288316	0.0306439	0.00343957
HEY1	0.0280586	0.133883	0.180163
HES1	1.23837	0.675445	0.283904

## Sheet: D. Melanocyte stem cell score
Genes involved in the calculation of stemness scores based on melanocyte stem cell from hMel datasets. Related to Figure 4E.
genes
TMEM119
ADAMTS9
PCDH18
THY1
OLFML3
IGFBP5
NREP
COL12A1
COL6A3
RBMS3
LUM
PTH1R
PDGFRA
GPC3
FBN1
FLRT2
FGFR1
MEST
COL6A1
AXL
CDH11
MMP2
BASP1
NRP1
CRABP2
TWIST2
MXRA5
CCND2
RUNX1T1
EDNRA
CD248
COL5A2
CRABP1
ID3
DCN
COL6A2
CTSK
COL1A2
COL5A1
COL21A1
CXCL14
PRRX1
TCF4
TWIST1
COL3A1
COL1A1
FOSB
LYPD1
TMSB4X
JUNB
FOS
DUSP1
RTTN
ROBO1
SERPINH1
ZFAS1
COL1A2
PXDN
TULP4
VCAN
MCAM
DNMT3A
GAS5
IER2
SOX11
EGR1
PPP1R14B
MYO1B
RPS16
SPRED1
LIMS2
TPM4
CRMP1
CEP170
MFAP2
PLAT
RAP2B
QPRT
IGFBP3
MAL
PDCD4
PDLIM3
S100B
ZNF106
HSPD1
CCND1
MYC
SERPINF1
TNFRSF14
C3orf79

## Sheet: E. conserved genes 
Expression of the conserved genes across iMel and hMel. Related to Figure 4F.
	C3	C2	C1	hMel_ADT	hMel_NEO	hMel_FET	hMel_STEM
COL1A1	5.85704	23.1301	0.0249967	0.00156615	0.000182633	0.0639717	70.7693
PRRX1	0.0726589	2.34574	0.0266161	0.003529	0	0.0027235	3.3514
COL3A1	1.23333	4.24103	0.00382446	0.00247161	3.58376e-05	0.0406638	60.735
TWIST1	0.553111	2.06426	0.0478799	0.00211572	0	0.0018776	1.153
MXRA5	0.662061	0.621456	0.00088916	0.000387858	0.000419119	0.00238342	2.7289
LUM	0.225658	4.55725	0.0543273	2.78509e-05	0	0.00229555	4.52273
COL5A1	0.701986	2.52245	0.0558836	0.0110854	0.000467427	0.0214955	4.89687
TMEM119	0.0247879	0.861506	0.00300038	0.00421618	0.000529503	0.00897696	1.98373
COL6A3	0.508933	2.00443	0.00191063	0.00276604	2.11137e-05	0.00305636	4.7371
OLFML3	0.413493	1.02341	0.0173061	0.022764	0.00826002	0.0416451	5.15691
NRP1	0.164233	0.294885	0.00462153	0.1005	0	0.107872	1.90407
THBS1	0.315743	2.24882	0.0350438	0.00334969	7.06957e-05	0.0184123	1.23553
CD248	0.116993	0.488949	0.00905408	0.153695	0.0150737	0.0958618	3.08734
PDGFRB	0.07913	0.835158	0.0029012	0.000300796	0	0.000249614	1.63431
PCOLCE	0.355372	2.67023	0.0724464	0.0319401	0.018623	0.0325621	4.777
FILIP1L	0.0980487	1.08082	0.0132512	0.0129741	0.0151388	0.0994004	1.62876
ARHGAP29	0.683931	0.805683	0.00208609	0.0039269	0.0013743	0.0198861	0.969898
CCND2	2.09588	3.43947	0.0675791	0.0265021	0.0460985	0.272125	4.22289
MSX1	3.9492	3.66567	0.0432073	0.35178	2.80647e-05	0.00619192	1.47601
SULF2	0.146419	0.453638	0.0226545	0.227864	0.0270431	0.0474794	0.950127
BMP4	0.104586	1.99984	0.0359389	0.315651	0.359474	0.319196	2.61577
SDC2	1.56745	1.4242	0.0494066	0.372409	0.213813	0.827423	1.61453
DDR2	0.319067	0.914179	0.020821	0.0981813	0.255218	0.240963	0.829667
LOXL2	0.356469	1.04143	0.0402659	0.00289572	0.00555196	0.00903364	2.22062
CRABP2	1.09838	1.43987	0.100221	0.0274633	0.0052836	0.0620626	1.90051
TCF4	1.2248	1.21435	0.110228	0.170674	0.0232074	0.128565	12.9888
ID1	2.87902	2.33537	0.0507299	0.0117102	0.01733	0.140557	0.783071
TGFBI	2.2726	1.75341	0.117128	2.91902	0.0947319	0.0152357	3.58861
ID3	3.15879	4.69559	0.387339	0.405065	0.00382411	0.748249	5.15721
TPM1	5.73448	17.3722	0.473459	0.327639	0.315327	0.296854	2.06337
COL6A2	0.817528	3.59873	0.275524	1.02821	0.139678	0.63617	7.79309
TPM2	2.4961	9.28639	2.00841	0.00495885	0.0216245	0.511115	2.20239
CNN2	0.564576	1.31665	0.21489	0.0257652	0.0286616	0.107501	2.10221
FZD2	0.504644	0.776562	0.0794424	0.00107414	5.37771e-05	0.00607374	1.11486
VCAN	0.985825	3.08092	0.266123	0.264761	0.264942	1.8794	9.7099
COL6A1	1.15162	3.94469	0.527888	1.18384	0.290312	0.932395	9.69182
AXL	0.266076	0.418859	0.0420925	0.0349605	0.000576771	0.0139776	4.11082
COL1A2	10.3735	18.7466	1.3636	0.217324	0.196778	3.43964	61.9873
FN1	2.2427	14.5743	2.16941	1.59303	0.123609	0.627558	3.71473
BASP1	6.32306	4.06942	0.636626	0.497541	0.143057	0.225081	6.04936
CKAP4	1.56349	2.41772	0.492851	0.368978	0.327687	0.489634	1.04356
SERPINH1	1.0511	3.17751	0.839592	0.221348	0.358001	0.986939	2.78715
EMILIN1	0.074608	0.541621	0.0891135	0.130072	0.0617846	0.120541	1.77785
ISG15	0.846559	1.37801	0.288201	0.259416	0.11906	0.193785	0.463315
COL4A2	1.05287	3.99556	0.839169	0.587244	0.0518993	0.659852	3.25343
LARP6	0.479862	0.648614	0.131943	0.112341	0.0395162	0.0763135	0.309421
NREP	1.73344	1.54301	0.265839	0.0294276	0.00595453	0.32866	3.50952
KDELR2	1.5405	3.62289	2.03131	1.23357	1.33985	1.51045	3.24366
FBN1	0.205347	0.45913	0.0468014	0.121778	0.0332313	0.253509	2.49351
CLMP	0.149729	0.554816	0.132689	0.0130814	0.00779838	0.00717191	1.18438
THY1	0.35767	1.88954	0.376304	0.0061792	0	0.00908138	8.10741
FLRT2	0.0541535	0.439068	0.0488989	0.0189846	0.00556782	0.000392124	1.34571
EHD2	0.0966919	0.245402	0.0403643	0.253986	0.00890414	0.0352338	1.39863
TIMP1	3.39072	5.16588	2.25405	1.62502	0.680158	1.55708	3.97664
PTK7	0.581129	1.21468	0.270961	0.231657	0.128422	0.397593	2.22474
GPX8	0.847145	2.00159	0.875366	0.355432	0.360274	0.478223	1.34613
F2R	0.660293	1.61224	0.489212	0.0134401	0.00428776	0.286156	1.96672
FAM114A1	0.38595	0.886516	0.293615	1.68543	0.530714	0.693568	3.40713
LAMB1	0.330545	0.601563	0.227377	0.142029	0.0565607	0.417863	3.20555
NET1	0.17749	0.424335	0.0972417	0.16608	0.0234351	0.0733739	0.712989
LAPTM4A	2.96878	5.94575	3.89547	9.30316	7.22416	4.51834	9.57669
KCNQ1OT1	0.841476	1.05531	0.3571	0.239196	0.17926	0.588553	6.79959
SEC31A	1.22548	1.83756	0.963495	0.860562	0.968282	1.00364	2.87444
SEC24D	0.212522	0.504862	0.148333	0.0702415	0.0486921	0.0929436	1.05898
TIMP3	0.331505	2.27966	1.65282	0.337186	0.120001	0.369632	4.98414
MFAP2	0.626242	0.965777	0.462022	0.364925	1.38779	2.03228	3.96777
MAGED1	1.39923	1.66166	0.771764	1.42531	1.55115	1.64162	3.17662
PXDN	0.56777	1.2304	0.643344	0.0262426	0.292714	1.8706	3.49223
PDLIM2	1.14003	1.92052	1.23746	0.566138	0.277976	0.783899	2.2023
SNHG18	0.922306	0.626717	0.218494	0.0836756	0.0809849	0.0706059	1.60242
HAS2	0.0740986	0.461325	0.154758	0.110417	0.0379551	0.0654773	1.035
AHNAK	1.18731	2.19905	1.82002	6.71135	1.94869	1.94823	3.64626
CEBPD	0.250413	0.815874	0.454654	1.10852	0.100921	0.280466	1.41122

## Sheet: F. hMel stage genes in iMel C1
Expression of hMel developmental stage-specific genes in the C1 subclusters of iMel. Related to Figure S3D.
C1a	C1b	C1c	C1d	C1e	C1f	gene
-0.04511	1.54756	-1.2145	-0.759288	0.704942	-0.233606	TMEM119
-0.285231	1.10582	-1.09118	-0.933203	-0.0725258	1.27633	ADAMTS9
-1.23184	0.707355	-0.783965	-0.164642	-0.0557691	1.52886	PCDH18
0.396679	1.08967	-0.755785	-1.63383	0.393697	0.509568	THY1
-0.478033	0.631507	-1.01493	-0.536686	1.71818	-0.320039	OLFML3
-0.82585	1.05807	-1.43656	1.00044	0.339762	-0.135855	IGFBP5
-0.025719	1.63477	-1.17614	0.494491	-0.830437	-0.0969675	NREP
-0.449596	1.84635	-1.03474	0.215845	-0.517654	-0.0602017	COL12A1
-0.284082	0.409407	-1.42245	0.17008	1.57946	-0.452415	COL6A3
-0.449864	1.51872	-1.3555	0.718394	-0.364975	-0.0667749	RBMS3
-0.601488	-0.767851	0.681131	1.72062	-0.729774	-0.302635	LUM
-0.367033	1.78863	-1.02767	-0.695448	0.35183	-0.0503102	PTH1R
-1.39094	1.27391	-0.601221	-0.489075	0.366008	0.841322	PDGFRA
0.305363	1.69744	-1.03929	-0.64842	-0.644998	0.329905	GPC3
-0.857448	1.48202	-1.18836	-0.300196	0.121468	0.742517	FBN1
-0.653285	1.20024	-1.06744	-0.946471	0.836948	0.630013	FLRT2
-0.283436	-0.0117655	-0.504468	-1.38452	1.51801	0.666172	FGFR1
0.0774899	1.89542	-1.05093	-0.398201	-0.237532	-0.286247	MEST
-0.409493	1.80373	-1.2347	-0.181874	-0.0915108	0.11385	COL6A1
-0.124268	1.69864	-1.33739	-0.244182	0.357803	-0.350595	AXL
-0.673665	1.75095	-0.696301	-0.615867	0.65995	-0.425069	CDH11
-0.348581	1.56633	-0.531843	0.718305	-1.26795	-0.136259	MMP2
-0.204077	1.71824	-1.40562	-0.16584	0.00530425	0.0519978	BASP1
-0.329894	1.15429	-1.13785	-1.11293	0.777155	0.649229	NRP1
-0.00997801	1.73752	-1.35108	-0.384622	-0.057245	0.0654026	CRABP2
0.180896	0.471322	-1.31606	-1.1579	0.991468	0.830279	TWIST2
0.480797	0.892852	-1.0936	0.546913	0.619632	-1.44659	MXRA5
-0.322064	1.92863	-0.930683	-0.00225685	-0.541249	-0.132379	CCND2
-0.232793	1.84964	-1.05508	-0.311348	-0.501482	0.251065	RUNX1T1
-0.198887	1.69446	-1.15333	-0.575447	-0.331039	0.564244	EDNRA
-0.055038	1.83161	-1.07935	-0.617793	-0.254611	0.175176	CD248
-0.530431	1.70397	-1.34196	0.00268681	0.0991262	0.0666039	COL5A2
-0.15654	1.03352	-1.30888	-0.333897	-0.563008	1.3288	CRABP1
-0.531753	-0.614575	0.418367	-1.3494	0.733812	1.34355	ID3
-0.296522	0.847721	-1.43887	1.37739	-0.475072	-0.0146445	DCN
-0.346578	1.81263	-1.24462	-0.21203	0.00513697	-0.0145338	COL6A2
-0.692393	-0.61754	0.817871	1.5709	-0.99803	-0.0808093	CTSK
-0.213238	1.76817	-1.33029	-0.145703	-0.170059	0.0911173	COL1A2
-0.321757	1.64759	-1.1295	-0.83472	0.266198	0.372186	COL5A1
-0.461801	2.02834	-0.461801	-0.461801	-0.461801	-0.181131	COL21A1
0.0933209	0.515772	-1.46125	1.17487	0.599441	-0.922148	CXCL14
-0.395077	-0.289276	-0.563945	-0.569933	2.01916	-0.200928	PRRX1
-0.305524	1.15938	-1.2126	-0.730143	-0.150595	1.23948	TCF4
-0.207231	0.56033	-1.33624	-0.862341	1.37607	0.469417	TWIST1
-0.588504	0.862224	-1.31884	1.28463	0.37619	-0.615704	COL3A1
-0.291588	1.7966	-1.24401	0.109062	-0.012902	-0.357167	COL1A1
-0.92252	-0.648152	0.0271931	1.86059	-0.487222	0.170112	FOSB
0.304286	0.886012	-1.24629	-1.28517	0.765768	0.575396	LYPD1
0.210455	0.629102	-1.20548	-1.04197	1.42157	-0.0136791	TMSB4X
0.629965	0.297117	-0.572171	1.30187	-0.0800022	-1.57678	JUNB
-0.901225	0.229826	-0.0893188	1.86486	-0.411166	-0.69298	FOS
-1.06379	-0.112097	-0.153245	1.79408	0.270256	-0.735205	DUSP1
-0.227807	1.6362	-0.693236	0.287334	-1.27756	0.275065	RTTN
-0.0179082	1.73546	-1.26134	-0.297165	-0.464188	0.305139	ROBO1
0.336217	1.11222	-1.51385	-0.80032	0.846935	0.0188006	SERPINH1
0.0916702	0.434727	0.0284716	1.41643	-1.63853	-0.332773	ZFAS1
-0.213238	1.76817	-1.33029	-0.145703	-0.170059	0.0911173	COL1A2
-0.61943	1.45974	-1.38074	-0.383454	0.512955	0.410929	PXDN
0.188907	1.60638	-1.23332	0.186525	-0.897633	0.149137	TULP4
-0.190409	1.81329	-1.23857	-0.235448	-0.268263	0.119395	VCAN
-0.661015	1.46059	-0.667195	0.590606	-1.19047	0.46749	MCAM
0.289714	1.74816	-1.19372	-0.271072	-0.600664	0.0275904	DNMT3A
0.0169357	0.833586	-0.656588	1.51742	-1.08678	-0.624578	GAS5
-0.484746	-0.889166	1.31485	-0.534517	1.24117	-0.647588	IER2
0.340927	1.0616	-1.17019	-1.01783	-0.329383	1.11488	SOX11
-0.290665	0.885399	-0.806671	1.5485	-0.976348	-0.360215	EGR1
0.86384	-1.00641	0.694669	-1.37105	0.930643	-0.111689	PPP1R14B
0.431699	1.68477	-1.0357	-0.745148	-0.549219	0.213594	MYO1B
0.856629	-1.50442	1.29252	-0.556587	0.0524138	-0.140555	RPS16
-0.138854	1.45342	-1.51546	-0.541469	0.409513	0.332846	SPRED1
-1.07496	1.47029	-0.76692	0.741109	-0.673135	0.303614	LIMS2
0.835432	0.459252	-0.654531	-1.74632	0.578657	0.527506	TPM4
0.303505	1.71445	-1.32641	-0.279157	-0.358229	-0.0541561	CRMP1
0.810473	1.28682	-1.4834	-0.449179	-0.45076	0.286049	CEP170
-0.271078	1.563	-1.43356	-0.440354	0.471546	0.110446	MFAP2
-0.388297	1.48619	-1.31845	0.784809	-0.030078	-0.534171	PLAT
0.662557	1.5142	-1.13648	-0.34087	-0.904618	0.205212	RAP2B
-1.30189	0.659008	-0.51858	1.51448	0.174133	-0.527157	QPRT
-0.308313	1.93644	-1.0006	-0.174403	-0.124422	-0.3287	IGFBP3
-0.514966	1.9248	-0.700442	0.215652	-0.642758	-0.282287	MAL
-0.0285866	1.56871	-1.06592	0.74411	-0.839725	-0.37859	PDCD4
-1.08728	0.822409	0.0390084	1.1098	-1.31307	0.429124	PDLIM3
-0.414738	0.335275	-1.15466	-0.512937	1.76604	-0.0189821	S100B
0.108293	1.56271	-1.08585	0.533972	-1.03694	-0.0821757	ZNF106
0.944363	-1.26702	1.03213	-1.10412	-0.0678178	0.462455	HSPD1
0.178817	1.6183	-1.12879	-0.463718	0.545388	-0.749994	CCND1
1.66598	0.195858	0.220016	-0.44541	-0.270333	-1.36611	MYC
-0.769217	-0.0574822	0.366918	1.81674	-0.835229	-0.521733	SERPINF1
-0.603865	-0.418699	1.17656	1.37267	-0.648948	-0.877718	TNFRSF14
-0.465349	2.01372	-0.623901	-0.263717	-0.490531	-0.170219	C3orf79
-0.827699	0.725476	-0.950718	1.61218	-0.0254143	-0.533824	APOD
-0.566433	-0.238449	-1.10078	0.125849	1.84145	-0.0616377	HLA-B
-0.453907	-1.51581	1.50454	0.472514	0.0647424	-0.072085	LGALS3
-0.15654	1.03352	-1.30888	-0.333897	-0.563008	1.3288	CRABP1
-1.11379	0.163463	-0.710991	0.307025	1.72975	-0.375458	HLA-C
-0.953008	-0.288184	0.7629	1.63501	-0.783842	-0.372877	HLA-A
-0.796393	0.588907	-0.717166	1.75199	-0.198146	-0.629193	CLU
-1.00382	-0.758665	0.738126	1.63781	-0.33278	-0.280668	TYR
0.0451628	-0.857995	-0.219835	-0.739631	1.90984	-0.137545	MT2A
-0.886578	-0.669763	0.55376	0.878574	1.21941	-1.0954	B2M
-0.58891	0.00914337	1.0027	1.37006	-0.610849	-1.18215	CD59
-0.66196	0.660766	-0.811059	1.73024	-0.297275	-0.620711	TSC22D3
-0.946034	0.618015	-0.915943	0.887963	1.18604	-0.830038	HLA-E
0.149522	-1.97052	0.843267	0.501831	0.334148	0.141755	CYB561A3
-0.574858	-0.817789	1.33279	1.19327	-0.847963	-0.285455	OCA2
-0.30232	-0.640434	-0.786421	-0.425177	1.90742	0.246937	DPP6
-0.677399	0.448097	-1.29833	1.45997	0.544154	-0.476494	NDRG2
-0.839363	-1.3217	0.285856	1.3064	0.831405	-0.2626	FXYD3
-0.813894	0.790994	-0.715327	1.63513	-0.697776	-0.199132	PRELP
-1.13605	0.585644	-0.566817	1.28412	-0.914782	0.747887	ATP1B1
-0.496571	-0.420761	1.07502	1.12528	-1.4574	0.174435	SLC1A4
-0.441598	1.28552	-1.61236	0.74316	0.0197691	0.00550759	TPPP3
-0.167941	0.945556	-1.3097	-0.799995	1.31225	0.0198279	S100A6
-0.747306	-1.01244	-0.169132	0.41836	1.77311	-0.262595	CAPG
-0.684924	1.09261	-1.47981	1.00242	0.299415	-0.229706	GPR155
0.383707	1.83938	-0.928331	-0.546404	-0.494739	-0.253616	IFI27
-0.53142	-0.420272	0.389874	-0.909834	1.84899	-0.377342	MFSD12
-0.994816	-0.668741	0.362102	1.74396	-0.603808	0.1613	LGI3
-0.767171	0.628023	-1.36449	0.393326	1.38705	-0.276741	DKK 3.00
-1.28094	0.81183	-1.15599	0.00582963	0.972003	0.647276	AHNAK2
0.266191	1.33705	-1.6565	-0.496165	0.287795	0.26162	AHNAK
-0.106702	-0.587157	-0.384512	-0.940029	1.89672	0.121677	TGFBI
-1.18561	-0.481604	0.381061	-0.0210664	-0.433209	1.74042	GNAL
-1.46954	0.175807	1.21027	0.159667	-0.849388	0.773184	MT1E
-0.766705	-0.562931	1.03308	1.51228	-0.639686	-0.576041	CYGB
-0.200027	-0.511555	-0.376714	-0.0137855	1.95619	-0.854112	CD9
-0.692393	-0.61754	0.817871	1.5709	-0.99803	-0.0808093	CTSK
1.13244	1.04237	-0.459055	-1.30684	0.356285	-0.765209	MT1M
-1.17495	-0.337431	0.435142	1.64731	0.184091	-0.754162	CST3
-1.01595	-0.990599	0.423672	1.55326	-0.429053	0.458671	ADCY2
0.276798	-1.32483	1.28365	-0.714746	0.908445	-0.429315	GNG11
-1.60424	-0.109733	-0.171342	0.453954	1.47547	-0.0441041	MT1F
0.149984	1.72266	-1.08629	-0.337581	-0.779035	0.330259	HERC2
-0.801017	-0.753265	0.032166	1.9203	-0.306568	-0.0916163	RAMP1
-0.498996	-0.827665	0.945904	-0.940175	-0.180628	1.50156	CEP72
-1.03723	0.70914	-0.552063	1.63725	-0.105295	-0.651803	TMEM59

## Sheet: G. Upregulated genes scores
Upregulated genes involved in score calculation across the four stages of hMel in the C1 subclusters of iMel. Related to Figure S3E.
prg[STEM] genes	prg[FET] genes	prg[NEO] genes	prg[ADT] genes
TMEM119	FOSB	RAP2B	APOD
ADAMTS9	LYPD1	QPRT	HLA-B
PCDH18	TMSB4X	IGFBP3	LGALS3
THY1	JUNB	MAL	CRABP1
OLFML3	FOS	PDCD4	HLA-C
IGFBP5	DUSP1	PDLIM3	HLA-A
NREP	RTTN	S100B	CLU
COL12A1	ROBO1	ZNF106	TYR
COL6A3	SERPINH1	HSPD1	MT2A
RBMS3	ZFAS1	CCND1	B2M
LUM	COL1A2	MYC	CD59
PTH1R	PXDN	SERPINF1	TSC22D3
PDGFRA	TULP4	TNFRSF14	HLA-E
GPC3	VCAN	C3orf79	CYB561A3
FBN1	MCAM	APOD	OCA2
FLRT2	DNMT3A	HLA-B	DPP6
FGFR1	GAS5	LGALS3	NDRG2
MEST	IER2	CRABP1	FXYD3
COL6A1	SOX11	HLA-C	PRELP
AXL	EGR1	HLA-A	ATP1B1
CDH11	PPP1R14B	CLU	SLC1A4
MMP2	MYO1B	TYR	TPPP3
BASP1	RPS16	MT2A	S100A6
NRP1	SPRED1	B2M	CAPG
CRABP2	LIMS2	CD59	GPR155
TWIST2	TPM4	TSC22D3	IFI27
MXRA5	CRMP1	HLA-E	MFSD12
CCND2	CEP170	CYB561A3	LGI3
RUNX1T1	MFAP2	OCA2	DKK 3.00
EDNRA	PLAT	DPP6	AHNAK2
CD248	RAP2B	NDRG2	AHNAK
COL5A2	QPRT	FXYD3	TGFBI
CRABP1	IGFBP3	PRELP	GNAL
ID3	MAL	ATP1B1	MT1E
DCN	PDCD4	SLC1A4	CYGB
COL6A2	PDLIM3	TPPP3	CD9
CTSK	S100B	S100A6	CTSK
COL1A2	ZNF106		MT1M
COL5A1	HSPD1		CST3
COL21A1	CCND1		ADCY2
CXCL14	MYC		GNG11
PRRX1	SERPINF1		MT1F
TCF4	TNFRSF14		HERC2
TWIST1	C3orf79		RAMP1
COL3A1			CEP72
COL1A1			TMEM59
FOSB
LYPD1
TMSB4X
JUNB
FOS
DUSP1
RTTN
ROBO1
SERPINH1
ZFAS1
COL1A2
PXDN
TULP4
VCAN
MCAM
DNMT3A
GAS5
IER2
SOX11
EGR1
PPP1R14B
MYO1B
RPS16
SPRED1
LIMS2
TPM4
CRMP1
CEP170
MFAP2
PLAT
RAP2B
QPRT
IGFBP3
MAL
PDCD4
PDLIM3
S100B
ZNF106
HSPD1
CCND1
MYC
SERPINF1
TNFRSF14
C3orf79

## Sheet: H. C1 subcluster GO-BP terms
GO-BP terms using the upregulated DEGs from the C1 subclusters. Related to Figure S3F.
Cluster	ID	Description	GeneRatio	BgRatio	pvalue	p.adjust	qvalue	geneID	Count
C1a	GO:0000377	RNA splicing, via transesterification reactions with bulged adenosine as nucleophile	14/55	329/18903	4.06677e-13	7.6618e-10	2.14441e-10	DDX39A/HNRNPA1/HNRNPA2B1/HNRNPA3/HNRNPH1/HNRNPH3/HNRNPM/HNRNPR/HNRNPU/LSM5/NCL/NPM1/SNRPG/SRSF7	14
C1a	GO:0000398	mRNA splicing, via spliceosome	14/55	329/18903	4.06677e-13	7.6618e-10	2.14441e-10	DDX39A/HNRNPA1/HNRNPA2B1/HNRNPA3/HNRNPH1/HNRNPH3/HNRNPM/HNRNPR/HNRNPU/LSM5/NCL/NPM1/SNRPG/SRSF7	14
C1a	GO:2000278	regulation of DNA biosynthetic process	8/55	121/18903	2.11245e-09	3.97985e-06	4.35588e-07	CCT5/CTNNB1/HNRNPA1/HNRNPA2B1/HNRNPU/HSP90AA1/HSP90AB1/MYC	8
C1a	GO:0006913	nucleocytoplasmic transport	11/55	329/18903	2.27189e-09	4.28024e-06	4.35588e-07	ANP32B/DDX39A/HNRNPA1/HNRNPA2B1/HSP90AA1/HSP90AB1/LMNA/NPM1/RAN/RANBP1/YWHAE	11
C1a	GO:0051169	nuclear transport	11/55	329/18903	2.27189e-09	4.28024e-06	4.35588e-07	ANP32B/DDX39A/HNRNPA1/HNRNPA2B1/HSP90AA1/HSP90AB1/LMNA/NPM1/RAN/RANBP1/YWHAE	11
C1a	GO:0010833	telomere maintenance via telomere lengthening	7/55	81/18903	3.5013e-09	6.59646e-06	5.8739e-07	CCT5/CTNNB1/HNRNPA1/HNRNPA2B1/HNRNPU/HSP90AA1/HSP90AB1	7
C1a	GO:0006403	RNA localization	9/55	202/18903	6.32036e-09	1.19076e-05	9.4251e-07	CCT5/DDX39A/HNRNPA1/HNRNPA2B1/HNRNPAB/HNRNPU/NPM1/RAN/SRSF7	9
C1a	GO:0033044	regulation of chromosome organization	9/55	252/18903	4.29585e-08	8.09338e-05	4.96342e-06	BIRC5/CCNB1/CCT5/CTNNB1/HNRNPA1/HNRNPA2B1/HNRNPU/MYC/PTTG1	9
C1a	GO:0043484	regulation of RNA splicing	8/55	180/18903	4.80771e-08	9.05772e-05	4.96342e-06	HNRNPA1/HNRNPA2B1/HNRNPH1/HNRNPH3/HNRNPU/NCL/NPM1/SRSF7	8
C1a	GO:0032200	telomere organization	8/55	185/18903	5.94548e-08	0.000112013	5.69962e-06	CCT5/CTNNB1/HNRNPA1/HNRNPA2B1/HNRNPU/HSP90AA1/HSP90AB1/MYC	8
C1a	GO:0051988	regulation of attachment of spindle microtubules to kinetochore	4/55	18/18903	1.90386e-07	0.000358688	1.38007e-05	BIRC5/CCNB1/CDC42/HNRNPU	4
C1a	GO:0046824	positive regulation of nucleocytoplasmic transport	5/55	62/18903	9.87511e-07	0.00186047	5.30137e-05	ANP32B/HSP90AA1/HSP90AB1/RAN/YWHAE	5
C1a	GO:0006338	chromatin remodeling	9/55	373/18903	1.17546e-06	0.00221457	6.06767e-05	ANP32B/ANP32E/CENPW/DDX21/HMGB1/LMNA/MYC/NPM1/SET	9
C1a	GO:0043281	regulation of cysteine-type endopeptidase activity involved in apoptotic process	7/55	205/18903	2.07912e-06	0.00391706	0.000103348	ANP32B/ARL6IP1/BIRC5/HMGB1/HSPD1/HSPE1/MYC	7
C1a	GO:1900180	regulation of protein localization to nucleus	6/55	135/18903	2.58129e-06	0.00486314	0.000123727	CCT5/HSP90AA1/HSP90AB1/LMNA/NPM1/RAN	6
C1a	GO:0034504	protein localization to nucleus	8/55	306/18903	2.70601e-06	0.00509813	0.000124701	CCT5/HNRNPU/HSP90AA1/HSP90AB1/LMNA/NPM1/RAN/YWHAE	8
C1a	GO:0140014	mitotic nuclear division	8/55	325/18903	4.223e-06	0.00795613	0.000160443	BIRC5/CCNB1/CDC42/HNRNPU/PTTG1/RAN/RANBP1/UBE2S	8
C1a	GO:0051656	establishment of organelle localization	9/55	437/18903	4.30366e-06	0.00810809	0.000160443	BIRC5/CCNB1/CDC42/CTNNB1/HNRNPU/LMNA/NPM1/RAN/YWHAZ	9
C1a	GO:0006405	RNA export from nucleus	5/55	90/18903	6.30547e-06	0.0118795	0.00021699	DDX39A/HNRNPA1/HNRNPA2B1/NPM1/RAN	5
C1a	GO:0000280	nuclear division	9/55	481/18903	9.32736e-06	0.0175727	0.000272137	BIRC5/CCNB1/CCNB2/CDC42/HNRNPU/PTTG1/RAN/RANBP1/UBE2S	9
C1a	GO:0007059	chromosome segregation	8/55	382/18903	1.37277e-05	0.025863	0.000383833	BIRC5/CCNB1/CDC42/CENPW/CTNNB1/HNRNPU/PTTG1/RAN	8
C1a	GO:0071824	protein-DNA complex subunit organization	7/55	277/18903	1.49627e-05	0.0281897	0.000409826	ANP32B/ANP32E/CENPW/HMGB1/MYC/NPM1/SET	7
C1a	GO:0033047	regulation of mitotic sister chromatid segregation	4/55	56/18903	2.10529e-05	0.0396636	0.000538012	BIRC5/CCNB1/HNRNPU/PTTG1	4
C1a	GO:0007051	spindle organization	6/55	195/18903	2.12462e-05	0.0400278	0.000538012	BIRC5/CCNB1/CCNB2/HNRNPU/RAN/STMN1	6
C1b	GO:0048863	stem cell differentiation	16/251	248/18903	2.23619e-07	0.000813972	0.000687098	A2M/CDC42/CDK6/CTNNB1/FN1/ITGB1/JARID2/KIT/MEF2C/N4BP2L2/RBBP4/SEMA3C/SNAI2/SOX11/SOX5/SOX6	16
C1b	GO:0048483	autonomic nervous system development	7/251	48/18903	3.09826e-06	0.0112777	0.00284337	CTNNB1/FN1/NAV2/SOX11/SOX4/TFAP2A/TFAP2B	7
C1b	GO:1990138	neuron projection extension	12/251	172/18903	3.34437e-06	0.0121735	0.00284337	ALCAM/APOE/CTNNB1/DPYSL2/FN1/IQGAP1/ITGB1/L1CAM/MACF1/RIMS2/SEMA3C/SLC23A2	12
C1b	GO:0097581	lamellipodium organization	9/251	92/18903	3.70155e-06	0.0134736	0.00284337	ABI1/ACTR2/ATP7A/CD44/CDC42/FSCN1/ITGB1/KIT/PIK3R1	9
C1b	GO:0060174	limb bud formation	4/251	11/18903	9.30849e-06	0.0338829	0.00572031	COL2A1/SEMA3C/SOX11/SOX4	4
C1b	GO:0050769	positive regulation of neurogenesis	13/251	231/18903	1.37037e-05	0.0498814	0.00625843	ACTR2/CTNNB1/FN1/IL6ST/ITGB1/KIT/L1CAM/MACF1/NAP1L1/PTPRZ1/SERPINE2/SKIL/SOX11	13
C1c	GO:0051304	chromosome separation	15/202	135/18903	1.60324e-11	4.52916e-08	3.68915e-08	AURKB/BIRC5/BUB3/CCNB1/CDC20/CDC6/CENPX/MAD2L1/NDC80/PLK1/PLSCR1/SMC4/TOP2A/UBE2C/ZWINT	15
C1c	GO:0051983	regulation of chromosome segregation	14/202	132/18903	1.46033e-10	4.12544e-07	1.1102e-07	AURKB/BIRC5/BUB3/CCNB1/CDC20/CDC6/MAD2L1/MKI67/NDC80/PLK1/PLSCR1/SMC4/UBE2C/ZWINT	14
C1c	GO:0007059	chromosome segregation	22/202	382/18903	1.48122e-10	4.18446e-07	1.1102e-07	AURKB/BIRC5/BUB3/CCNB1/CDC20/CDC6/CENPW/CENPX/FEN1/MAD2L1/MKI67/NDC80/NUSAP1/PLK1/PLSCR1/RAN/SLC25A5/SMC4/TOP2A/TUBG1/UBE2C/ZWINT	22
C1c	GO:1905818	regulation of chromosome separation	13/202	111/18903	1.92989e-10	5.45195e-07	1.1102e-07	AURKB/BIRC5/BUB3/CCNB1/CDC20/CDC6/MAD2L1/NDC80/PLK1/PLSCR1/SMC4/UBE2C/ZWINT	13
C1c	GO:0007093	mitotic cell cycle checkpoint signaling	14/202	141/18903	3.54372e-10	1.0011e-06	1.63086e-07	AURKB/BIRC5/BUB3/CCNB1/CDC20/CDC6/CDK1/CLSPN/GTSE1/MAD2L1/NDC80/PBK/PLK1/ZWINT	14
C1c	GO:0000819	sister chromatid segregation	17/202	239/18903	8.37638e-10	2.36633e-06	2.94955e-07	AURKB/BIRC5/BUB3/CCNB1/CDC20/CDC6/FEN1/MAD2L1/NDC80/NUSAP1/PLK1/RAN/SMC4/TOP2A/TUBG1/UBE2C/ZWINT	17
C1c	GO:0007094	mitotic spindle assembly checkpoint signaling	9/202	46/18903	1.18985e-09	3.36132e-06	2.94955e-07	AURKB/BIRC5/BUB3/CCNB1/CDC20/MAD2L1/NDC80/PLK1/ZWINT	9
C1c	GO:0044772	mitotic cell cycle phase transition	23/202	473/18903	1.51183e-09	4.27092e-06	2.94955e-07	AURKB/BIRC5/BUB3/CCNA2/CCNB1/CCNB2/CDC20/CDC6/CDK1/CDKN3/CKS1B/CKS2/CLSPN/EIF4EBP1/GTSE1/MAD2L1/NASP/NDC80/PLK1/RRM2/UBE2C/UBE2S/ZWINT	23
C1c	GO:0046189	phenol-containing compound biosynthetic process	9/202	48/18903	1.77817e-09	5.02334e-06	2.94955e-07	DCT/OCA2/PARK7/PMEL/RAB38/SLC24A5/SNCA/TYR/TYRP1	9
C1c	GO:0006260	DNA replication	18/202	286/18903	1.87036e-09	5.28376e-06	2.94955e-07	CCNA2/CDC6/CDK1/CENPX/DUT/FEN1/GINS2/GMNN/MCM3/MCM7/NASP/ORC6/PCLAF/PCNA/RFC2/RFC4/RPA3/RRM2	18
C1c	GO:0000280	nuclear division	23/202	481/18903	2.08377e-09	5.88666e-06	2.94955e-07	AURKB/BIRC5/BUB3/CCNB1/CCNB2/CDC20/CDC6/CENPX/CKS2/MAD2L1/MKI67/NDC80/NUSAP1/PLK1/RAD51AP1/RAN/RANBP1/SMC4/TOP2A/TUBG1/UBE2C/UBE2S/ZWINT	23
C1c	GO:0048066	developmental pigmentation	9/202	49/18903	2.15828e-09	6.09713e-06	2.94955e-07	DCT/GPR143/OCA2/RAB27A/RAB32/RAB38/SLC24A5/TYR/TYRP1	9
C1c	GO:0045787	positive regulation of cell cycle	20/202	362/18903	2.17911e-09	6.15598e-06	2.94955e-07	AURKB/BIRC5/CCNB1/CDC6/CDK1/CKS1B/CKS2/EIF4EBP1/FEN1/MAD2L1/NDC80/NPM1/NUSAP1/PBK/PLSCR1/RAD51AP1/RANBP1/RRM2/SMC4/UBE2C	20
C1c	GO:1902100	negative regulation of metaphase/anaphase transition of cell cycle	9/202	50/18903	2.60789e-09	7.3673e-06	3.2818e-07	AURKB/BIRC5/BUB3/CCNB1/CDC20/MAD2L1/NDC80/PLK1/ZWINT	9
C1c	GO:0006582	melanin metabolic process	7/202	25/18903	5.85613e-09	1.65436e-05	4.49176e-07	DCT/OCA2/PMEL/RAB38/SLC24A5/TYR/TYRP1	7
C1c	GO:0045839	negative regulation of mitotic nuclear division	9/202	56/18903	7.46156e-09	2.10789e-05	5.22104e-07	AURKB/BIRC5/BUB3/CCNB1/CDC20/MAD2L1/NDC80/PLK1/ZWINT	9
C1c	GO:0044550	secondary metabolite biosynthetic process	7/202	26/18903	7.94143e-09	2.24345e-05	5.22104e-07	DCT/OCA2/PMEL/RAB38/SLC24A5/TYR/TYRP1	7
C1c	GO:0033044	regulation of chromosome organization	16/202	252/18903	1.36012e-08	3.84234e-05	7.98201e-07	AURKB/BIRC5/BUB3/CCNB1/CCT2/CCT5/CDC20/CDC6/FEN1/MAD2L1/NDC80/PLK1/SMC4/TOP2A/UBE2C/ZWINT	16
C1c	GO:0051784	negative regulation of nuclear division	9/202	63/18903	2.18544e-08	6.17388e-05	1.19734e-06	AURKB/BIRC5/BUB3/CCNB1/CDC20/MAD2L1/NDC80/PLK1/ZWINT	9
C1c	GO:1901617	organic hydroxy compound biosynthetic process	15/202	245/18903	6.33819e-08	0.000179054	3.241e-06	ASAH1/DAB2/DCT/DHFR/EBP/OCA2/PARK7/PGP/PMEL/PTS/RAB38/SLC24A5/SNCA/TYR/TYRP1	15
C1c	GO:0046148	pigment biosynthetic process	8/202	57/18903	1.56169e-07	0.000441177	7.6458e-06	DCT/GPR143/OCA2/PMEL/RAB38/SLC24A5/TYR/TYRP1	8
C1c	GO:1901991	negative regulation of mitotic cell cycle phase transition	13/202	194/18903	1.73898e-07	0.000491262	8.33642e-06	AURKB/BIRC5/BUB3/CCNB1/CDC20/CDC6/CDK1/CLSPN/GTSE1/MAD2L1/NDC80/PLK1/ZWINT	13
C1c	GO:0140694	non-membrane-bounded organelle assembly	18/202	386/18903	1.87519e-07	0.000529741	8.80594e-06	AURKB/BIRC5/C1QBP/CAPN3/CCNB2/CDC20/CENPA/CENPW/CENPX/CSRP2/LSM4/MRPS7/NDC80/NPM1/PLK1/RRP7A/SAC3D1/TUBB	18
C1c	GO:2000573	positive regulation of DNA biosynthetic process	8/202	74/18903	1.21962e-06	0.00344543	5.29512e-05	AURKB/CCT2/CCT5/GINS2/HSP90AA1/PCNA/RFC2/RFC4	8
C1c	GO:0032543	mitochondrial translation	10/202	131/18903	1.45955e-06	0.00412324	5.83344e-05	C1QBP/MALSU1/MRPL12/MRPL17/MRPL18/MRPL37/MRPS26/MRPS34/MRPS7/TUFM	10
C1c	GO:0140053	mitochondrial gene expression	11/202	163/18903	1.47037e-06	0.00415379	5.83344e-05	C1QBP/CHCHD10/MALSU1/MRPL12/MRPL17/MRPL18/MRPL37/MRPS26/MRPS34/MRPS7/TUFM	11
C1c	GO:1902850	microtubule cytoskeleton organization involved in mitosis	11/202	163/18903	1.47037e-06	0.00415379	5.83344e-05	AURKB/BIRC5/CCNB1/CDC20/CENPA/MAD2L1/NDC80/NUSAP1/PLK1/RAN/TUBG1	11
C1c	GO:0006275	regulation of DNA replication	10/202	136/18903	2.05397e-06	0.00580245	7.74801e-05	CCNA2/CDC6/CDK1/GINS2/GMNN/MCM3/MCM7/PCNA/RFC2/RFC4	10
C1c	GO:0051438	regulation of ubiquitin-protein transferase activity	7/202	56/18903	2.13483e-06	0.0060309	7.92317e-05	BUB3/CDC20/MAD2L1/PARK7/PLK1/UBE2C/UBE2S	7
C1c	GO:0050931	pigment cell differentiation	6/202	37/18903	2.43859e-06	0.00688902	8.25196e-05	OCA2/RAB27A/RAB32/RAB38/SLC24A5/TYRP1	6
C1c	GO:0031396	regulation of protein ubiquitination	12/202	210/18903	2.81072e-06	0.00794029	9.37336e-05	BUB3/CDC20/CENPX/HSP90AA1/HSPA5/MAD2L1/NPM1/PARK7/PLK1/TBC1D7/UBE2C/UBE2S	12
C1c	GO:0019748	secondary metabolic process	7/202	60/18903	3.42907e-06	0.00968713	0.00010959	DCT/OCA2/PMEL/RAB38/SLC24A5/TYR/TYRP1	7
C1c	GO:0051383	kinetochore organization	5/202	23/18903	3.81557e-06	0.010779	0.000120272	CENPA/CENPW/CENPX/NDC80/SMC4	5
C1c	GO:1904668	positive regulation of ubiquitin protein ligase activity	4/202	11/18903	3.93909e-06	0.0111279	0.000122487	CDC20/PLK1/UBE2C/UBE2S	4
C1c	GO:0034502	protein localization to chromosome	9/202	115/18903	4.02493e-06	0.0113704	0.000123488	AURKB/BUB3/CCT2/CCT5/CDK1/CENPA/NDC80/PLK1/VRK1	9
C1c	GO:1900182	positive regulation of protein localization to nucleus	8/202	87/18903	4.2e-06	0.011865	0.000127163	CCT2/CCT5/CDK1/HSP90AA1/NPM1/PARK7/PLK1/RAN	8
C1c	GO:0009147	pyrimidine nucleoside triphosphate metabolic process	5/202	25/18903	5.92077e-06	0.0167262	0.000168198	DTYMK/DUT/NME1/NME4/TYMS	5
C1c	GO:0044839	cell cycle G2/M phase transition	10/202	157/18903	7.44882e-06	0.0210429	0.000204049	AURKB/CCNA2/CCNB1/CCNB2/CDC6/CDK1/CLSPN/NDC80/NPM1/PLK1	10
C1c	GO:0071897	DNA biosynthetic process	11/202	198/18903	9.61e-06	0.0271482	0.000245701	AURKB/CCT2/CCT5/GINS2/HSP90AA1/PCLAF/PCNA/RFC2/RFC4/TK1/TYMS	11
C1c	GO:0032392	DNA geometric change	8/202	99/18903	1.10311e-05	0.0311629	0.000278936	GINS2/HMGB2/HMGB3/MCM3/MCM7/RFC2/RFC4/TOP2A	8
C1c	GO:0006271	DNA strand elongation involved in DNA replication	4/202	15/18903	1.57555e-05	0.0445093	0.000385683	MCM3/MCM7/PCNA/RFC4	4
C1d	GO:0048066	developmental pigmentation	9/83	49/18903	6.91743e-13	1.32815e-09	1.15048e-09	CITED1/DCT/GPR143/MITF/RAB27A/RAB32/RAB38/TYR/TYRP1	9
C1d	GO:0042438	melanin biosynthetic process	6/83	24/18903	7.53419e-10	1.44656e-06	4.1075e-07	CITED1/DCT/PMEL/RAB38/TYR/TYRP1	6
C1d	GO:0006582	melanin metabolic process	6/83	25/18903	9.8788e-10	1.89673e-06	4.1075e-07	CITED1/DCT/PMEL/RAB38/TYR/TYRP1	6
C1d	GO:0044550	secondary metabolite biosynthetic process	6/83	26/18903	1.27976e-09	2.45714e-06	4.25689e-07	CITED1/DCT/PMEL/RAB38/TYR/TYRP1	6
C1d	GO:0046148	pigment biosynthetic process	7/83	57/18903	5.38454e-09	1.03383e-05	1.49256e-06	CITED1/DCT/GPR143/PMEL/RAB38/TYR/TYRP1	7
C1d	GO:0033059	cellular pigmentation	7/83	64/18903	1.23436e-08	2.36997e-05	2.58518e-06	GPR143/MLPH/PMEL/RAB27A/RAB32/RAB38/TYRP1	7
C1d	GO:0050931	pigment cell differentiation	6/83	37/18903	1.2435e-08	2.38753e-05	2.58518e-06	CITED1/MITF/RAB27A/RAB32/RAB38/TYRP1	6
C1d	GO:0019748	secondary metabolic process	6/83	60/18903	2.47105e-07	0.000474442	3.73614e-05	CITED1/DCT/PMEL/RAB38/TYR/TYRP1	6
C1d	GO:0032438	melanosome organization	5/83	39/18903	7.39741e-07	0.0014203	0.000102525	GPR143/PMEL/RAB32/RAB38/TYRP1	5
C1d	GO:1901617	organic hydroxy compound biosynthetic process	8/83	245/18903	1.21261e-05	0.0232821	0.00126047	APOE/ASAH1/CITED1/DCT/PMEL/RAB38/TYR/TYRP1	8
C1e	GO:0051402	neuron apoptotic process	9/91	255/18903	3.84297e-06	0.00881961	0.00287907	G6PD/GAPDH/ITGA1/MDK/NEFL/NQO1/PRNP/SOD1/TFAP2B	9
C1e	GO:0022408	negative regulation of cell-cell adhesion	8/91	202/18903	5.88991e-06	0.0135173	0.00287907	ANXA1/CD74/CD9/FXYD5/HLA-DRB1/MDK/PRNP/SERPINE2	8
C1e	GO:0051962	positive regulation of nervous system development	9/91	279/18903	7.9578e-06	0.0182632	0.00287907	FN1/ID4/MAP2K2/MDK/METRN/NEFL/SERPINE2/THBS2/TRPV2	9
C1e	GO:0043523	regulation of neuron apoptotic process	8/91	218/18903	1.02878e-05	0.0236105	0.00287907	G6PD/ITGA1/MDK/NEFL/NQO1/PRNP/SOD1/TFAP2B	8
C1e	GO:0070997	neuron death	10/91	368/18903	1.09661e-05	0.0251672	0.00287907	G6PD/GAPDH/ITGA1/MDK/NEFL/NQO1/PRNP/SLC7A11/SOD1/TFAP2B	10
C1e	GO:0050767	regulation of neurogenesis	10/91	377/18903	1.35192e-05	0.0310265	0.00287907	FN1/HEY1/ID4/MAP2K2/MDK/METRN/NEFL/S100A10/SERPINE2/TRPV2	10
C1e	GO:0014812	muscle cell migration	6/91	108/18903	1.35948e-05	0.0312001	0.00287907	ABHD2/ANXA1/CCN3/CYP1B1/MDK/S100A11	6
C1e	GO:0010720	positive regulation of cell development	9/91	307/18903	1.70674e-05	0.0391697	0.00287907	FN1/ID4/MAP2K2/MDK/METRN/NEFL/S100A10/SERPINE2/TRPV2	9
C1f	GO:0140014	mitotic nuclear division	57/146	325/18903	7.63731e-63	1.43352e-59	1.1464e-59	ANLN/AURKA/AURKB/BAZ1B/BIRC5/BUB1/BUB1B/BUB3/CDCA2/CDCA5/CDCA8/CENPE/CENPF/CENPK/DLGAP5/ESCO2/FBXO5/KIF11/KIF14/KIF18A/KIF20B/KIF22/KIF23/KIF2C/KIFC1/KPNB1/MAD2L1/MKI67/MYBL2/NCAPD2/NCAPD3/NCAPG/NCAPG2/NCAPH/NDC80/NUF2/NUSAP1/PKMYT1/PRC1/PSRC1/RACGAP1/RAD21/RANBP1/SGO1/SGO2/SMC1A/SMC2/SMC3/SMC4/SPC25/SPDL1/TACC3/TPX2/TTK/UBE2C/UBE2S/ZWINT	57
C1f	GO:0000280	nuclear division	62/146	481/18903	4.45958e-60	8.37063e-57	3.34703e-57	ANLN/ASPM/AURKA/AURKB/BAZ1B/BIRC5/BUB1/BUB1B/BUB3/CDCA2/CDCA5/CDCA8/CENPE/CENPF/CENPK/CKS2/DLGAP5/ESCO2/FBXO5/KIF11/KIF14/KIF18A/KIF20B/KIF22/KIF23/KIF2C/KIFC1/KPNB1/MAD2L1/MKI67/MND1/MYBL2/NCAPD2/NCAPD3/NCAPG/NCAPG2/NCAPH/NDC80/NUF2/NUSAP1/PKMYT1/PRC1/PSRC1/RACGAP1/RAD21/RAD51AP1/RANBP1/SGO1/SGO2/SMC1A/SMC2/SMC3/SMC4/SPC25/SPDL1/TACC3/TOP2A/TPX2/TTK/UBE2C/UBE2S/ZWINT	62
C1f	GO:0007059	chromosome segregation	57/146	382/18903	1.32859e-58	2.49377e-55	6.64763e-56	AURKB/BAZ1B/BIRC5/BRCA1/BUB1/BUB1B/BUB3/CDCA2/CDCA5/CDCA8/CENPE/CENPF/CENPK/CENPW/DLGAP5/ECT2/ESCO2/FBXO5/FEN1/HJURP/KIF11/KIF14/KIF18A/KIF22/KIF23/KIF2C/KIFC1/KNL1/KPNB1/MAD2L1/MKI67/MND1/NCAPD2/NCAPD3/NCAPG/NCAPG2/NCAPH/NDC80/NUF2/NUSAP1/PRC1/PSRC1/RACGAP1/RAD21/SGO1/SGO2/SMC1A/SMC2/SMC3/SMC4/SPC25/SPDL1/TACC3/TOP2A/TTK/UBE2C/ZWINT	57
C1f	GO:0098813	nuclear chromosome segregation	52/146	321/18903	4.3736e-55	8.20926e-52	1.09417e-52	AURKB/BAZ1B/BIRC5/BUB1/BUB1B/BUB3/CDCA5/CDCA8/CENPE/CENPF/CENPK/DLGAP5/ECT2/ESCO2/FBXO5/FEN1/KIF11/KIF14/KIF18A/KIF22/KIF23/KIF2C/KIFC1/KNL1/KPNB1/MAD2L1/MND1/NCAPD2/NCAPD3/NCAPG/NCAPG2/NCAPH/NDC80/NUF2/NUSAP1/PRC1/PSRC1/RACGAP1/RAD21/SGO1/SGO2/SMC1A/SMC2/SMC3/SMC4/SPC25/SPDL1/TACC3/TOP2A/TTK/UBE2C/ZWINT	52
C1f	GO:0044772	mitotic cell cycle phase transition	45/146	473/18903	1.09577e-36	2.05676e-33	2.34973e-34	ANLN/AURKA/AURKB/BIRC5/BRCA1/BUB1/BUB1B/BUB3/CCNA2/CCNF/CDCA5/CDCA8/CDK1/CDKN1A/CENPE/CENPF/CIT/CKS1B/CKS2/CLSPN/DBF4/DLGAP5/EZH2/FBXO5/FOXM1/GTSE1/KIF14/MAD2L1/MELK/NASP/NDC80/NUF2/PKMYT1/PRKDC/RAD21/RRM1/RRM2/SPC25/SPDL1/TACC3/TOPBP1/TTK/UBE2C/UBE2S/ZWINT	45
C1f	GO:0051983	regulation of chromosome segregation	28/146	132/18903	8.76444e-33	1.64509e-29	1.64449e-30	AURKB/BIRC5/BUB1/BUB1B/BUB3/CDCA2/CDCA8/CENPE/CENPF/DLGAP5/FBXO5/KIF2C/MAD2L1/MKI67/NCAPG/NCAPG2/NCAPH/NDC80/NUF2/RAD21/SMC2/SMC4/SPC25/SPDL1/TACC3/TTK/UBE2C/ZWINT	28
C1f	GO:1905818	regulation of chromosome separation	25/146	111/18903	4.95985e-30	9.30965e-27	8.27222e-28	AURKB/BIRC5/BUB1/BUB1B/BUB3/CDCA8/CENPE/CENPF/DLGAP5/FBXO5/MAD2L1/NCAPG/NCAPG2/NCAPH/NDC80/NUF2/RAD21/SMC2/SMC4/SPC25/SPDL1/TACC3/TTK/UBE2C/ZWINT	25
C1f	GO:0033044	regulation of chromosome organization	31/146	252/18903	1.4574e-28	2.73554e-25	1.68279e-26	AURKB/BAZ1B/BIRC5/BUB1/BUB1B/BUB3/CDCA5/CDCA8/CENPE/CENPF/DLGAP5/DNMT1/FBXO5/FEN1/MAD2L1/NCAPD2/NCAPG/NCAPH/NDC80/NUF2/PARP1/RAD21/SMC2/SMC4/SPC25/SPDL1/TACC3/TOP2A/TTK/UBE2C/ZWINT	31
C1f	GO:1902850	microtubule cytoskeleton organization involved in mitosis	27/146	163/18903	1.60689e-28	3.01613e-25	1.72287e-26	AURKA/AURKB/BIRC5/CDCA8/CENPA/CENPE/CKAP5/DLGAP5/KIF11/KIF23/KIFC1/KPNB1/MAD2L1/MYBL2/NDC80/NUF2/NUSAP1/PRC1/PSRC1/RACGAP1/SMC1A/SMC3/SPC25/SPDL1/TACC3/TPX2/TTK	27
C1f	GO:1901990	regulation of mitotic cell cycle phase transition	33/146	354/18903	1.99196e-26	3.73891e-23	1.99336e-24	ANLN/AURKA/AURKB/BIRC5/BRCA1/BUB1/BUB1B/BUB3/CDCA5/CDCA8/CDK1/CDKN1A/CENPE/CENPF/CLSPN/DLGAP5/EZH2/FBXO5/GTSE1/KIF14/MAD2L1/NDC80/NUF2/PRKDC/RAD21/RRM1/RRM2/SPC25/SPDL1/TOPBP1/TTK/UBE2C/ZWINT	33
C1f	GO:0007088	regulation of mitotic nuclear division	23/146	118/18903	4.13419e-26	7.75988e-23	3.87853e-24	AURKA/AURKB/BIRC5/BUB1/BUB1B/BUB3/CDCA2/CDCA8/CENPF/DLGAP5/FBXO5/KIF20B/MAD2L1/MKI67/NDC80/NUF2/NUSAP1/PKMYT1/RAD21/SPC25/SPDL1/TTK/ZWINT	23
C1f	GO:0051783	regulation of nuclear division	24/146	145/18903	2.09933e-25	3.94044e-22	1.85365e-23	AURKA/AURKB/BIRC5/BUB1/BUB1B/BUB3/CDCA2/CDCA8/CENPF/DLGAP5/FBXO5/KIF20B/MAD2L1/MKI67/NDC80/NUF2/NUSAP1/PKMYT1/RAD21/RAD51AP1/SPC25/SPDL1/TTK/ZWINT	24
C1f	GO:0007093	mitotic cell cycle checkpoint signaling	22/146	141/18903	9.3053e-23	1.7466e-19	5.5871e-21	AURKB/BIRC5/BRCA1/BUB1/BUB1B/BUB3/CDCA8/CDK1/CDKN1A/CENPF/CLSPN/GTSE1/MAD2L1/NDC80/NUF2/PBK/PRKDC/SPC25/SPDL1/TOPBP1/TTK/ZWINT	22
C1f	GO:0006260	DNA replication	26/146	286/18903	1.30666e-20	2.45261e-17	4.77e-19	BRCA1/CCNA2/CDK1/DBF4/DUT/ESCO2/FBXO5/FEN1/GINS2/GMNN/ID3/MCM3/MCM4/MCM7/NASP/NUCKS1/ORC6/PARP1/PCLAF/PCNA/RFC3/RRM1/RRM2/SMC3/SUPT16H/TOPBP1	26
C1f	GO:0050000	chromosome localization	17/146	89/18903	2.2513e-19	4.2257e-16	6.75865e-18	AURKB/BIRC5/CDCA5/CDCA8/CENPE/CENPF/DLGAP5/KIF14/KIF18A/KIF22/KIF2C/KIFC1/KPNB1/NDC80/NUF2/PSRC1/SPDL1	17
C1f	GO:0140694	non-membrane-bounded organelle assembly	27/146	386/18903	2.01405e-18	3.78037e-15	5.30386e-17	ANLN/ASPM/AURKA/AURKB/BIRC5/BRCA1/CDCA8/CENPA/CENPE/CENPF/CENPK/CENPW/DLGAP5/FBXO5/KIF11/KIF23/KIFC1/KPNB1/MYBL2/NDC80/PRC1/PRKDC/RACGAP1/SMC1A/SMC3/TPX2/TUBB	27
C1f	GO:0044839	cell cycle G2/M phase transition	18/146	157/18903	2.51228e-16	4.71555e-13	6.18207e-15	AURKA/AURKB/BRCA1/CCNA2/CDK1/CDKN1A/CENPF/CIT/CLSPN/FBXO5/FOXM1/KIF14/MELK/NDC80/PKMYT1/RAD21/RRM1/TOPBP1	18
C1f	GO:0051383	kinetochore organization	10/146	23/18903	5.80471e-16	1.08954e-12	1.40535e-14	CENPA/CENPE/CENPF/CENPK/CENPW/DLGAP5/NDC80/NUF2/SMC2/SMC4	10
C1f	GO:0030261	chromosome condensation	12/146	49/18903	2.05657e-15	3.86018e-12	4.82346e-14	BAZ1B/CDCA5/CDK1/NCAPD2/NCAPD3/NCAPG/NCAPG2/NCAPH/NUSAP1/SMC2/SMC4/TOP2A	12
C1f	GO:0000281	mitotic cytokinesis	13/146	85/18903	9.28652e-14	1.74308e-10	1.99136e-12	ANLN/AURKB/BIRC5/CDCA8/CENPA/CEP55/CIT/CKAP2/ECT2/KIF20B/KIF23/NUSAP1/RACGAP1	13
C1f	GO:0006275	regulation of DNA replication	15/146	136/18903	1.55572e-13	2.92008e-10	3.28903e-12	CCNA2/CDK1/DBF4/ESCO2/FBXO5/GINS2/GMNN/ID3/MCM3/MCM4/MCM7/NUCKS1/PCNA/RFC3/SMC3	15
C1f	GO:0034508	centromere complex assembly	9/146	32/18903	1.83877e-12	3.45138e-09	3.6317e-11	CENPA/CENPE/CENPF/CENPK/CENPW/DLGAP5/HELLS/HJURP/NASP	9
C1f	GO:0034502	protein localization to chromosome	13/146	115/18903	5.04306e-12	9.46583e-09	9.46237e-11	AURKB/BUB1B/BUB3/CDCA5/CDK1/CENPA/ESCO2/EZH2/KNL1/NDC80/RAD21/SPDL1/TTK	13
C1f	GO:0006302	double-strand break repair	17/146	300/18903	1.72239e-10	3.23293e-07	2.69313e-09	BRCA1/CDCA5/DEK/ESCO2/FEN1/FOXM1/GINS2/HMGB1/HMGB2/MCM3/MCM4/MCM7/NUCKS1/PARP1/PRKDC/RAD21/RAD51AP1	17
C1f	GO:0051302	regulation of cell division	13/146	190/18903	2.7983e-09	5.25241e-06	4.15881e-08	ASPM/AURKA/AURKB/BIRC5/CDCA8/CIT/ECT2/KIF14/KIF20B/KIF23/ORC6/PRC1/RACGAP1	13
C1f	GO:0071824	protein-DNA complex subunit organization	15/146	277/18903	4.0292e-09	7.5628e-06	5.87188e-08	ANP32E/CENPA/CENPE/CENPF/CENPK/CENPW/DLGAP5/DNAJC9/GMNN/HELLS/HJURP/HMGB1/HMGB2/NASP/SUPT16H	15
C1f	GO:0051054	positive regulation of DNA metabolic process	14/146	301/18903	9.13434e-08	0.000171451	1.19227e-06	AURKB/BRCA1/CDK1/DBF4/FOXM1/GINS2/HMGB1/HNRNPAB/PARP1/PCNA/PRKDC/RAD51AP1/RFC3/USP1	14
C1f	GO:0051438	regulation of ubiquitin-protein transferase activity	7/146	56/18903	2.39846e-07	0.000450191	2.97538e-06	BUB1B/BUB3/FBXO5/MAD2L1/RPS20/UBE2C/UBE2S	7
C1f	GO:0051653	spindle localization	7/146	59/18903	3.46063e-07	0.000649561	4.22324e-06	ASPM/CENPA/KPNB1/MAD2L1/NDC80/NUSAP1/SPDL1	7
C1f	GO:0040001	establishment of mitotic spindle localization	6/146	38/18903	4.31214e-07	0.000809388	5.05683e-06	CENPA/KPNB1/MAD2L1/NDC80/NUSAP1/SPDL1	6
C1f	GO:0051444	negative regulation of ubiquitin-protein transferase activity	5/146	22/18903	6.07859e-07	0.00114095	6.83546e-06	BUB1B/BUB3/FBXO5/MAD2L1/RPS20	5
C1f	GO:0006338	chromatin remodeling	14/146	373/18903	1.21636e-06	0.00228311	1.28579e-05	ANP32E/BAZ1B/CENPW/DEK/DNAJC9/DNMT1/EZH2/HELLS/HJURP/HMGB1/HMGB2/LMNB1/NASP/SUPT16H	14
C1f	GO:0009314	response to radiation	15/146	452/18903	2.29841e-06	0.00431412	2.34697e-05	AURKB/BRCA1/CDKN1A/ECT2/FEN1/NUCKS1/PARP1/PBK/PCLAF/PCNA/PRKDC/RAD51AP1/SMC1A/TOPBP1/USP1	15
C1f	GO:0051642	centrosome localization	5/146	32/18903	4.36804e-06	0.0081988	4.34215e-05	ASPM/AURKA/DLGAP5/MAD2L1/SYNE2	5
C1f	GO:0061842	microtubule organizing center localization	5/146	33/18903	5.11615e-06	0.00960302	4.98676e-05	ASPM/AURKA/DLGAP5/MAD2L1/SYNE2	5
C1f	GO:2001020	regulation of response to DNA damage stimulus	12/146	312/18903	5.66965e-06	0.0106419	5.42497e-05	BAZ1B/BRCA1/DEK/FBXO5/FOXM1/HMGB1/PARP1/PBK/PCNA/PRKDC/RAD51AP1/USP1	12
C1f	GO:0009263	deoxyribonucleotide biosynthetic process	4/146	16/18903	5.78258e-06	0.0108539	5.42497e-05	DUT/RRM1/RRM2/TYMS	4
C1f	GO:0009265	2'-deoxyribonucleotide biosynthetic process	4/146	16/18903	5.78258e-06	0.0108539	5.42497e-05	DUT/RRM1/RRM2/TYMS	4
C1f	GO:0046385	deoxyribose phosphate biosynthetic process	4/146	16/18903	5.78258e-06	0.0108539	5.42497e-05	DUT/RRM1/RRM2/TYMS	4
C1f	GO:0031100	animal organ regeneration	6/146	65/18903	1.08707e-05	0.0204043	9.88941e-05	AURKA/CCNA2/CDK1/EZH2/PCNA/TYMS	6
C1f	GO:0042770	signal transduction in response to DNA damage	9/146	181/18903	1.16271e-05	0.021824	0.000105137	BRCA1/CDK1/CDKN1A/CLSPN/FOXM1/GTSE1/PBK/PRKDC/TOPBP1	9
C1f	GO:0071478	cellular response to radiation	9/146	189/18903	1.64303e-05	0.0308397	0.000145075	AURKB/BRCA1/CDKN1A/ECT2/NUCKS1/PARP1/PBK/PCNA/RAD51AP1	9
C1f	GO:0009411	response to UV	8/146	149/18903	2.07814e-05	0.0390067	0.00018136	AURKB/CDKN1A/FEN1/PARP1/PBK/PCLAF/PCNA/USP1	8
TNRC6B	0.362742	0.883	0.889	5.84723e-141	C1b	TNRC6B
COL6A1	0.380288	0.78	0.738	1.14993e-139	C1b	COL6A1
ST13	0.290337	0.993	0.999	9.13194e-139	C1b	ST13
MAF	0.418989	0.727	0.642	1.42736e-138	C1b	MAF
P2RX7	0.481782	0.755	0.694	3.75266e-134	C1b	P2RX7
ZKSCAN1	0.337015	0.861	0.86	1.4749e-133	C1b	ZKSCAN1
CDC421	0.363994	0.997	1	2.18274e-132	C1b	CDC42
RPL39	0.461209	0.999	1	4.11198e-131	C1b	RPL39
DYNC1I2	0.372087	0.976	0.987	2.22846e-129	C1b	DYNC1I2
RRBP1	0.312998	0.929	0.961	5.03222e-129	C1b	RRBP1
IFITM3	0.334051	0.974	0.991	8.13798e-128	C1b	IFITM3
RHOQ	0.306566	0.987	0.994	1.49152e-127	C1b	RHOQ
ERBB3	0.332736	0.846	0.842	2.73707e-127	C1b	ERBB3
DYNC1H1	0.31811	0.977	0.988	9.12735e-127	C1b	DYNC1H1
ANKRD28	0.429329	0.899	0.918	9.24971e-127	C1b	ANKRD28
SLC5A3	0.459798	0.81	0.778	2.44113e-126	C1b	SLC5A3
MMP2	0.380659	0.839	0.791	5.16903e-125	C1b	MMP2
CHD9	0.350049	0.879	0.89	5.5087e-124	C1b	CHD9
PTPRA	0.378187	0.886	0.886	2.71911e-123	C1b	PTPRA
MXI1	0.356321	0.86	0.877	3.26056e-123	C1b	MXI1
GTF2I	0.275654	0.951	0.976	2.14247e-122	C1b	GTF2I
S100A13	0.314986	0.989	0.997	5.62489e-122	C1b	S100A13
ACTR2	0.289205	0.985	0.996	1.31394e-121	C1b	ACTR2
YWHAZ1	0.294263	0.998	1	2.51202e-121	C1b	YWHAZ
ARGLU1	0.462281	0.919	0.933	1.40377e-119	C1b	ARGLU1
ERBIN	0.332354	0.837	0.852	4.12819e-119	C1b	ERBIN
KIT	0.368145	0.746	0.691	3.81337e-117	C1b	KIT
KDM5B	0.316868	0.897	0.919	3.28004e-116	C1b	KDM5B
SLC39A10	0.376352	0.955	0.958	1.76041e-115	C1b	SLC39A10
CADM1	0.404608	0.698	0.631	8.86289e-115	C1b	CADM1
UBL3	0.303449	0.976	0.989	2.34855e-114	C1b	UBL3
PRAG1	0.385702	0.693	0.608	1.29334e-113	C1b	PRAG1
JARID2	0.368428	0.779	0.753	1.42793e-113	C1b	JARID2
SMARCA1	0.34284	0.899	0.935	8.93722e-112	C1b	SMARCA1
MTRNR2L12	0.381101	0.789	0.777	1.29257e-111	C1b	MTRNR2L12
ROMO1	0.400172	0.98	0.995	3.29506e-111	C1b	ROMO1
NORAD	0.330689	0.915	0.943	4.79913e-111	C1b	NORAD
TSC22D1	0.356348	0.834	0.827	2.66835e-110	C1b	TSC22D1
KCNQ1OT1	0.449185	0.571	0.427	8.63446e-110	C1b	KCNQ1OT1
RBBP4	0.432292	0.913	0.917	1.06757e-109	C1b	RBBP4
EMCN	0.312169	0.391	0.214	1.50464e-109	C1b	EMCN
CTNNB11	0.721287	0.996	0.997	2.97914e-109	C1b	CTNNB1
MAP4K4	0.296704	0.893	0.922	3.57865e-107	C1b	MAP4K4
PDCD4	0.298532	0.696	0.641	1.9896e-106	C1b	PDCD4
IFI16	0.356218	0.977	0.994	2.24758e-106	C1b	IFI16
GOLGB1	0.296672	0.881	0.919	3.32986e-105	C1b	GOLGB1
DDX5	0.252838	0.99	0.996	2.30314e-104	C1b	DDX5
HMCN1	0.386638	0.687	0.628	4.59134e-104	C1b	HMCN1
EIF2S3	0.286572	0.986	0.995	5.80186e-103	C1b	EIF2S3
ANKRD50	0.32619	0.704	0.676	8.19517e-102	C1b	ANKRD50
ARID1B	0.340895	0.831	0.847	1.40384e-101	C1b	ARID1B
UBE2H	0.291954	0.823	0.848	2.34551e-101	C1b	UBE2H
MACF1	0.315871	0.881	0.909	2.49117e-101	C1b	MACF1
IGF2R	0.287602	0.918	0.939	2.24797e-100	C1b	IGF2R
ARRDC3	0.314022	0.382	0.226	5.58431e-98	C1b	ARRDC3
LSAMP	0.30695	0.697	0.66	6.88504e-98	C1b	LSAMP
FSCN1	0.285744	0.933	0.953	2.80057e-97	C1b	FSCN1
SCARB2	0.279445	0.906	0.939	1.50179e-94	C1b	SCARB2
IGF2BP2	0.315548	0.879	0.888	6.38153e-93	C1b	IGF2BP2
TMSB4X	0.298791	0.996	0.998	7.25726e-93	C1b	TMSB4X
SLC23A2	0.298188	0.781	0.777	1.53385e-92	C1b	SLC23A2
INPP4B	0.278072	0.865	0.902	3.84058e-91	C1b	INPP4B
LRP1	0.293278	0.711	0.706	2.06021e-90	C1b	LRP1
GULP1	0.279442	0.739	0.746	1.02531e-88	C1b	GULP1
CDH19	0.311117	0.706	0.676	1.52927e-88	C1b	CDH19
L1CAM	0.330799	0.556	0.432	2.54675e-88	C1b	L1CAM
IGSF3	0.386848	0.75	0.721	3.52533e-88	C1b	IGSF3
BTBD3	0.28419	0.778	0.784	3.54419e-88	C1b	BTBD3
ATP2B4	0.297664	0.682	0.65	5.73085e-88	C1b	ATP2B4
IFITM2	0.296311	0.81	0.826	1.97526e-87	C1b	IFITM2
DPYSL2	0.405703	0.75	0.731	8.48214e-87	C1b	DPYSL2
ABI1	0.314602	0.755	0.764	1.33748e-86	C1b	ABI1
F2R	0.317461	0.725	0.712	2.71284e-86	C1b	F2R
RPS6KA3	0.323194	0.732	0.726	1.71837e-84	C1b	RPS6KA3
AEBP1	0.291907	0.828	0.848	6.87908e-83	C1b	AEBP1
RGS3	0.315389	0.731	0.733	1.08654e-82	C1b	RGS3
COL2A1	0.352306	0.345	0.197	1.22881e-82	C1b	COL2A1
ARHGAP5	0.295494	0.869	0.911	3.04691e-82	C1b	ARHGAP5
RASSF3	0.543895	0.817	0.829	3.48453e-82	C1b	RASSF3
PRPF4B	0.318779	0.925	0.945	5.55058e-82	C1b	PRPF4B
IQGAP1	0.26067	0.951	0.971	9.31908e-82	C1b	IQGAP1
WDFY1	0.273238	0.891	0.929	1.03753e-81	C1b	WDFY1
ARID5B	0.278307	0.863	0.898	2.28474e-81	C1b	ARID5B
CDK6	0.301237	0.694	0.663	8.83275e-81	C1b	CDK6
S100A6	0.434897	0.959	0.966	1.13378e-80	C1b	S100A6
ODF2L	0.266114	0.785	0.824	2.13634e-80	C1b	ODF2L
PET100	0.347398	0.968	0.985	2.55535e-80	C1b	PET100
JUN	0.443641	0.734	0.73	1.29775e-79	C1b	JUN
TM9SF3	0.259479	0.93	0.958	3.26695e-79	C1b	TM9SF3
RBM6	0.332035	0.762	0.767	6.00408e-79	C1b	RBM6
DSTYK	0.284652	0.921	0.954	1.32709e-78	C1b	DSTYK
MIB1	0.283844	0.825	0.844	1.53027e-78	C1b	MIB1
TP53INP1	0.256351	0.458	0.338	4.86218e-78	C1b	TP53INP1
COL6A2	0.276143	0.564	0.472	5.33579e-78	C1b	COL6A2
ZNF704	0.265956	0.746	0.755	3.08287e-77	C1b	ZNF704
ENC1	0.322769	0.798	0.813	3.62845e-76	C1b	ENC1
C5orf24	0.25666	0.838	0.875	3.29939e-75	C1b	C5orf24
IL6ST	0.274321	0.71	0.73	3.34514e-75	C1b	IL6ST
NSG1	0.343076	0.963	0.981	7.51102e-75	C1b	NSG1
SOX6	0.297209	0.681	0.619	2.26065e-74	C1b	SOX6
KANSL1	0.283999	0.758	0.77	4.66721e-74	C1b	KANSL1
SNAI2	0.29108	0.921	0.937	9.61006e-74	C1b	SNAI2
PPP6R2	0.369662	0.666	0.649	2.55783e-73	C1b	PPP6R2
BCAT1	0.409129	0.734	0.707	3.44627e-73	C1b	BCAT1
LENG8	0.296077	0.709	0.704	2.55934e-71	C1b	LENG8
CTNND1	0.268563	0.793	0.823	3.91316e-71	C1b	CTNND1
RHOBTB3	0.276699	0.908	0.949	4.1999e-71	C1b	RHOBTB3
VGLL4	0.265002	0.795	0.845	1.33171e-70	C1b	VGLL4
SLC18B1	0.26894	0.876	0.938	2.00386e-69	C1b	SLC18B1
BTG1	0.305877	0.929	0.948	2.94785e-68	C1b	BTG1
RBMS1	0.255264	0.876	0.913	4.18533e-68	C1b	RBMS1
AFF4	0.259348	0.822	0.868	7.23773e-68	C1b	AFF4
BIRC6	0.272834	0.777	0.808	5.70308e-67	C1b	BIRC6
MOSPD1	0.351933	0.703	0.701	8.25643e-67	C1b	MOSPD1
VPS13C	0.271003	0.756	0.796	3.85444e-66	C1b	VPS13C
ZMYM2	0.258622	0.699	0.708	8.16105e-66	C1b	ZMYM2
PHACTR1	0.258734	0.983	0.994	9.42307e-65	C1b	PHACTR1
NR2F1	0.61241	0.559	0.485	1.99513e-64	C1b	NR2F1
MAML2	0.271774	0.521	0.437	4.13955e-64	C1b	MAML2
YWHAG	0.324466	0.902	0.934	7.91871e-64	C1b	YWHAG
AHNAK	0.273478	0.908	0.95	2.22798e-63	C1b	AHNAK
ETNK1	0.269254	0.782	0.813	3.55196e-63	C1b	ETNK1
CXXC5	0.255368	0.686	0.643	2.26594e-62	C1b	CXXC5
RPS21	0.32271	0.998	1	8.6867e-62	C1b	RPS21
ATP5ME	0.456245	0.994	0.999	1.47146e-61	C1b	ATP5ME
DSTN	0.297133	0.995	0.999	1.4031e-60	C1b	DSTN
RND3	0.416002	0.641	0.607	3.11093e-60	C1b	RND3
TRA2A	0.33494	0.686	0.679	7.09488e-60	C1b	TRA2A
NDUFA3	0.365317	0.95	0.972	3.08508e-59	C1b	NDUFA3
LPP	0.257348	0.751	0.778	4.93859e-59	C1b	LPP
BIK	0.253979	0.449	0.342	1.64871e-58	C1b	BIK
SHOC2	0.263194	0.692	0.711	3.93635e-58	C1b	SHOC2
CAV1	0.251127	0.944	0.975	1.64184e-57	C1b	CAV1
PIK3R1	0.288642	0.818	0.855	2.62826e-57	C1b	PIK3R1
STT3B	0.260852	0.92	0.952	2.71066e-57	C1b	STT3B
RTTN	0.303122	0.662	0.663	3.51667e-57	C1b	RTTN
NUDT4	0.371306	0.829	0.869	2.87479e-56	C1b	NUDT4
PTGDS	0.366422	0.472	0.338	3.9711e-56	C1b	PTGDS
TBL1XR1	0.265277	0.754	0.793	4.67499e-56	C1b	TBL1XR1
CDYL	0.281515	0.765	0.802	7.56916e-56	C1b	CDYL
MLLT11	0.254435	0.881	0.926	1.05856e-55	C1b	MLLT11
CAPZA1	0.259727	0.923	0.954	2.57382e-55	C1b	CAPZA1
ZMYND8	0.260584	0.797	0.838	3.64512e-55	C1b	ZMYND8
C1orf561	0.577303	0.561	0.504	5.6667e-55	C1b	C1orf56
TCAF1	0.252735	0.778	0.813	5.82807e-55	C1b	TCAF1
SPON2	0.393868	0.644	0.6	1.26926e-54	C1b	SPON2
ELK3	0.251414	0.634	0.627	1.71206e-54	C1b	ELK3
FABP3	0.288785	0.658	0.628	2.20439e-54	C1b	FABP3
CPEB2	0.262498	0.664	0.655	2.62169e-54	C1b	CPEB2
TFAP2B	0.323953	0.572	0.497	4.85949e-54	C1b	TFAP2B
POLR2J3	0.253112	0.61	0.575	5.56783e-54	C1b	POLR2J3
TINCR	0.267333	0.706	0.705	6.31348e-54	C1b	TINCR
SCD	0.323317	0.993	0.997	8.91166e-54	C1b	SCD
CDC42SE1	0.508067	0.823	0.871	2.06988e-53	C1b	CDC42SE1
SKIL	0.261417	0.627	0.608	1.01464e-52	C1b	SKIL
TLE1	0.331791	0.79	0.815	2.31177e-52	C1b	TLE1
ATP5MD	0.452625	0.995	1	4.61049e-52	C1b	ATP5MD
RIMS2	0.250555	0.342	0.233	4.88774e-52	C1b	RIMS2
LONRF1	0.273779	0.831	0.877	6.04689e-52	C1b	LONRF1
YWHAE1	0.282786	0.995	1	1.27463e-51	C1b	YWHAE
SEMA3C	0.308587	0.746	0.774	1.49807e-51	C1b	SEMA3C
YTHDF3	0.2514	0.716	0.755	1.59983e-51	C1b	YTHDF3
LINC00632	0.315237	0.643	0.623	1.80416e-49	C1b	LINC00632
PAG1	0.251631	0.912	0.941	6.41316e-49	C1b	PAG1
LZTS1	0.271504	0.754	0.8	3.67322e-48	C1b	LZTS1
A1BG	0.30516	0.871	0.912	4.08093e-48	C1b	A1BG
GLS	0.268989	0.849	0.889	1.09694e-46	C1b	GLS
DIP2A	0.267705	0.544	0.503	4.13945e-46	C1b	DIP2A
MBNL2	0.271197	0.602	0.587	7.12551e-46	C1b	MBNL2
SDC3	0.275009	0.676	0.683	1.43289e-45	C1b	SDC3
C6orf62	0.261781	0.684	0.704	5.05354e-45	C1b	C6orf62
N4BP2	0.256238	0.585	0.565	7.97742e-45	C1b	N4BP2
SMG1	0.279554	0.705	0.727	8.7759e-45	C1b	SMG1
RGS16	0.254052	0.353	0.249	1.66097e-44	C1b	RGS16
FIGN	0.285326	0.632	0.637	1.03475e-42	C1b	FIGN
ZNF608	0.257849	0.529	0.496	1.83208e-42	C1b	ZNF608
COL18A1	0.298519	0.707	0.734	1.9202e-40	C1b	COL18A1
NFKBIA	0.262118	0.737	0.777	2.42485e-39	C1b	NFKBIA
NSA2	0.271628	0.958	0.985	6.05209e-39	C1b	NSA2
VMP1	0.251681	0.922	0.961	1.13773e-38	C1b	VMP1
RPL38	0.348798	0.995	1	2.66956e-37	C1b	RPL38
ATP7A	0.257275	0.7	0.73	2.69451e-35	C1b	ATP7A
AL159166.1	0.401422	0.443	0.393	1.56165e-31	C1b	AL159166.1
NAV2	0.266095	0.644	0.662	3.59846e-31	C1b	NAV2
LYPD1	0.336715	0.604	0.573	4.58975e-29	C1b	LYPD1
SOX11	0.298346	0.622	0.62	1.66647e-28	C1b	SOX11
HMGCS1	0.256599	0.837	0.899	5.56437e-27	C1b	HMGCS1
FN1	0.268054	0.929	0.957	3.59173e-26	C1b	FN1
MDM4	0.253727	0.593	0.619	9.9705e-26	C1b	MDM4
IGFBP5	0.454629	0.589	0.569	1.09243e-25	C1b	IGFBP5
NMT1	0.25887	0.746	0.818	3.56885e-22	C1b	NMT1
SEC61G	0.267634	0.996	1	1.16773e-18	C1b	SEC61G
LMO4	0.275451	0.832	0.875	3.76002e-16	C1b	LMO4
TYRP1	1.08974	0.981	0.76	0	C1c	TYRP1
TUBA1B1	0.842902	1	0.985	0	C1c	TUBA1B
LGALS3	0.80022	1	0.93	0	C1c	LGALS3
HES6	0.707424	0.998	0.883	0	C1c	HES6
H2AFZ1	0.704744	1	0.999	0	C1c	H2AFZ
SMS	0.672697	1	0.993	0	C1c	SMS
UBE2T	0.622647	0.972	0.745	0	C1c	UBE2T
PMEL	0.604763	1	0.999	0	C1c	PMEL
RAB32	0.581245	1	0.991	0	C1c	RAB32
SLC7A5	0.580149	0.993	0.811	0	C1c	SLC7A5
FEN1	0.533873	0.889	0.517	0	C1c	FEN1
GSTO1	0.520057	1	0.998	0	C1c	GSTO1
GYPC	0.515768	1	0.996	0	C1c	GYPC
GINS2	0.474885	0.943	0.626	0	C1c	GINS2
MDH1	0.441428	1	0.973	0	C1c	MDH1
NME1	0.436889	1	0.986	0	C1c	NME1
SLC25A5	0.376095	1	0.993	0	C1c	SLC25A5
PRDX4	0.349615	1	0.992	0	C1c	PRDX4
NBL1	0.467992	0.99	0.819	4.51072e-302	C1c	NBL1
PLSCR1	0.41978	0.934	0.627	3.7855e-294	C1c	PLSCR1
RPL8	0.277265	1	0.999	2.24567e-290	C1c	RPL8
EIF4EBP1	0.411095	1	0.933	4.18809e-290	C1c	EIF4EBP1
RAN1	0.34789	1	0.998	6.5139e-290	C1c	RAN
RAB38	0.502592	1	0.972	1.75696e-285	C1c	RAB38
TK1	0.426856	0.91	0.559	1.98035e-279	C1c	TK1
NANS	0.374081	0.996	0.859	2.80247e-279	C1c	NANS
DUT	0.481812	1	0.97	2.33688e-277	C1c	DUT
CYCS	0.371031	1	0.983	2.51116e-276	C1c	CYCS
ZWINT	0.485632	0.941	0.664	8.09507e-275	C1c	ZWINT
CENPM	0.363612	0.929	0.608	7.64637e-272	C1c	CENPM
PSMA7	0.296376	1	0.998	3.41474e-270	C1c	PSMA7
MLANA	0.574247	0.999	0.955	1.56698e-269	C1c	MLANA
SSU72	0.4015	1	0.949	5.83589e-269	C1c	SSU72
SDF2L1	0.445684	0.994	0.882	1.2052e-264	C1c	SDF2L1
MRPL12	0.348716	0.998	0.94	1.80067e-263	C1c	MRPL12
SRM	0.39884	0.999	0.947	6.0106e-262	C1c	SRM
CENPU	0.353968	0.855	0.485	9.17216e-259	C1c	CENPU
CDK1	0.65988	0.832	0.51	5.36158e-255	C1c	CDK1
YBX1	0.250683	1	0.999	1.8149e-254	C1c	YBX1
MET	0.258446	0.735	0.345	5.60111e-254	C1c	MET
RFC2	0.309463	0.883	0.549	2.31202e-253	C1c	RFC2
PRELID1	0.313506	1	0.991	3.97738e-252	C1c	PRELID1
TBC1D7	0.373103	1	0.939	5.17001e-252	C1c	TBC1D7
PPIF	0.361366	0.984	0.78	5.85726e-250	C1c	PPIF
SEC11C	0.362261	1	0.947	1.11589e-247	C1c	SEC11C
AVPI1	0.334059	0.856	0.503	6.302e-247	C1c	AVPI1
TUBA1C	0.639474	0.999	0.942	1.58733e-246	C1c	TUBA1C
MRPL37	0.339862	0.992	0.84	5.99001e-246	C1c	MRPL37
RRM2	0.381113	0.819	0.454	5.66062e-245	C1c	RRM2
TTYH3	0.436215	1	0.984	1.19829e-244	C1c	TTYH3
RAD51AP1	0.277733	0.712	0.343	1.89292e-244	C1c	RAD51AP1
TUBG1	0.329215	0.941	0.661	4.16821e-244	C1c	TUBG1
MANF	0.43029	0.998	0.919	2.78448e-242	C1c	MANF
TUBB4B1	0.682381	0.999	0.929	1.90869e-241	C1c	TUBB4B
MAD2L1	0.490607	0.934	0.67	2.23251e-241	C1c	MAD2L1
CDC6	0.284806	0.684	0.323	9.07552e-241	C1c	CDC6
HSPA8	0.368691	1	0.995	4.53463e-240	C1c	HSPA8
DTYMK	0.414755	0.995	0.872	4.70959e-236	C1c	DTYMK
CLSPN	0.372137	0.819	0.457	1.55278e-235	C1c	CLSPN
PARK7	0.256179	1	0.995	4.88825e-232	C1c	PARK7
MRPL17	0.326479	0.997	0.889	8.35442e-232	C1c	MRPL17
LDHA	0.476573	0.993	0.979	2.45594e-230	C1c	LDHA
TSPAN10	0.329064	0.813	0.442	5.01501e-230	C1c	TSPAN10
HSP90AA11	0.355838	1	0.999	8.75242e-230	C1c	HSP90AA1
UBE2C	0.743648	0.846	0.516	8.92178e-230	C1c	UBE2C
TMEM97	0.395861	0.991	0.848	1.37645e-228	C1c	TMEM97
TMEM147	0.31916	1	0.959	2.65353e-228	C1c	TMEM147
PCLAF	0.462397	0.979	0.829	1.39855e-227	C1c	PCLAF
POLR3K	0.327802	0.983	0.799	2.68721e-225	C1c	POLR3K
GMNN	0.387078	0.966	0.77	3.86143e-225	C1c	GMNN
AURKB	0.468641	0.796	0.48	2.94622e-224	C1c	AURKB
GCSH	0.304637	0.999	0.974	1.08706e-223	C1c	GCSH
CYC1	0.335961	1	0.938	5.95459e-223	C1c	CYC1
TRPM1	0.48193	0.999	0.947	1.44736e-222	C1c	TRPM1
BAMBI	0.466646	0.981	0.783	1.89487e-222	C1c	BAMBI
MCM7	0.368224	0.903	0.614	4.01161e-222	C1c	MCM7
EBP	0.344627	0.996	0.895	5.08324e-221	C1c	EBP
CENPX	0.323076	0.998	0.927	1.73915e-219	C1c	CENPX
ORC6	0.408322	0.886	0.605	5.52542e-218	C1c	ORC6
LSM 4.00	0.295144	1	0.977	1.09896e-216	C1c	LSM 4.00
ACAT2	0.418968	0.998	0.912	2.43855e-216	C1c	ACAT2
NDC80	0.258196	0.603	0.262	1.91185e-215	C1c	NDC80
RFC4	0.268411	0.816	0.481	1.10381e-213	C1c	RFC4
ADI1	0.381949	0.999	0.917	2.39786e-213	C1c	ADI1
MTFP1	0.297296	0.966	0.728	6.03978e-213	C1c	MTFP1
NPM11	0.277584	1	0.999	1.38426e-212	C1c	NPM1
ENO1	0.276933	1	0.998	1.56087e-212	C1c	ENO1
SLC24A5	0.400587	0.994	0.842	2.56617e-210	C1c	SLC24A5
VRK1	0.29558	0.896	0.599	3.85916e-210	C1c	VRK1
FABP5	0.373512	1	0.999	2.40592e-209	C1c	FABP5
TPI1	0.281566	1	0.994	3.21663e-208	C1c	TPI1
PCNA	0.46568	0.972	0.792	3.52824e-208	C1c	PCNA
PBK	0.33622	0.799	0.43	1.68389e-207	C1c	PBK
SIGMAR1	0.299399	0.989	0.794	1.25096e-204	C1c	SIGMAR1
CDKN31	0.442104	0.912	0.583	1.01867e-203	C1c	CDKN3
C1QBP	0.291632	1	0.993	1.05306e-202	C1c	C1QBP
RANBP11	0.373563	1	0.988	7.69865e-199	C1c	RANBP1
PIR	0.428826	0.999	0.922	7.75489e-199	C1c	PIR
SAC3D1	0.287737	0.939	0.671	3.09696e-197	C1c	SAC3D1
SPCS2	0.255107	1	0.986	7.85463e-197	C1c	SPCS2
SIVA1	0.314523	0.999	0.948	2.50956e-196	C1c	SIVA1
DDX39A1	0.329932	0.993	0.839	9.95945e-195	C1c	DDX39A
CCT51	0.309296	1	0.976	1.22273e-194	C1c	CCT5
SNRPB	0.296913	1	0.985	2.51391e-194	C1c	SNRPB
COPRS	0.285864	1	0.958	2.47642e-193	C1c	COPRS
MDH2	0.271717	1	0.985	2.83743e-193	C1c	MDH2
C20orf27	0.284353	0.997	0.877	1.20142e-191	C1c	C20orf27
CD320	0.300441	0.996	0.859	1.69453e-190	C1c	CD320
CENPA	0.364031	0.675	0.34	1.98256e-190	C1c	CENPA
H2AFX	0.414502	0.892	0.637	1.06379e-189	C1c	H2AFX
ASAH1	0.302274	1	0.997	2.96787e-189	C1c	ASAH1
CDC20	0.388387	0.749	0.408	1.2581e-188	C1c	CDC20
CCNA2	0.262437	0.681	0.335	1.65077e-188	C1c	CCNA2
HIST1H1B	0.382387	0.585	0.277	1.33857e-187	C1c	HIST1H1B
MRPS34	0.267965	1	0.972	1.81189e-186	C1c	MRPS34
PYGL	0.339898	0.955	0.713	1.16413e-183	C1c	PYGL
PPIB	0.260986	1	0.998	1.2527e-181	C1c	PPIB
UBE2S1	0.557777	0.999	0.95	1.59063e-181	C1c	UBE2S
GGCT	0.330383	0.987	0.902	1.79216e-180	C1c	GGCT
CKS1B	0.485007	0.982	0.833	1.90691e-180	C1c	CKS1B
TUFM	0.276887	1	0.945	4.36809e-180	C1c	TUFM
HMGB2	0.501489	0.809	0.52	7.96618e-179	C1c	HMGB2
RPA3	0.288437	0.997	0.88	1.49893e-177	C1c	RPA3
TMEM106C	0.302976	0.991	0.821	2.53693e-176	C1c	TMEM106C
RRP7A	0.269057	0.985	0.801	1.56673e-174	C1c	RRP7A
DHFR	0.285192	0.907	0.644	4.54598e-173	C1c	DHFR
ITGB1BP1	0.269499	1	0.943	9.42886e-173	C1c	ITGB1BP1
ATAD2	0.276519	0.78	0.459	9.41225e-172	C1c	ATAD2
NASP	0.353017	0.992	0.915	2.24492e-171	C1c	NASP
TOMM40	0.2935	0.991	0.863	7.18661e-171	C1c	TOMM40
PGAM1	0.265994	1	0.973	7.92154e-171	C1c	PGAM1
RFLNB	0.284164	0.95	0.738	3.14233e-170	C1c	RFLNB
OCA2	0.274678	0.648	0.338	5.07172e-170	C1c	OCA2
MRPL18	0.276542	0.996	0.891	1.60725e-169	C1c	MRPL18
MCM3	0.337234	0.926	0.689	2.55935e-168	C1c	MCM3
DPP7	0.323227	0.999	0.917	5.73313e-167	C1c	DPP7
POP7	0.275444	0.985	0.849	7.0572e-167	C1c	POP7
CDCA3	0.312897	0.636	0.328	1.61648e-166	C1c	CDCA3
EEF1E1	0.283334	0.994	0.912	2.40632e-166	C1c	EEF1E1
PDIA6	0.271725	0.999	0.986	5.25907e-166	C1c	PDIA6
SSR3	0.257573	1	0.976	7.50847e-166	C1c	SSR3
TUBB	0.420084	1	0.997	1.68246e-165	C1c	TUBB
HSPD11	0.264816	1	0.998	7.32351e-164	C1c	HSPD1
PSMG1	0.288226	0.995	0.904	6.14053e-163	C1c	PSMG1
TYMS	0.437113	0.987	0.888	8.57134e-163	C1c	TYMS
DCT	0.522294	0.998	0.956	1.13611e-162	C1c	DCT
MKI67	0.358375	0.764	0.436	1.3287e-162	C1c	MKI67
MGST1	0.290452	1	0.991	7.95438e-162	C1c	MGST1
EXOSC8	0.270801	0.955	0.738	9.37145e-162	C1c	EXOSC8
BOLA3	0.25363	0.998	0.961	1.47464e-161	C1c	BOLA3
TSPAN4	0.286668	1	0.941	2.75604e-161	C1c	TSPAN4
GTSE1	0.273432	0.701	0.37	3.32345e-160	C1c	GTSE1
CCT2	0.269689	1	0.974	4.24549e-160	C1c	CCT2
PA2G4	0.277417	0.999	0.965	1.00757e-159	C1c	PA2G4
MRPS7	0.253549	0.999	0.92	1.01146e-159	C1c	MRPS7
VEGFB	0.281961	1	0.933	2.48634e-158	C1c	VEGFB
EBNA1BP2	0.263723	0.989	0.822	1.19517e-157	C1c	EBNA1BP2
POLR2E	0.263277	0.998	0.922	2.0249e-157	C1c	POLR2E
MRPS26	0.260765	0.999	0.929	2.79145e-157	C1c	MRPS26
RAB5IF	0.254419	0.999	0.941	3.15942e-156	C1c	RAB5IF
CCNB21	0.318535	0.875	0.575	3.82634e-155	C1c	CCNB2
VDAC3	0.252125	0.999	0.944	3.24603e-154	C1c	VDAC3
PGP	0.275202	0.997	0.917	8.61319e-154	C1c	PGP
AK2	0.259736	0.994	0.873	1.54234e-153	C1c	AK2
UGCG	0.375501	0.996	0.935	1.09939e-151	C1c	UGCG
TOP2A	0.287937	0.725	0.418	5.89454e-150	C1c	TOP2A
NUSAP1	0.34502	0.824	0.527	1.46807e-149	C1c	NUSAP1
MALSU1	0.250986	0.994	0.873	7.09167e-149	C1c	MALSU1
PPA1	0.259057	0.999	0.951	1.40138e-148	C1c	PPA1
CHCHD10	0.288088	1	0.975	1.67854e-148	C1c	CHCHD10
TUBB6	0.294121	0.968	0.771	6.55463e-148	C1c	TUBB6
HIST1H4C	0.740371	0.969	0.84	1.42882e-147	C1c	HIST1H4C
PTS	0.250767	0.994	0.874	9.72457e-147	C1c	PTS
CENPW1	0.347269	0.968	0.78	2.52003e-146	C1c	CENPW
SMC4	0.318684	0.884	0.622	2.6452e-146	C1c	SMC4
BIRC51	0.325989	0.892	0.591	2.77001e-146	C1c	BIRC5
PLK1	0.314711	0.583	0.298	1.04589e-144	C1c	PLK1
NME4	0.265574	1	0.987	1.76646e-144	C1c	NME4
HACD1	0.280506	1	0.915	7.07647e-141	C1c	HACD1
SPP1	0.585298	0.8	0.543	2.43665e-140	C1c	SPP1
QPCT	0.473317	0.916	0.652	2.84513e-139	C1c	QPCT
IMPDH2	0.250961	0.994	0.87	1.00942e-138	C1c	IMPDH2
CBR3	0.256224	0.92	0.657	1.16793e-136	C1c	CBR3
HSPA5	0.33423	0.999	0.962	4.86209e-136	C1c	HSPA5
RAB27A	0.326467	0.973	0.796	6.19374e-136	C1c	RAB27A
PHGDH	0.283181	0.994	0.812	3.11922e-133	C1c	PHGDH
SLC3A2	0.291139	1	0.989	8.46358e-132	C1c	SLC3A2
SLC16A6	0.344935	0.86	0.582	2.48476e-129	C1c	SLC16A6
PRXL2A	0.257145	0.999	0.961	1.81154e-127	C1c	PRXL2A
PRMT1	0.258578	1	0.939	5.60216e-124	C1c	PRMT1
SNCA	0.258272	1	0.99	7.24121e-123	C1c	SNCA
CTSL	0.273479	0.99	0.874	8.62671e-123	C1c	CTSL
HIST1H1D	0.400102	0.649	0.394	1.26514e-119	C1c	HIST1H1D
RPL22L1	0.335315	1	0.991	1.75215e-115	C1c	RPL22L1
GPR143	0.315425	0.981	0.955	1.01102e-114	C1c	GPR143
CHCHD6	0.290106	0.993	0.901	2.36234e-114	C1c	CHCHD6
GLA	0.264182	0.994	0.859	1.47693e-111	C1c	GLA
KPNA2	0.422376	0.998	0.947	1.91876e-111	C1c	KPNA2
DANCR	0.265164	0.998	0.968	9.67749e-109	C1c	DANCR
DAB2	0.262463	0.99	0.876	2.80199e-105	C1c	DAB2
CCNB11	0.341741	0.913	0.701	3.13098e-101	C1c	CCNB1
HMGB31	0.284321	0.994	0.92	4.03064e-101	C1c	HMGB3
BUB3	0.26263	0.991	0.875	1.76909e-100	C1c	BUB3
CSRP2	0.285753	0.92	0.678	3.44955e-95	C1c	CSRP2
HMGN21	0.26528	0.995	0.9	1.72914e-89	C1c	HMGN2
CKS2	0.390546	1	0.989	1.98032e-89	C1c	CKS2
TNFRSF14	0.272758	0.95	0.806	3.46014e-86	C1c	TNFRSF14
TYR	0.258877	0.981	0.772	7.12077e-82	C1c	TYR
GNG11	0.254211	0.992	0.922	3.2525e-70	C1c	GNG11
CAPN3	0.272197	0.999	0.955	2.89044e-69	C1c	CAPN3
UCHL1	0.267013	0.968	0.85	3.24808e-52	C1c	UCHL1
GDF15	0.375431	0.706	0.539	1.07319e-50	C1c	GDF15
SAT1	1.23229	0.997	0.976	0	C1d	SAT1
SERPINF1	1.16569	0.929	0.712	0	C1d	SERPINF1
PMEL1	0.846151	1	0.999	0	C1d	PMEL
RGS10	0.652865	0.974	0.908	0	C1d	RGS10
TSPAN101	0.643272	0.787	0.454	0	C1d	TSPAN10
DCT1	1.0247	0.992	0.958	1.3545e-298	C1d	DCT
MLANA1	0.695487	0.998	0.956	3.40412e-298	C1d	MLANA
IGFBP7	1.03414	0.896	0.7	1.0343e-293	C1d	IGFBP7
RAB27A1	0.616083	0.947	0.804	3.27491e-292	C1d	RAB27A
ASAH11	0.436561	1	0.997	6.63216e-284	C1d	ASAH1
APOE1	0.63871	1	0.998	4.88634e-274	C1d	APOE
BCAN	0.633918	0.915	0.739	2.76049e-273	C1d	BCAN
PIR1	0.667009	0.975	0.928	1.45037e-262	C1d	PIR
RAB381	0.543498	0.991	0.975	7.47357e-234	C1d	RAB38
PRDX5	0.335176	0.998	0.993	3.22751e-218	C1d	PRDX5
CRYL1	0.492663	0.968	0.916	1.76425e-208	C1d	CRYL1
TYR1	0.596632	0.934	0.785	1.70274e-203	C1d	TYR
C21orf91	0.46334	0.931	0.817	2.92217e-197	C1d	C21orf91
PLAAT3	0.427192	0.917	0.771	1.86362e-196	C1d	PLAAT3
MT-CO1	0.370275	1	1	5.47379e-190	C1d	MT-CO1
CTSD	0.382518	0.996	0.988	1.13235e-188	C1d	CTSD
TRPM11	0.550878	0.988	0.95	2.69294e-188	C1d	TRPM1
GRN	0.381727	0.974	0.949	2.43256e-174	C1d	GRN
MLPH	0.406566	0.863	0.73	3.81499e-168	C1d	MLPH
ORAI3	0.348548	0.835	0.698	2.42146e-164	C1d	ORAI3
BHLHE41	0.377566	0.879	0.701	6.03528e-163	C1d	BHLHE41
CAPN31	0.583401	0.986	0.958	1.64797e-161	C1d	CAPN3
MET1	0.320168	0.622	0.375	1.63959e-158	C1d	MET
S100A1	0.651214	0.748	0.541	2.83543e-152	C1d	S100A1
ATP6AP1	0.349559	0.94	0.889	1.70526e-150	C1d	ATP6AP1
FBXO2	0.296747	0.468	0.23	1.27757e-149	C1d	FBXO2
FSTL1	0.427581	0.909	0.834	2.90062e-147	C1d	FSTL1
GSTP1	0.416065	1	0.999	1.2311e-146	C1d	GSTP1
CYSTM1	0.335065	0.985	0.961	1.81805e-143	C1d	CYSTM1
ADGRG1	0.409651	0.935	0.847	2.99719e-140	C1d	ADGRG1
CERS4	0.298961	0.791	0.632	3.56439e-137	C1d	CERS4
SEMA6A	0.385192	0.927	0.854	1.67745e-136	C1d	SEMA6A
GABARAP	0.259916	1	0.997	2.05375e-135	C1d	GABARAP
MT-CO2	0.270543	1	1	3.61483e-135	C1d	MT-CO2
QPRT	0.269395	0.997	0.989	1.57321e-133	C1d	QPRT
PLXNC1	0.338908	0.862	0.726	3.52574e-131	C1d	PLXNC1
MYO1D	0.279261	0.756	0.59	1.74225e-129	C1d	MYO1D
SNHG7	0.35376	0.96	0.922	3.13069e-124	C1d	SNHG7
NMRK2	0.35042	0.315	0.126	9.08335e-124	C1d	NMRK2
SYNGR1	0.338336	0.977	0.943	3.86049e-121	C1d	SYNGR1
NINJ1	0.291994	0.767	0.579	1.47201e-120	C1d	NINJ1
SLC7A51	0.418803	0.927	0.828	9.39273e-120	C1d	SLC7A5
LGALS3BP	0.32273	0.863	0.736	2.52957e-119	C1d	LGALS3BP
P2RX71	0.335839	0.858	0.677	2.44321e-118	C1d	P2RX7
EVA1B	0.328656	0.978	0.953	5.47603e-117	C1d	EVA1B
XPNPEP1	0.284494	0.905	0.832	1.64888e-116	C1d	XPNPEP1
MXD41	0.292366	0.97	0.941	2.6772e-114	C1d	MXD4
BEX4	0.271291	0.942	0.889	1.14489e-108	C1d	BEX4
MAP1LC3A	0.283358	0.846	0.745	3.22861e-107	C1d	MAP1LC3A
ACP5	0.338034	0.881	0.774	6.82833e-107	C1d	ACP5
ROPN1B	0.262468	0.804	0.654	2.69773e-106	C1d	ROPN1B
HLA-A	0.371722	0.944	0.927	1.02591e-103	C1d	HLA-A
CHCHD61	0.365496	0.956	0.91	1.27908e-98	C1d	CHCHD6
TMEM59	0.252358	0.991	0.981	6.66682e-98	C1d	TMEM59
GPM6B	0.33447	0.987	0.973	5.08611e-97	C1d	GPM6B
MT-CYB	0.253669	1	0.999	5.76518e-97	C1d	MT-CYB
EMP1	0.36763	0.971	0.954	1.3434e-96	C1d	EMP1
HIST3H2A	0.254435	0.794	0.68	1.79693e-95	C1d	HIST3H2A
USE1	0.273468	0.752	0.633	1.80672e-94	C1d	USE1
HEBP1	0.329865	0.918	0.872	3.43544e-94	C1d	HEBP1
HSPB1	0.255023	0.997	0.997	2.10373e-93	C1d	HSPB1
RAB321	0.30237	0.997	0.991	3.2303e-90	C1d	RAB32
CTSZ	0.283342	0.922	0.879	1.34733e-89	C1d	CTSZ
GPR1431	0.303701	0.978	0.956	2.21319e-83	C1d	GPR143
FTH1	0.361199	1	1	3.46354e-79	C1d	FTH1
DST	0.271157	0.91	0.854	1.92702e-78	C1d	DST
AIF1L	0.254611	0.84	0.743	4.3704e-77	C1d	AIF1L
SLC3A21	0.255582	0.996	0.99	3.24985e-75	C1d	SLC3A2
C19orf12	0.255141	0.888	0.838	3.7709e-73	C1d	C19orf12
MAGED21	0.26289	0.992	0.987	2.71807e-72	C1d	MAGED2
TNFRSF141	0.315983	0.904	0.818	4.26929e-70	C1d	TNFRSF14
CYGB	0.272157	0.76	0.653	8.96295e-66	C1d	CYGB
GMPR	0.264747	0.702	0.562	1.15152e-65	C1d	GMPR
LINC00518	0.268157	0.845	0.746	2.15875e-65	C1d	LINC00518
VAMP8	0.25919	0.855	0.781	4.45654e-64	C1d	VAMP8
BAMBI1	0.336049	0.887	0.805	1.03776e-61	C1d	BAMBI
BTG11	0.260873	0.963	0.94	4.26988e-61	C1d	BTG1
FAM167B	0.254904	0.691	0.565	2.52921e-60	C1d	FAM167B
PTGDS1	0.99905	0.485	0.342	1.18793e-59	C1d	PTGDS
CITED1	0.438523	0.939	0.898	1.58172e-59	C1d	CITED1
PTTG1IP	0.252914	0.979	0.968	1.75636e-59	C1d	PTTG1IP
IGFBP51	0.401025	0.687	0.551	9.28992e-59	C1d	IGFBP5
A2M1	0.260993	0.942	0.869	6.17556e-51	C1d	A2M
UCHL11	0.44218	0.9	0.866	6.67246e-48	C1d	UCHL1
MITF	0.272257	0.97	0.958	5.5574e-36	C1d	MITF
TYRP11	0.388093	0.835	0.793	3.78166e-15	C1d	TYRP1
HMG20B	0.675991	0.999	0.997	0	C1e	HMG20B
GAPDH	0.5811	0.999	0.999	0	C1e	GAPDH
PKM	0.513669	0.999	0.998	0	C1e	PKM
NQO1	0.800804	0.999	0.998	2.25097e-279	C1e	NQO1
FTL	0.601156	1	1	4.11356e-277	C1e	FTL
TUBB3	0.885722	0.997	0.974	8.54157e-273	C1e	TUBB3
S100A10	0.452653	1	0.999	5.48867e-269	C1e	S100A10
SH3BGRL3	0.55352	0.999	0.992	1.21209e-258	C1e	SH3BGRL3
SOD1	0.572954	1	0.998	5.62427e-254	C1e	SOD1
CTSB	1.2445	0.987	0.973	1.26397e-222	C1e	CTSB
S100B	1.07928	0.986	0.973	6.13777e-220	C1e	S100B
S100A11	0.323571	1	0.999	1.74677e-209	C1e	S100A11
MARCKSL11	0.567852	0.999	0.998	9.78262e-204	C1e	MARCKSL1
PHLDA2	0.885688	0.979	0.931	2.27705e-196	C1e	PHLDA2
CLIC1	0.363571	0.999	0.996	1.50955e-195	C1e	CLIC1
TMSB4X1	0.652474	1	0.998	1.23156e-194	C1e	TMSB4X
LMNA1	0.487699	0.994	0.986	2.82856e-178	C1e	LMNA
ATOX1	0.597186	1	0.999	1.39731e-177	C1e	ATOX1
RAB5C	0.345744	0.994	0.981	1.09253e-173	C1e	RAB5C
CD74	0.407834	0.348	0.107	1.65887e-165	C1e	CD74
MFSD12	0.37946	0.999	0.999	9.85442e-155	C1e	MFSD12
SNX10	0.40719	0.723	0.469	2.21123e-150	C1e	SNX10
EMP3	0.29329	0.999	0.998	3.53582e-148	C1e	EMP3
HEY1	0.435708	0.588	0.317	9.24241e-148	C1e	HEY1
CCN31	0.802141	0.902	0.76	2.62933e-147	C1e	CCN3
LGALS1	0.374971	1	0.999	2.52775e-146	C1e	LGALS1
SPARC	0.514565	0.996	0.987	3.37583e-145	C1e	SPARC
ABHD2	0.511787	0.84	0.667	8.58494e-145	C1e	ABHD2
DUSP4	0.457739	0.953	0.868	8.41322e-142	C1e	DUSP4
TXN	0.368826	1	0.999	3.49086e-141	C1e	TXN
TECR	0.321067	0.987	0.965	1.15933e-138	C1e	TECR
HLA-DRB1	0.459665	0.275	0.08	3.1185e-138	C1e	HLA-DRB1
PFN1	0.256118	1	0.999	1.37034e-136	C1e	PFN1
SLC24A4	0.260941	0.447	0.194	1.83964e-132	C1e	SLC24A4
ITGA1	0.292455	0.553	0.277	7.86254e-131	C1e	ITGA1
ANXA1	0.558956	0.908	0.777	1.61544e-129	C1e	ANXA1
ENO11	0.283452	1	0.998	2.81476e-129	C1e	ENO1
PRSS23	0.313468	0.697	0.422	6.37581e-129	C1e	PRSS23
G6PD	0.288651	0.819	0.607	3.82569e-127	C1e	G6PD
DRAP1	0.315033	0.977	0.932	2.49947e-126	C1e	DRAP1
LY6E	0.41505	0.978	0.953	5.18945e-124	C1e	LY6E
NEFL	0.549127	0.79	0.573	4.58172e-119	C1e	NEFL
TFAP2B1	0.364453	0.741	0.482	8.69999e-116	C1e	TFAP2B
CDK2AP1	0.263834	0.991	0.986	4.21112e-114	C1e	CDK2AP1
SLC7A11	0.384956	0.616	0.373	4.52545e-114	C1e	SLC7A11
MMP17	0.307783	0.883	0.698	2.04142e-110	C1e	MMP17
SERPINE21	0.411477	0.999	0.998	9.19215e-110	C1e	SERPINE2
METRN	0.386579	0.964	0.907	1.8169e-109	C1e	METRN
TAGLN2	0.300951	0.997	0.985	2.24612e-109	C1e	TAGLN2
FXYD5	0.320875	0.942	0.859	2.50383e-108	C1e	FXYD5
THBS2	0.281116	0.38	0.166	1.16598e-107	C1e	THBS2
CD9	0.361892	0.967	0.941	1.11327e-105	C1e	CD9
TRPV2	0.285352	0.912	0.789	7.81588e-105	C1e	TRPV2
AP1S1	0.273245	0.975	0.934	1.91991e-102	C1e	AP1S1
CYP1B1	0.472847	0.387	0.174	2.78292e-95	C1e	CYP1B1
PHLDA1	0.398009	0.977	0.956	4.03779e-93	C1e	PHLDA1
TNNT1	0.337809	0.852	0.697	5.45514e-92	C1e	TNNT1
VGF	0.48857	0.374	0.166	1.29595e-90	C1e	VGF
CAPG	0.523246	0.754	0.555	1.02583e-89	C1e	CAPG
TALDO1	0.271354	0.994	0.978	1.40389e-88	C1e	TALDO1
HPCAL1	0.279524	0.856	0.695	2.12318e-88	C1e	HPCAL1
SPON21	0.450055	0.782	0.586	1.70992e-87	C1e	SPON2
PLP2	0.414288	0.829	0.707	4.2765e-87	C1e	PLP2
MAP2K2	0.256056	0.985	0.971	7.25551e-87	C1e	MAP2K2
ID4	0.400296	0.71	0.496	7.91496e-87	C1e	ID4
HMGA1	0.305982	0.991	0.979	1.91104e-85	C1e	HMGA1
TIMP1	0.332718	0.988	0.969	6.20919e-84	C1e	TIMP1
ETFB	0.29971	0.98	0.952	1.33905e-77	C1e	ETFB
LYPD11	0.255161	0.784	0.552	8.72702e-76	C1e	LYPD1
ITGA6	0.275466	0.805	0.635	7.50903e-75	C1e	ITGA6
SRPX	0.306527	0.962	0.925	2.16323e-74	C1e	SRPX
MLLT111	0.263714	0.966	0.91	5.61107e-74	C1e	MLLT11
FAHD2B	0.294339	0.889	0.76	9.25188e-73	C1e	FAHD2B
PERP	0.266034	0.855	0.726	1.11086e-72	C1e	PERP
TUBA1A	0.363972	0.996	0.993	9.86154e-72	C1e	TUBA1A
AC092821.3	0.294056	0.945	0.871	4.32033e-71	C1e	AC092821.3
BCAP31	0.265715	0.985	0.973	5.52882e-69	C1e	BCAP31
OAF	0.28074	0.923	0.848	2.36641e-68	C1e	OAF
FUCA1	0.254874	0.51	0.322	1.67284e-67	C1e	FUCA1
IER3	0.543811	0.588	0.402	6.21517e-67	C1e	IER3
CARHSP1	0.25367	0.982	0.963	2.20891e-66	C1e	CARHSP1
S100A16	0.2782	0.599	0.392	2.6592e-65	C1e	S100A16
FDPS	0.27542	0.985	0.967	3.37583e-61	C1e	FDPS
STK17A	0.255101	0.712	0.54	4.30876e-61	C1e	STK17A
S100A61	0.548423	0.946	0.967	1.80722e-57	C1e	S100A6
DCBLD2	0.421561	0.837	0.736	2.07414e-56	C1e	DCBLD2
ZC3H131	0.270688	0.998	0.994	1.37813e-55	C1e	ZC3H13
PRNP	0.265991	0.889	0.788	1.86042e-55	C1e	PRNP
FN11	0.380176	0.975	0.948	2.33154e-55	C1e	FN1
CSRP21	0.306702	0.849	0.705	1.35164e-50	C1e	CSRP2
LDHA1	0.291572	0.988	0.981	1.45842e-50	C1e	LDHA
AL590617.2	0.27936	0.723	0.581	2.78326e-40	C1e	AL590617.2
MDK	0.252726	0.827	0.692	3.07532e-37	C1e	MDK
TXNRD1	0.268963	0.947	0.914	1.13753e-32	C1e	TXNRD1
TUBA1C1	0.281492	0.981	0.949	1.99381e-30	C1e	TUBA1C
UBE2S2	0.315492	0.986	0.955	2.05487e-21	C1e	UBE2S
MT2A	0.25169	0.459	0.359	6.19228e-14	C1e	MT2A
HIST1H4C1	2.10828	0.983	0.847	0	C1f	HIST1H4C
TOP2A1	1.26278	0.811	0.428	0	C1f	TOP2A
HIST1H1B1	1.22866	0.721	0.281	0	C1f	HIST1H1B
HIST1H1D1	1.21046	0.767	0.396	0	C1f	HIST1H1D
HIST2H2AC	0.539461	0.687	0.259	0	C1f	HIST2H2AC
HIST1H3B	0.457464	0.591	0.162	0	C1f	HIST1H3B
HJURP	0.452774	0.639	0.204	0	C1f	HJURP
HIST1H3D	0.44157	0.562	0.175	0	C1f	HIST1H3D
HIST1H3G	0.29047	0.488	0.124	0	C1f	HIST1H3G
FBXO5	0.513497	0.745	0.334	1.34696e-289	C1f	FBXO5
HMGB21	1.10288	0.863	0.533	2.02805e-283	C1f	HMGB2
CDCA8	0.452515	0.681	0.269	3.03655e-278	C1f	CDCA8
CDK11	0.894957	0.879	0.526	6.67982e-276	C1f	CDK1
KIF11	0.564117	0.747	0.35	1.88651e-269	C1f	KIF11
NCAPG	0.582085	0.762	0.375	4.55784e-262	C1f	NCAPG
ESCO2	0.388055	0.642	0.262	6.87728e-262	C1f	ESCO2
HIST1H1E	0.689676	0.788	0.446	2.2973e-256	C1f	HIST1H1E
ARHGAP11A	0.405014	0.691	0.295	2.92342e-255	C1f	ARHGAP11A
HIST1H1C	0.989161	0.865	0.598	2.01585e-248	C1f	HIST1H1C
BUB1B	0.470996	0.69	0.3	2.03024e-248	C1f	BUB1B
NDC801	0.417033	0.671	0.277	2.66523e-246	C1f	NDC80
KIFC1	0.362104	0.663	0.275	5.35438e-246	C1f	KIFC1
MKI671	0.926292	0.788	0.456	5.65361e-246	C1f	MKI67
SPC25	0.431749	0.68	0.289	8.08431e-244	C1f	SPC25
GTSE11	0.647818	0.755	0.386	1.33464e-243	C1f	GTSE1
CDCA2	0.318203	0.588	0.216	3.85506e-243	C1f	CDCA2
ASPM	0.791187	0.799	0.427	8.1398e-242	C1f	ASPM
UBE2C1	0.925929	0.862	0.537	2.27347e-241	C1f	UBE2C
KIF2C	0.399672	0.667	0.283	1.2176e-229	C1f	KIF2C
NUSAP11	0.817666	0.862	0.543	1.76701e-227	C1f	NUSAP1
ATAD21	0.547944	0.817	0.477	6.24374e-223	C1f	ATAD2
CCNA21	0.479298	0.736	0.352	1.44372e-222	C1f	CCNA2
C21orf58	0.279691	0.579	0.228	2.20271e-221	C1f	C21orf58
TTK	0.381751	0.642	0.272	1.04091e-218	C1f	TTK
CEP55	0.41468	0.723	0.342	1.45796e-217	C1f	CEP55
RAD51AP11	0.412664	0.73	0.366	3.29281e-217	C1f	RAD51AP1
TACC3	0.420406	0.726	0.351	1.08938e-216	C1f	TACC3
AURKB1	0.558645	0.848	0.496	3.61015e-216	C1f	AURKB
MXD3	0.327124	0.544	0.205	3.89644e-215	C1f	MXD3
CENPA1	0.530919	0.73	0.356	1.13615e-214	C1f	CENPA
CKAP2L	0.306366	0.572	0.222	1.28028e-213	C1f	CKAP2L
KNL1	0.460308	0.713	0.344	1.76086e-212	C1f	KNL1
RACGAP1	0.345446	0.709	0.336	4.41312e-205	C1f	RACGAP1
ANLN	0.537551	0.773	0.439	2.91902e-204	C1f	ANLN
CLSPN1	0.524268	0.807	0.484	1.84962e-203	C1f	CLSPN
KIF18A	0.288274	0.597	0.245	2.64042e-200	C1f	KIF18A
RRM21	0.576977	0.793	0.483	3.40169e-200	C1f	RRM2
KIF23	0.477113	0.8	0.457	9.7381e-200	C1f	KIF23
CCNF	0.253734	0.558	0.217	1.67442e-198	C1f	CCNF
SGO2	0.435322	0.789	0.423	3.96455e-197	C1f	SGO2
HMMR	0.440006	0.731	0.355	6.93314e-194	C1f	HMMR
PRC1	0.622941	0.831	0.523	1.96146e-193	C1f	PRC1
H2AFX1	0.603455	0.914	0.652	6.66232e-193	C1f	H2AFX
TPX2	0.648856	0.878	0.578	9.29735e-193	C1f	TPX2
DLGAP5	0.653525	0.734	0.379	7.00608e-192	C1f	DLGAP5
TMPO	0.571143	0.927	0.719	6.80929e-189	C1f	TMPO
KIF20B	0.487217	0.835	0.505	2.7963e-186	C1f	KIF20B
PBK1	0.517847	0.789	0.458	1.04482e-180	C1f	PBK
SMC41	0.629309	0.892	0.64	3.51276e-180	C1f	SMC4
CDCA5	0.263904	0.603	0.273	1.7426e-178	C1f	CDCA5
CENPE	0.430613	0.756	0.402	5.18692e-178	C1f	CENPE
HELLS	0.476725	0.869	0.595	1.32175e-175	C1f	HELLS
AURKA	0.39228	0.793	0.44	2.13914e-175	C1f	AURKA
PCNA1	0.589655	0.971	0.805	4.06109e-174	C1f	PCNA
USP1	0.440959	0.864	0.583	6.53954e-172	C1f	USP1
MIS18BP1	0.436658	0.888	0.602	5.56682e-171	C1f	MIS18BP1
SHCBP1	0.28473	0.622	0.306	1.02285e-165	C1f	SHCBP1
UBE2T1	0.575223	0.959	0.763	1.84538e-165	C1f	UBE2T
DEK	0.541411	0.994	0.928	2.59025e-165	C1f	DEK
CENPF	0.915865	0.96	0.838	1.46921e-164	C1f	CENPF
CENPU1	0.435699	0.81	0.517	1.80734e-164	C1f	CENPU
DEPDC1	0.357755	0.717	0.365	2.6295e-164	C1f	DEPDC1
BUB1	0.328021	0.703	0.356	3.89818e-164	C1f	BUB1
NCAPH	0.252438	0.604	0.281	4.49422e-164	C1f	NCAPH
KIF14	0.278499	0.57	0.247	9.30458e-164	C1f	KIF14
ECT2	0.360492	0.805	0.475	1.8133e-161	C1f	ECT2
DIAPH3	0.278304	0.652	0.332	1.02815e-158	C1f	DIAPH3
RFC3	0.302233	0.719	0.376	1.55661e-158	C1f	RFC3
BRCA1	0.327821	0.799	0.486	1.63472e-158	C1f	BRCA1
PKMYT1	0.28163	0.667	0.34	1.45137e-156	C1f	PKMYT1
HIST1H2BH	0.301949	0.655	0.329	2.46738e-156	C1f	HIST1H2BH
DBF4	0.426777	0.931	0.685	5.37084e-156	C1f	DBF4
CKAP2	0.441769	0.906	0.626	9.36913e-156	C1f	CKAP2
NCAPG2	0.271827	0.674	0.353	2.04518e-155	C1f	NCAPG2
NUF2	0.311242	0.668	0.329	3.31962e-154	C1f	NUF2
CENPK	0.382615	0.881	0.598	1.4554e-153	C1f	CENPK
SGO1	0.274561	0.648	0.323	1.56894e-153	C1f	SGO1
MELK	0.308461	0.744	0.429	1.93277e-152	C1f	MELK
FOXM1	0.286089	0.733	0.421	2.14015e-142	C1f	FOXM1
NCAPD3	0.312494	0.816	0.516	2.82536e-142	C1f	NCAPD3
MAD2L11	0.493198	0.925	0.69	4.51702e-138	C1f	MAD2L1
MCM4	0.363056	0.815	0.529	2.01391e-135	C1f	MCM4
CDCA31	0.308925	0.67	0.345	5.03817e-135	C1f	CDCA3
DNMT1	0.431637	0.982	0.867	6.56526e-135	C1f	DNMT1
RRM1	0.388523	0.88	0.647	2.22076e-134	C1f	RRM1
NCAPD2	0.288159	0.739	0.428	2.71889e-134	C1f	NCAPD2
ZWINT1	0.450121	0.912	0.688	4.36782e-132	C1f	ZWINT
PCLAF1	0.501171	0.965	0.841	1.60919e-130	C1f	PCLAF
CIT	0.255391	0.706	0.4	4.42694e-129	C1f	CIT
MND1	0.281806	0.72	0.421	8.79483e-129	C1f	MND1
SPDL1	0.309244	0.743	0.433	1.28632e-128	C1f	SPDL1
MYBL2	0.297901	0.763	0.476	5.37201e-127	C1f	MYBL2
PRR11	0.288068	0.682	0.375	1.18724e-126	C1f	PRR11
DUT1	0.413523	1	0.972	2.53404e-126	C1f	DUT
TYMS1	0.550184	0.981	0.896	5.57008e-126	C1f	TYMS
CDCA4	0.28935	0.823	0.55	4.14019e-125	C1f	CDCA4
GMNN1	0.405084	0.952	0.786	4.44556e-124	C1f	GMNN
SMC3	0.368585	0.991	0.927	1.33297e-121	C1f	SMC3
SMC2	0.390191	0.91	0.699	1.60266e-118	C1f	SMC2
ORC61	0.369031	0.879	0.625	7.43517e-116	C1f	ORC6
FANCI	0.29761	0.782	0.512	5.37625e-114	C1f	FANCI
SMC1A	0.32865	0.945	0.782	2.44158e-112	C1f	SMC1A
EZH2	0.287512	0.806	0.539	4.95878e-111	C1f	EZH2
KPNB1	0.307764	0.995	0.975	7.76282e-109	C1f	KPNB1
TOPBP1	0.294428	0.866	0.634	4.0112e-108	C1f	TOPBP1
CKS1B1	0.50526	0.965	0.845	1.2425e-106	C1f	CKS1B
DHFR1	0.331375	0.879	0.666	1.97546e-106	C1f	DHFR
DNAJC9	0.306949	0.868	0.637	2.2629e-106	C1f	DNAJC9
G2E3	0.270075	0.754	0.457	2.77785e-106	C1f	G2E3
PRKDC	0.287003	0.998	0.986	1.69391e-104	C1f	PRKDC
PSRC1	0.256621	0.722	0.442	2.82384e-102	C1f	PSRC1
LMNB1	0.250208	0.661	0.401	3.41704e-102	C1f	LMNB1
FEN11	0.344409	0.791	0.557	3.34752e-101	C1f	FEN1
MCM31	0.333401	0.915	0.707	8.95937e-100	C1f	MCM3
KIF22	0.250665	0.75	0.477	3.54815e-98	C1f	KIF22
CKS21	0.418348	1	0.99	1.6871e-97	C1f	CKS2
PARP1	0.284582	0.99	0.952	3.33897e-94	C1f	PARP1
SUPT16H	0.280597	0.989	0.918	5.63253e-89	C1f	SUPT16H
RPS20	0.31819	0.997	0.976	1.27982e-88	C1f	RPS20
BAZ1B	0.253388	0.963	0.846	1.32705e-87	C1f	BAZ1B
RAD21	0.339589	0.976	0.876	9.17222e-86	C1f	RAD21
HNRNPAB1	0.322106	0.999	0.979	1.72711e-85	C1f	HNRNPAB
SUZ12	0.250694	0.949	0.77	3.21145e-85	C1f	SUZ12
TK11	0.318396	0.816	0.596	1.98796e-84	C1f	TK1
MCM71	0.294542	0.856	0.641	2.56977e-80	C1f	MCM7
CKAP5	0.279762	0.938	0.765	7.48123e-80	C1f	CKAP5
BIRC52	0.321358	0.847	0.619	5.14949e-77	C1f	BIRC5
XPO1	0.261975	0.991	0.931	5.61763e-77	C1f	XPO1
CDKN1A	0.27913	0.633	0.395	4.27352e-75	C1f	CDKN1A
CMC2	0.250459	0.991	0.955	5.48413e-75	C1f	CMC2
BUB31	0.26329	0.979	0.885	3.03579e-74	C1f	BUB3
SAP30	0.250213	0.857	0.647	1.0738e-73	C1f	SAP30
UBE2S3	0.285124	0.998	0.954	3.52383e-71	C1f	UBE2S
GGCT1	0.268058	0.981	0.909	4.63677e-70	C1f	GGCT
TUBB4B2	0.329893	0.995	0.934	7.38148e-70	C1f	TUBB4B
NASP1	0.337467	0.984	0.921	4.41909e-69	C1f	NASP
ANP32E1	0.292897	0.978	0.867	3.15469e-68	C1f	ANP32E
PSIP1	0.25509	0.974	0.892	1.61773e-67	C1f	PSIP1
RANBP12	0.278288	0.999	0.989	2.15803e-67	C1f	RANBP1
SYNE2	0.271304	0.973	0.896	4.83148e-63	C1f	SYNE2
GINS21	0.254563	0.856	0.66	4.95361e-62	C1f	GINS2
TUBB1	0.333117	1	0.997	2.0656e-61	C1f	TUBB
HMGB11	0.321485	1	1	8.89093e-61	C1f	HMGB1
NUCKS11	0.349689	0.999	0.992	2.83695e-60	C1f	NUCKS1
CENPW2	0.275608	0.95	0.796	1.34576e-56	C1f	CENPW
NCL1	0.274829	0.999	0.997	1.05343e-53	C1f	NCL
LMO41	0.432285	0.956	0.855	3.24814e-53	C1f	LMO4
KPNA21	0.255718	0.996	0.951	1.41164e-51	C1f	KPNA2
H1FX	0.281269	0.983	0.924	2.36035e-46	C1f	H1FX
HMGN22	0.32161	0.993	0.907	1.69784e-44	C1f	HMGN2
SOX111	0.279753	0.793	0.597	3.29679e-42	C1f	SOX11
ZC3H132	0.29084	0.999	0.994	1.02156e-39	C1f	ZC3H13
ID3	0.255307	0.578	0.404	3.18254e-33	C1f	ID3

## Sheet: I. Conserved genes GO-BP terms
GO-BP terms using the conserved genes from Figure 4F. Related to Figure S3G.
ID	Description	GeneRatio	BgRatio	pvalue	p.adjust	qvalue	geneID	Count
GO:0030198	extracellular matrix organization	10/46	318/18903	3.75905e-09	2.14288e-06	1.33204e-06	COL1A1/COL1A2/COL3A1/COL4A2/COL5A1/FLRT2/HAS2/LOXL2/LUM/SULF2	10
GO:0043062	extracellular structure organization	10/46	319/18903	3.87391e-09	2.14288e-06	1.33204e-06	COL1A1/COL1A2/COL3A1/COL4A2/COL5A1/FLRT2/HAS2/LOXL2/LUM/SULF2	10
GO:0045229	external encapsulating structure organization	10/46	321/18903	4.11302e-09	2.14288e-06	1.33204e-06	COL1A1/COL1A2/COL3A1/COL4A2/COL5A1/FLRT2/HAS2/LOXL2/LUM/SULF2	10
GO:0071559	response to transforming growth factor beta	9/46	277/18903	1.87618e-08	5.86495e-06	3.64572e-06	COL1A1/COL1A2/COL3A1/COL4A2/FBN1/ID1/MXRA5/NREP/THBS1	9
GO:0060348	bone development	8/46	233/18903	8.23554e-08	2.14536e-05	1.33358e-05	COL1A1/COL3A1/FBN1/HAS2/MSX1/SULF2/TMEM119/TWIST1	8
GO:0032964	collagen biosynthetic process	5/46	50/18903	1.3318e-07	2.602e-05	1.61743e-05	COL1A1/COL5A1/F2R/PCOLCE/PDGFRB	5
GO:0003007	heart morphogenesis	8/46	258/18903	1.80064e-07	3.12711e-05	1.94385e-05	COL5A1/FLRT2/FZD2/HAS2/MSX1/NRP1/TPM1/TWIST1	8
GO:0032963	collagen metabolic process	6/46	107/18903	2.22543e-07	3.47835e-05	2.16218e-05	COL1A1/COL1A2/COL5A1/F2R/PCOLCE/PDGFRB	6
GO:0071560	cellular response to transforming growth factor beta stimulus	8/46	271/18903	2.62038e-07	3.71147e-05	2.30709e-05	COL1A1/COL1A2/COL3A1/COL4A2/FBN1/ID1/NREP/THBS1	8
GO:0061448	connective tissue development	8/46	274/18903	2.8495e-07	3.71147e-05	2.30709e-05	COL1A1/COL3A1/COL5A1/LOXL2/MSX1/PDGFRB/PRRX1/SULF2	8
GO:0060485	mesenchyme development	8/46	313/18903	7.80245e-07	9.38095e-05	5.83131e-05	BASP1/COL1A1/HAS2/LOXL2/MSX1/NRP1/PDGFRB/TWIST1	8
GO:0042060	wound healing	9/46	442/18903	9.85097e-07	0.000109979	6.83643e-05	AXL/CNN2/COL1A1/COL3A1/COL5A1/F2R/PDGFRB/THBS1/TPM1	9
GO:0007266	Rho protein signal transduction	6/46	140/18903	1.08801e-06	0.00011337	7.04722e-05	ARHGAP29/COL1A2/COL3A1/F2R/NRP1/PDGFRB	6
GO:0007517	muscle organ development	8/46	348/18903	1.72612e-06	0.000158702	9.86507e-05	BASP1/COL3A1/COL6A3/FZD2/ID3/MSX1/TPM1/TWIST1	8
GO:0031589	cell-substrate adhesion	8/46	369/18903	2.66815e-06	0.000231685	0.000144018	AXL/COL1A1/COL3A1/HAS2/ID1/NRP1/THBS1/THY1	8
GO:0032905	transforming growth factor beta1 production	3/46	15/18903	6.01194e-06	0.000469833	0.000292054	COL3A1/LUM/THBS1	3
GO:0051216	cartilage development	6/46	201/18903	8.81696e-06	0.000641442	0.000398728	COL1A1/COL3A1/LOXL2/MSX1/PRRX1/SULF2	6
GO:0035107	appendage morphogenesis	5/46	142/18903	2.38481e-05	0.00135151	0.000840112	COL3A1/CRABP2/MSX1/PRRX1/TWIST1	5
GO:0035108	limb morphogenesis	5/46	142/18903	2.38481e-05	0.00135151	0.000840112	COL3A1/CRABP2/MSX1/PRRX1/TWIST1	5
GO:0007178	transmembrane receptor protein serine/threonine kinase signaling pathway	7/46	390/18903	4.03306e-05	0.00203435	0.00126457	COL1A2/COL3A1/FBN1/ID1/MSX1/NREP/THBS1	7
GO:0048844	artery morphogenesis	4/46	79/18903	4.03485e-05	0.00203435	0.00126457	COL3A1/NRP1/PDGFRB/PRRX1	4
GO:0071230	cellular response to amino acid stimulus	4/46	80/18903	4.23968e-05	0.00207082	0.00128724	COL1A1/COL1A2/COL3A1/COL6A1	4
GO:0014910	regulation of smooth muscle cell migration	4/46	87/18903	5.89319e-05	0.00267845	0.00166495	HAS2/NRP1/PDGFRB/TPM1	4
GO:0035023	regulation of Rho protein signal transduction	4/46	88/18903	6.16287e-05	0.00267845	0.00166495	COL3A1/F2R/NRP1/PDGFRB	4
GO:0071229	cellular response to acid chemical	4/46	89/18903	6.44145e-05	0.00267845	0.00166495	COL1A1/COL1A2/COL3A1/COL6A1	4
GO:0001764	neuron migration	5/46	177/18903	6.8324e-05	0.00267845	0.00166495	AXL/COL3A1/FLRT2/NRP1/TWIST1	5
GO:0060021	roof of mouth development	4/46	91/18903	7.026e-05	0.00267845	0.00166495	FZD2/MSX1/PRRX1/TWIST1	4
GO:0014909	smooth muscle cell migration	4/46	95/18903	8.30981e-05	0.00288628	0.00179414	HAS2/NRP1/PDGFRB/TPM1	4
GO:0002683	negative regulation of immune system process	7/46	449/18903	9.78131e-05	0.00332352	0.00206594	AXL/CNN2/COL3A1/FBN1/THBS1/THY1/TWIST1	7
GO:0043200	response to amino acid	4/46	118/18903	0.000192299	0.00513119	0.00318961	COL1A1/COL1A2/COL3A1/COL6A1	4
GO:0043583	ear development	5/46	221/18903	0.000193692	0.00513119	0.00318961	FZD2/MSX1/PDGFRB/PRRX1/TWIST1	5
GO:0010810	regulation of cell-substrate adhesion	5/46	222/18903	0.000197797	0.00515261	0.00320292	COL1A1/HAS2/NRP1/THBS1/THY1	5
GO:0035987	endodermal cell differentiation	3/46	49/18903	0.000229732	0.00568048	0.00353105	COL4A2/COL5A1/COL6A1	3
GO:0048706	embryonic skeletal system development	4/46	128/18903	0.000262633	0.00631531	0.00392567	COL1A1/PRRX1/SULF2/TWIST1	4
GO:0001101	response to acid chemical	4/46	133/18903	0.000303981	0.00719883	0.00447488	COL1A1/COL1A2/COL3A1/COL6A1	4
GO:0001649	osteoblast differentiation	5/46	246/18903	0.000317866	0.00741529	0.00460943	COL1A1/COL6A1/ID3/TMEM119/TWIST1	5
GO:0010936	negative regulation of macrophage cytokine production	2/46	12/18903	0.000376474	0.00779241	0.00484385	AXL/TWIST1	2
GO:0032908	regulation of transforming growth factor beta1 production	2/46	12/18903	0.000376474	0.00779241	0.00484385	LUM/THBS1	2
GO:0031102	neuron projection regeneration	3/46	62/18903	0.000461269	0.00912611	0.0056729	NREP/PRRX1/THY1	3
GO:0032233	positive regulation of actin filament bundle assembly	3/46	62/18903	0.000461269	0.00912611	0.0056729	ID1/NRP1/TPM1	3
GO:0040013	negative regulation of locomotion	6/46	419/18903	0.000506181	0.00953669	0.00592811	CNN2/COL3A1/NRP1/THBS1/THY1/TPM1	6
GO:0051893	regulation of focal adhesion assembly	3/46	64/18903	0.000506427	0.00953669	0.00592811	NRP1/THBS1/THY1	3
GO:0090109	regulation of cell-substrate junction assembly	3/46	64/18903	0.000506427	0.00953669	0.00592811	NRP1/THBS1/THY1	3
GO:1902043	positive regulation of extrinsic apoptotic signaling pathway via death domain receptors	2/46	14/18903	0.000517471	0.00962865	0.00598528	THBS1/TIMP3	2
GO:0001503	ossification	6/46	429/18903	0.000573099	0.0105383	0.00655072	COL1A1/COL1A2/COL6A1/ID3/TMEM119/TWIST1	6
GO:0150116	regulation of cell-substrate junction organization	3/46	69/18903	0.00063146	0.0110896	0.00689341	NRP1/THBS1/THY1	3
GO:0051146	striated muscle cell differentiation	5/46	293/18903	0.000704584	0.0121018	0.00752262	EHD2/MSX1/PDGFRB/TMEM119/TPM1	5
GO:0048511	rhythmic process	5/46	302/18903	0.00080728	0.0131435	0.00817017	AXL/HAS2/ID1/ID3/TWIST1	5
GO:0060977	coronary vasculature morphogenesis	2/46	19/18903	0.000964884	0.0146061	0.00907933	NRP1/PDGFRB	2
GO:0110148	biomineralization	4/46	181/18903	0.000969449	0.0146061	0.00907933	COL1A1/COL1A2/TMEM119/TWIST1	4
GO:0001570	vasculogenesis	3/46	81/18903	0.00100754	0.0149979	0.0093229	HAS2/NRP1/PDGFRB	3
GO:0050673	epithelial cell proliferation	6/46	481/18903	0.00103974	0.0153313	0.00953012	HAS2/ID1/LOXL2/NRP1/THBS1/TWIST1	6
GO:0055093	response to hyperoxia	2/46	20/18903	0.00107043	0.0154916	0.00962974	COL1A1/PDGFRB	2
GO:0007492	endoderm development	3/46	83/18903	0.00108134	0.0155058	0.0096386	COL4A2/COL5A1/COL6A1	3
GO:0010721	negative regulation of cell development	4/46	188/18903	0.00111586	0.0158553	0.00985584	FBN1/ID1/NRP1/THY1	4
GO:0048041	focal adhesion assembly	3/46	85/18903	0.00115848	0.0163126	0.0101401	NRP1/THBS1/THY1	3
GO:0060973	cell migration involved in heart development	2/46	21/18903	0.00118128	0.0163393	0.0101567	PDGFRB/TWIST1	2
GO:0031099	regeneration	4/46	192/18903	0.00120615	0.016537	0.0102796	AXL/NREP/PRRX1/THY1	4
GO:0048678	response to axon injury	3/46	89/18903	0.00132298	0.0175239	0.0108931	AXL/NREP/THY1	3
GO:0000302	response to reactive oxygen species	4/46	204/18903	0.0015077	0.0193158	0.0120069	AXL/COL1A1/PDGFRB/TPM1	4
GO:0031032	actomyosin structure organization	4/46	204/18903	0.0015077	0.0193158	0.0120069	CNN2/NRP1/PDGFRB/TPM1	4
GO:2000353	positive regulation of endothelial cell apoptotic process	2/46	24/18903	0.00154535	0.019323	0.0120114	CD248/THBS1	2
GO:1901342	regulation of vasculature development	5/46	355/18903	0.00165499	0.0203681	0.012661	COL4A2/ID1/NRP1/THBS1/TWIST1	5
GO:0060384	innervation	2/46	26/18903	0.00181408	0.0218108	0.0135578	NRP1/SULF2	2
GO:0150115	cell-substrate junction organization	3/46	101/18903	0.0019023	0.0223632	0.0139012	NRP1/THBS1/THY1	3
GO:0030336	negative regulation of cell migration	5/46	368/18903	0.0019371	0.0223632	0.0139012	CNN2/COL3A1/THBS1/THY1/TPM1	5
GO:0007350	blastoderm segmentation	2/46	27/18903	0.00195617	0.0223632	0.0139012	BASP1/NRP1	2
GO:0032967	positive regulation of collagen biosynthetic process	2/46	27/18903	0.00195617	0.0223632	0.0139012	F2R/PDGFRB	2
GO:0090132	epithelium migration	5/46	369/18903	0.00196018	0.0223632	0.0139012	HAS2/ID1/LOXL2/NRP1/THBS1	5
GO:0048144	fibroblast proliferation	3/46	103/18903	0.00201191	0.0227871	0.0141647	CD248/COL3A1/PDGFRB	3
GO:0010714	positive regulation of collagen metabolic process	2/46	28/18903	0.00210339	0.0229902	0.014291	F2R/PDGFRB	2
GO:0030194	positive regulation of blood coagulation	2/46	28/18903	0.00210339	0.0229902	0.014291	F2R/THBS1	2
GO:1900048	positive regulation of hemostasis	2/46	28/18903	0.00210339	0.0229902	0.014291	F2R/THBS1	2
GO:0050679	positive regulation of epithelial cell proliferation	4/46	224/18903	0.00212126	0.0230245	0.0143123	HAS2/ID1/NRP1/TWIST1	4
GO:0007596	blood coagulation	4/46	225/18903	0.00215585	0.0232385	0.0144453	AXL/COL3A1/F2R/THBS1	4
GO:0003094	glomerular filtration	2/46	29/18903	0.00225571	0.0235045	0.0146106	F2R/SULF2	2
GO:0050817	coagulation	4/46	230/18903	0.00233464	0.0238499	0.0148254	AXL/COL3A1/F2R/THBS1	4
GO:0007599	hemostasis	4/46	231/18903	0.00237159	0.0240701	0.0149622	AXL/COL3A1/F2R/THBS1	4
GO:0050820	positive regulation of coagulation	2/46	30/18903	0.00241309	0.0241773	0.0150289	F2R/THBS1	2
GO:0060325	face morphogenesis	2/46	30/18903	0.00241309	0.0241773	0.0150289	COL1A1/MSX1	2
GO:0034446	substrate adhesion-dependent cell spreading	3/46	111/18903	0.00248946	0.0245051	0.0152326	AXL/HAS2/NRP1	3
GO:0035767	endothelial cell chemotaxis	2/46	31/18903	0.00257553	0.024546	0.0152581	NRP1/THBS1	2
GO:0032970	regulation of actin filament-based process	5/46	406/18903	0.00296435	0.0274158	0.017042	CNN2/ID1/NRP1/PDGFRB/TPM1	5
GO:0034405	response to fluid shear stress	2/46	34/18903	0.00309287	0.0280457	0.0174336	HAS2/PDGFRB	2
GO:0045446	endothelial cell differentiation	3/46	121/18903	0.00317777	0.028382	0.0176426	FZD2/ID1/NRP1	3
GO:0051101	regulation of DNA binding	3/46	121/18903	0.00317777	0.028382	0.0176426	ID1/MSX1/TWIST1	3
GO:0018149	peptide cross-linking	2/46	36/18903	0.00346256	0.0289238	0.0179794	COL3A1/THBS1	2
GO:0014706	striated muscle tissue development	4/46	257/18903	0.00347979	0.0289238	0.0179794	MSX1/PDGFRB/TPM1/TWIST1	4
GO:0060537	muscle tissue development	5/46	422/18903	0.00349751	0.0289238	0.0179794	COL3A1/MSX1/PDGFRB/TPM1/TWIST1	5
GO:0010934	macrophage cytokine production	2/46	37/18903	0.00365477	0.029598	0.0183984	AXL/TWIST1	2
GO:0051928	positive regulation of calcium ion transport	3/46	129/18903	0.00380481	0.0305607	0.0189969	F2R/PDGFRB/THY1	3
GO:0043516	regulation of DNA damage response, signal transduction by p53 class mediator	2/46	38/18903	0.00385186	0.0305607	0.0189969	MSX1/TWIST1	2
GO:0051154	negative regulation of striated muscle cell differentiation	2/46	40/18903	0.00426058	0.0329667	0.0204925	MSX1/TMEM119	2
GO:0051281	positive regulation of release of sequestered calcium ion into cytosol	2/46	41/18903	0.00447216	0.0340975	0.0211954	F2R/THY1	2
GO:0003158	endothelium development	3/46	139/18903	0.00468814	0.0354017	0.0220061	FZD2/ID1/NRP1	3
GO:0010463	mesenchymal cell proliferation	2/46	42/18903	0.00468852	0.0354017	0.0220061	MSX1/PRRX1	2
GO:0051960	regulation of nervous system development	5/46	456/18903	0.00485535	0.0361971	0.0225005	CRABP2/FLRT2/ID1/NRP1/THY1	5
GO:0052547	regulation of peptidase activity	5/46	459/18903	0.0049909	0.0366233	0.0227655	COL6A3/F2R/PCOLCE/THBS1/TIMP3	5
GO:1900026	positive regulation of substrate adhesion-dependent cell spreading	2/46	44/18903	0.00513551	0.037334	0.0232072	HAS2/NRP1	2
GO:1905521	regulation of macrophage migration	2/46	44/18903	0.00513551	0.037334	0.0232072	CNN2/THBS1	2
GO:0050921	positive regulation of chemotaxis	3/46	144/18903	0.00517254	0.0374291	0.0232663	NRP1/PDGFRB/THBS1	3
GO:0050768	negative regulation of neurogenesis	3/46	146/18903	0.00537443	0.0381829	0.0237349	ID1/NRP1/THY1	3
GO:0043524	negative regulation of neuron apoptotic process	3/46	154/18903	0.00622928	0.041787	0.0259753	AXL/F2R/NRP1	3
GO:0003044	regulation of systemic arterial blood pressure mediated by a chemical signal	2/46	49/18903	0.00633505	0.0419991	0.0261071	F2R/TPM1	2
GO:0050770	regulation of axonogenesis	3/46	156/18903	0.00645495	0.0425553	0.0264528	CRABP2/NRP1/THY1	3
GO:0038084	vascular endothelial growth factor signaling pathway	2/46	50/18903	0.00658885	0.0425553	0.0264528	NRP1/PDGFRB	2
GO:0043277	apoptotic cell clearance	2/46	51/18903	0.00684722	0.0436825	0.0271535	AXL/THBS1	2
GO:0060324	face development	2/46	51/18903	0.00684722	0.0436825	0.0271535	COL1A1/MSX1	2
GO:0051017	actin filament bundle assembly	3/46	160/18903	0.00692084	0.0439726	0.0273339	ID1/NRP1/TPM1	3
GO:0044089	positive regulation of cellular component biogenesis	5/46	498/18903	0.00700731	0.0443418	0.0275634	FLRT2/ID1/NRP1/THY1/TPM1	5
GO:0043392	negative regulation of DNA binding	2/46	52/18903	0.00711014	0.0445244	0.0276769	ID1/MSX1	2
GO:0070372	regulation of ERK1 and ERK2 cascade	4/46	315/18903	0.00712162	0.0445244	0.0276769	F2R/NRP1/PDGFRB/TIMP3	4
GO:0048146	positive regulation of fibroblast proliferation	2/46	53/18903	0.00737759	0.045755	0.0284419	CD248/PDGFRB	2
GO:0048639	positive regulation of developmental growth	3/46	168/18903	0.00791149	0.0480168	0.0298478	BASP1/CRABP2/NRP1	3
GO:0007568	aging	3/46	169/18903	0.0080409	0.0485248	0.0301636	COL4A2/LOXL2/PDGFRB	3
