# Supplementary material for: Insights into human melanocyte development and characteristics through pluripotent stem cells combined with single-cell sequencing
Source: iScience. 2025 Apr 8;28(5):112373. doi: 10.1016/j.isci.2025.112373 (PMC12245449; doi:10.1016/j.isci.2025.112373)
Supplement: Table S7. Comparative analysis across iMel, hMel, and mMel, related to Figure S4 — (A) Genes involved in calculating the melanocyte differentiation (left) and stemness (right) scores in mMel, related to Figure S4A. (B) Expression of hMel developmental stage-related genes in mMel, related to Figure S4B. (C) Expression of melanocyte-related genes in undifferentiated and differentiated melanocytes across iMel, mMel, and hMel, related to Figure S4D. (D) Genes involved in the Venn diagrams of undifferentiated and differentiated melanocytes across iMel, mMel, and hMel, related to Figure S4E. [file mmc7.xlsx]

## Sheet: A. Differentiation and stemness
Genes involved in calculating the melanocyte differentiation and stemness scores in mMel. Related to Figure S4A.
Differentiation score genes used in Figure S4A (left)	prg[STEM] score genes used in Figure S4A (right)
TYR	TMEM119
SLC45A2	ADAMTS9
KHDRBS1	PCDH18
DNAJC13	THY1
SLC33A1	OLFML3
COMMD2	IGFBP5
RAB14	NREP
SLC31A1	COL12A1
AMBRA1	COL6A3
AP3D1	RBMS3
CCDC22	LUM
AP1M1	PTH1R
SEC31A	PDGFRA
RPRD2	GPC3
VPS29	FBN1
ASCC3	FLRT2
FRYL	FGFR1
HPS4	MEST
HPS5	COL6A1
RAB7A	AXL
DHX29	CDH11
HPS1	MMP2
RAB21	BASP1
RAB27A	NRP1
AP1G1	CRABP2
COMMD8	CCND2
HPS6	RUNX1T1
BLOC1S3	EDNRA
DEK	CD248
GANAB	COL5A2
LZIC	CRABP1
SLC24A5	ID3
ANKRD27	DCN
COMMD5	COL6A2
DCT	CTSK
DYRK1A	COL1A2
HNRNPR	COL5A1
HPS3	CXCL14
VPS35	PRRX1
COMMD3-BMI1	TCF4
SAR1A	TWIST1
ACTR2	COL3A1
NF2	COL1A1
OCA2	FOSB
SLC12A9	LYPD1
ATP6V0A2	JUNB
LYST	FOS
QKI	DUSP1
SIAH1	RTTN
TMED2	ROBO1
HDAC3	SERPINH1
KLF6	COL1A2
NCOR1	PXDN
SRSF5	TULP4
TBL1XR1	VCAN
CTDSPL2	MCAM
TMEM163	DNMT3A
SCAF4	IER2
PDCD10	SOX11
MSMO1	EGR1
TMED10	MYO1B
MTMR6	RPS16
CREBBP	SPRED1
WDR91	LIMS2
RBBP6	TPM4
EP300	CRMP1
BACE2	CEP170
HNRNPA2B1	MFAP2
SLC17A5	PLAT
COMMD10	RAP2B
WDR81	IGFBP3
CUL5	MAL
BLOC1S2	PDCD4
ACTR3	PDLIM3
CHD8	S100B
DTNBP1	ZNF106
CMTR2	CCND1
SNX13	MYC
MTMR9	SERPINF1
BNC2	TNFRSF14
MNT
ARPC3
SAFB
DEGS1
ASCC2
TRNAU1AP
RAB9A
TBC1D5
TMEM9B
ARPC4-TTLL3
GPR143
HSPA13
TRAPPC13
B4GALT1
BLOC1S6
SLC26A6
USF2
GPS2
INTS8
HSPA5
SPCS3
RB1
ARL8B
IRF2BP2
VPS41
CSK
HDAC4
TAOK1
BLOC1S5
SRSF3
COMMD4
CCNK
CANX
ZC3H4
VPS18
BAMBI
SPTLC2
CD72
WDFY1
AP3B1
CCDC93
RBM5
F8A3
TMEM30A
FIG4
INTS6
VPS39
SHISA4
ZBTB1
CDK12
SLC24A4
CCZ1B
SIRT6
SPTSSA
VPS26A
ARPC4
SPCS2
CLN3
DGKD
COMMD3
SMG7
SLAIN1
PSENEN
ALKBH8
ZNF428
HAUS3
VPS54

## Sheet: B. stage related gene
Expression of hMel developmental stage-related genes in mMel. Related to Figure S4B.
	mMel_TeSC	mMel_EaSC	mMel_Diff
TMEM119	-0.579526	-0.575172	1.1547
ADAMTS9	-0.57735	1.1547	-0.57735
PCDH18	-0.57735	1.1547	-0.57735
THY1	1.15451	-0.55894	-0.595567
OLFML3	0.876052	-1.08949	0.213433
IGFBP5	1.15469	-0.581965	-0.572724
NREP	-0.838138	1.10692	-0.268786
OSR2	-0.807657	-0.310851	1.11851
COL12A1	0.729881	0.40995	-1.13983
COL6A3	-0.57735	1.1547	-0.57735
RBMS3	1.03139	-0.0660626	-0.965331
LUM	1.1547	-0.57735	-0.57735
PTH1R	-0.816166	1.11548	-0.29931
PDGFRA	1.15077	-0.49292	-0.657847
GPC3	-0.222618	1.09255	-0.86993
FBN1	-0.568316	1.15465	-0.586338
FLRT2	1.15266	-0.635702	-0.516962
FGFR1	0.815217	0.300604	-1.11582
MEST	-0.0854036	-0.954559	1.03996
COL6A1	1.14145	-0.419659	-0.72179
AXL	-0.586939	1.15465	-0.567708
CDH11	1.13578	-0.38759	-0.748187
MFAP4	1.1547	-0.57735	-0.57735
MMP2	-0.433618	1.14362	-0.710004
BASP1	-0.77336	1.12927	-0.355907
NRP1	-1.01083	0.988804	0.022028
CRABP2	1.15449	-0.558099	-0.59639
CCND2	-1.00586	0.0118301	0.994032
RUNX1T1	-0.57735	1.1547	-0.57735
EDNRA	-0.726634	-0.413859	1.14049
CD248	-0.57735	1.1547	-0.57735
COL5A2	-0.0594714	1.02841	-0.968937
CRABP1	1.1547	-0.575657	-0.579042
ID3	0.911481	-1.06966	0.158184
DCN	1.1547	-0.580409	-0.574286
COL6A2	-0.57735	1.1547	-0.57735
CTSK	0.930973	0.126093	-1.05707
COL1A2	1.15455	-0.561016	-0.593532
COL5A1	-0.686099	1.14738	-0.461283
CXCL14	0.0819137	0.956524	-1.03844
PRRX1	1.15437	-0.601125	-0.553245
TCF4	-0.166969	1.07297	-0.906006
TWIST1	-0.57735	1.1547	-0.57735
COL3A1	1.1547	-0.576212	-0.578488
COL1A1	1.1547	-0.575582	-0.579117
FOSB	1.11475	-0.296602	-0.818147
LYPD1	-0.57735	1.1547	-0.57735
JUNB	1.15178	-0.647018	-0.504757
FOS	1.14179	-0.71999	-0.421804
DUSP1	0.937616	-1.05247	0.11485
RTTN	-1.02029	0.978392	0.041899
ROBO1	-0.981436	-0.0361477	1.01758
SERPINH1	1.06042	-0.925977	-0.134444
COL1A2	1.15455	-0.561016	-0.593532
PXDN	0.326379	0.796033	-1.12241
TULP4	-1.01197	0.987581	0.0243912
VCAN	-0.480804	1.14959	-0.668785
MCAM	-0.237737	1.09744	-0.859707
DNMT3A	-0.677032	1.14859	-0.471558
IER2	1.15469	-0.572949	-0.58174
SOX11	-0.57735	1.1547	-0.57735
EGR1	1.13639	-0.390795	-0.745591
MYO1B	-0.13311	1.05989	-0.926779
RPS16	1.11935	-0.314123	-0.805225
SPRED1	0.0340014	0.982566	-1.01657
LIMS2	-0.817083	-0.298057	1.11514
TPM4	-1.03404	0.071965	0.962074
CRMP1	-0.820983	-0.292708	1.11369
CEP170	-0.46545	1.14788	-0.682435
MFAP2	1.0909	-0.217654	-0.873248
PLAT	0.784969	-1.12588	0.34091
RAP2B	1.05439	-0.119519	-0.934869
IGFBP3	1.15464	-0.566889	-0.587749
MAL	-0.57735	1.1547	-0.57735
PDCD4	0.84912	0.253117	-1.10224
PDLIM3	-0.57735	1.1547	-0.57735
S100B	1.15347	-0.530597	-0.622874
ZNF106	-0.586744	1.15465	-0.567906
GPX1	1.13873	-0.735128	-0.403598
CCND1	-0.906392	1.07274	-0.166352
MYC	1.12743	-0.34766	-0.779768
SERPINF1	-0.647032	-0.504743	1.15177
TNFRSF14	-0.57735	1.1547	-0.57735
APOD	-1.04389	0.949396	0.0944983
LGALS3	1.03129	-0.0658377	-0.965454
CRABP1	1.1547	-0.575657	-0.579042
CLU	1.15436	-0.552782	-0.601575
TYR	-1.06471	0.145329	0.919384
B2M	1.15093	-0.49467	-0.656256
CD59	1.15372	-0.618021	-0.535701
TSC22D3	1.15345	-0.623207	-0.530246
HLA-E	0.861051	0.235766	-1.09682
CYB561A3	-0.92215	-0.140781	1.06293
OCA2	-0.729058	-0.410943	1.14
NDRG2	1.14153	-0.420135	-0.721391
FXYD3	1.14977	-0.482537	-0.667229
PRELP	0.832252	0.277068	-1.10932
ATP1B1	-0.884433	1.08513	-0.200694
SLC1A4	-1.15402	0.61146	0.542555
TPPP3	1.15324	-0.626829	-0.526415
S100A6	0.970811	0.0560221	-1.02683
CAPG	0.532871	0.620715	-1.15359
GPR155	-0.992041	-0.0157321	1.00777
MFSD12	-0.696081	-0.449834	1.14591
LGI3	-0.57735	1.1547	-0.57735
DKK 3.00	0.577755	-1.1547	0.576945
AHNAK2	0.524037	0.62907	-1.15311
AHNAK	0.858429	0.239609	-1.09804
TGFBI	1.15376	-0.536561	-0.617201
GNAL	-1.08658	0.881675	0.204908
CYGB	0.726282	0.414281	-1.14056
CD9	0.891866	0.189229	-1.0811
CTSK	0.930973	0.126093	-1.05707
CST3	1.12471	-0.335935	-0.788777
ADCY2	-0.731335	1.13953	-0.408194
GNG11	-1.00731	0.0147901	0.992523
HERC2	-1.10663	0.838834	0.2678
RAMP1	1.15448	-0.596744	-0.557737
CEP72	-0.830874	1.10987	-0.278995
TMEM59	0.441438	-1.14476	0.703321

## Sheet: C. undiff and diff
Expression of melanocyte-related genes in undifferentiated and differentiated melanocytes across iMel, mMel and hMel. Related to Figure S4D.
	iMel_Diff	iMel_unDiff	hMel_Diff	hMel_unDiff	mMel_Diff	mMel_unDiff
ABCB6	0.220679	0.0726575	0.172348	0.228914	0.191592	0.196298
ANKRD27	0.0830154	0.0552236	0.169427	0.0740234	0.129756	0.120271
AP1B1	0.209201	0.219043	0.271337	0.414836	0.481921	0.264888
AP1G1	0.376471	0.603827	0.209731	0.1888	0.223517	0.499458
AP1M1	0.304397	0.299516	1.06561	0.606233	1.26006	0.662853
AP1S1	1.53155	0.993921	0.230645	0.138428	1.94616	1.16239
AP1S2	16.1351	6.15603	3.91315	1.39463	1.08456	2.23117
AP1S3	0.0503734	0.0290876	0.110468	0.00781307	0.0059991	0.00500112
AP3B1	0.46921	0.4589	0.327449	0.509637	0.899507	1.19562
AP3D1	0.689753	0.4591	1.95895	1.31204	0.711341	0.835205
AP3M1	0.254302	0.224074	0.228806	0.282931	0.629839	0.472317
AP3S1	1.11629	1.11419	0.905536	1.5129	3.28479	1.87439
AP3S2	0.175484	0.184509	0.0382918	0.0957144	0.88657	0.5089
ARL 6.00	0.0437848	0.0458756	0.041234	0.0152983	0.39594	0.48091
BACE2	1.99486	0.283653	7.64903	2.08458	7.35268	3.71959
BBS2	0.0863935	0.115736	0.441989	0.171514	0.0618706	0.103761
BBS4	0.193828	0.223444	0.362504	0.194574	0.290069	0.20325
BBS5	0.280092	0.0755908	0.266987	0.301152	0.0785782	0.115871
BBS7	0.413743	0.400746	0.0780197	0.0955531	0.105141	0.134473
BCL2	0.153686	0.0794799	0.430953	0.285679	0.651732	3.42296
BLOC1S1	1.55109	2.04713	1.08845	0.938096	0.662004	2.44386
BLOC1S2	0.762622	1.0981	0.388976	0.601022	2.01236	0.950958
BLOC1S3	0.0390131	0.0278294	0.674642	0.350384	0.233875	0.121079
BLOC1S4	0.606714	0.549474	0.610015	0.64291	0.831487	0.542028
BLOC1S5	0.150063	0.146416	0.0320108	0.0808239	1.19113	0.295536
BLOC1S6	0.805326	0.834774	0.568483	0.445976	0.529862	0.340666
CD63	39.7465	14.4566	51.7991	21.0854	15.561	15.5567
CDH3	0.912612	0.0748268	10.9541	3.12791	1.43417	2.59693
DCTN1	0.495729	0.564618	0.948115	0.931401	1.11171	1.13372
DCTN2	1.24056	1.14018	3.60879	1.87174	3.0396	2.84722
DTNBP1	0.269388	0.170659	0.541041	0.0955456	4.32159	2.41163
GPR143	5.67046	0.406612	14.0715	3.78623	6.60552	0.885015
HPS1	0.883951	0.377517	1.84181	0.698704	0.285902	0.296962
HPS3	0.185558	0.206235	0.244262	0.126883	0.788661	0.415864
HPS4	0.509167	0.191874	0.591457	0.439599	1.77258	0.563801
HPS5	0.30422	0.17581	0.510712	0.247356	0.221794	0.412586
HPS6	0.141299	0.0856986	0.26329	0.125046	0.0925322	0.0433002
KIF13A	0.182044	0.138193	0.386228	0.295029	0.156066	0.306619
LYST	1.48058	0.296958	2.90308	0.961469	0.237977	1.2329
MKKS	0.168663	0.219212	0.396228	0.626222	0.272238	0.230949
MLPH	0.708664	0.248176	2.79082	0.429847	2.74014	2.46447
MREG	0.0741294	0.0406543	0.667616	0.17298	0.119851	0.21429
MYO5A	0.822754	0.242802	4.54448	1.97858	2.83545	3.08065
MYO7A	0.0012018	0.00684413	0.00211482	0	0.362686	0.833369
PIKFYVE	0.202335	0.207011	0.192092	0.176569	1.2716	0.786607
PMEL	44.1205	3.95396	181.789	48.5563	15.9617	10.4524
POMC	0.000185869	0.00372506	0.193215	0.0398315	0.0524139	0.111865
RAB11A	1.50464	1.69298	1.41016	0.893267	3.40021	1.58229
RAB11B	0.626385	0.61697	0.682479	0.628974	2.35533	1.9172
RAB17	0.0632742	0.00814871	0.0654977	0.0232058	0.00116234	0.001038
RAB1A	1.22264	1.39044	2.84368	2.38468	3.66631	2.26944
RAB27A	1.21836	0.207504	1.3195	0.616895	2.76351	1.40703
RAB29	0.359681	0.330829	0.357468	0.0677506	0.114153	0.0830909
RAB38	6.3848	0.453208	3.92498	0.682708	9.04078	1.74839
SHROOM2	0.11342	0.0919243	0.037866	0.216164	0.269453	0.273915
SHROOM3	0.00583202	0.262256	0.00172206	0.164947	0.00152182	0.00458245
SNAPIN	0.522308	0.508466	0.754925	0.190549	1.77782	0.972096
TRAPPC6A	0.460418	0.42787	1.83043	0.642945	2.03167	1.36608
TYRP1	14.6472	0.755442	86.2221	23.4017	15.8805	14.598
VPS33A	0.229386	0.191206	0.261463	0.0838762	0.359841	0.28196
VPS33B	0.066371	0.0438197	0.185779	0.119822	0.234951	0.155409
ZEB2	2.01212	0.917712	2.03421	2.49735	1.47927	3.08713
ADAMTS9	0.0123352	0.0391377	0.0421809	1.60435	0	0.0133095
ADAMTSL4	0.00683035	0.00901449	0.0150767	0.0538294	0.0447922	0.629328
ARCN1	0.716813	0.865269	0.62622	1.95464	0.606988	1.09263
ATP6AP2	2.06064	2.13183	3.07511	1.40111	4.2367	3.11752
ATP7A	0.533632	0.282379	0.272139	0.0911467	0.322324	0.443023
ATRN	0.131912	0.114509	0.595884	0.539831	0.455831	0.918048
BAX	1.7333	1.33542	0.646815	0.367933	4.76482	3.36511
BCL2L11	0.030207	0.207776	0.036854	0.0981418	0.633453	0.498184
CITED1	3.72163	0.246439	0.0142427	0.0290171	2.41648	1.35939
DCT	15.8557	0.923267	38.6286	8.5048	16.3367	19.893
EDA	0.00394376	0.0145529	0.0562861	0.0793272	0	0.0117418
EDNRA	0.0123024	0.41689	0.00465682	3.00424	0.00505718	0.000581391
EDNRB	1.30661	0.142423	8.10916	2.93449	8.25919	5.89564
ENPP1	0.0519587	0.056661	0.204764	0.250434	0.00057999	0.00627823
FIG4	0.106376	0.084106	0.138499	0.192084	0.359414	0.230819
GLI3	0.179147	0.61949	0.377501	0.852069	0.204158	0.58163
GNA11	0.295842	0.219735	0.40679	0.611442	1.94304	1.71989
KIT	0.512411	0.187108	8.12308	2.02255	2.0597	5.1166
KITLG	0.0325096	0.156047	0.00128184	0.00127344	0.00245512	0.0320926
MC1R	0.064285	0.0268855	3.22627	0.711232	3.37306	1.13641
MEF2C	1.69305	0.905705	0.654025	0.779413	0.4316	2.1984
MFSD12	18.4291	1.38212	13.5807	1.50454	0.680683	0.249627
MITF	3.43947	0.327277	13.7087	3.08957	4.30914	5.99334
MYSM1	0.310106	0.274552	0.125827	0.338667	0.38817	0.621047
NF1	0.396791	0.525114	0.221677	0.438463	0.702072	0.954606
OCA2	0.327615	0.0161334	2.03254	0.233121	5.6042	0.260581
SLC24A5	1.63756	0.0854317	4.3924	0.894647	12.351	5.52964
SLC45A2	0.156095	0.0125222	1.60776	0.259806	9.3864	2.8354
SNAI2	1.38028	1.26101	2.60868	2.14936	0.452523	0.266273
SOD2	0.441083	0.338669	0.333108	0.197557	3.08295	2.67661
SOX10	1.04482	0.0795473	2.4177	0.844893	2.67502	2.17002
SZT2	0.0767292	0.061544	0.167756	0.0812116	0.0508645	0.0947831
TBX2	0.447247	0.0455835	0.0574748	0.0707181	0.376638	0.436975
TYR	2.5463	0.124602	22.9876	3.26561	9.52632	4.30395
USP13	0.212392	0.159432	0.603976	0.549204	0	0.00130204
VANGL1	0.144371	0.096874	0.265885	0.0487717	0.126521	0.169834
ABCB10	0.0835865	0.0523456	0.0387359	0.166953	0.105512	0.325943
ABCB7	0.147596	0.132673	0.189855	0.484861	0.0894175	0.261011
ALAD	0.107715	0.0644011	0.494063	0.199654	1.122	0.587986
ALAS1	0.398084	0.317651	0.37232	0.383507	1.73107	0.45843
APPL1	0.741919	0.623571	0.535815	0.55255	0.508348	1.13351
COX10	0.0964023	0.0806745	0.187849	0.265326	0.516057	0.34717
COX15	0.224757	0.215098	0.383053	0.212083	0.119139	0.19458
CPOX	0.22423	0.135869	0.163494	0.0398548	0.107129	0.305128
CTNS	0.238119	0.0969884	0.404697	0.162363	0.762616	0.262067
FECH	0.19295	0.122812	0.317343	0.285796	4.49953	0.870598
FLVCR1	0.0757394	0.120589	0.0808153	0.156295	0.154459	0.287293
FXN	0.23144	0.250497	0.276251	0.220042	0.394794	0.460771
GIPC1	1.94624	0.858844	0.68463	0.475293	3.68071	1.29684
HMBS	0.285124	0.221382	0.583707	0.703367	1.09893	0.724083
IBA57	0.0340458	0.0239532	0.154394	0.122566	0.0654594	0.0625663
IREB2	0.385757	0.512	0.179	0.244948	0.301876	0.400189
NFE2L1	0.496265	0.723575	0.537141	0.613477	0.465338	0.871633
OPN3	0.110232	0.151478	0.47131	0.168393	0.0136809	0.0293746
PGRMC1	1.44723	2.66746	1.51349	3.51502	3.29877	2.40583
PPOX	0.0957161	0.0882527	0.442692	0.684315	0.430606	0.316005
RAPGEF2	0.116457	0.146811	0.136211	0.0710032	0.306211	1.57777
SLC11A2	0.370993	0.206134	0.285836	0.452331	0.701749	0.232853
SLC25A38	0.185079	0.194064	0.325836	0.261349	0.465657	0.315422
SLC25A39	1.13002	0.691333	1.99917	1.88225	1.69267	1.66189
SLC6A9	0.0249473	0.0504853	0.0507245	0.00802573	0	0.0311855
SLC7A11	0.225116	0.279643	0.0064957	0.061005	0.775863	0.139271
SRRD	0.398012	0.285023	0.309057	0.185655	0.86974	0.276332
TMEM14A	0.865001	0.72478	0.771963	0.662355	0.0722898	0.137502
TMEM14C	2.33676	2.25326	3.83861	1.69322	4.6239	3.31538
TRPC1	0.0732973	0.109253	0.0293258	0.11016	0.253068	0.455655
TSPO	6.60867	2.47854	19.1665	3.79405	0.912865	3.6589
UROD	0.496325	0.364656	2.49563	1.89119	1.57242	1.25007
UROS	1.10917	0.840414	1.22432	1.22627	0.494288	0.126669
WNT5A	0.00848206	0.692563	0.00809305	3.48243	0.00360337	0.0148412

## Sheet: D. Venn diagrams
Genes involved in the Venn diagrams of undifferentiated and differentiated melanocytes across iMel, mMel and hMel. Related to Figure S4E.
upregulated DEGs of iMel_unDiff	upregulated DEGs of hMel_unDiff	upregulated DEGs of mMel_unDiff		upregulated DEGs of iMel_Diff	upregulated DEGs of hMel_Diff	upregulated DEGs of mMel_Diff
ABLIM1	AXL	ABCG1		ABCC2	CD59	AAMDC
ADGRL2	CACNA1G	ACOT1		ABRACL	MLANA	AAMP
ADM	CD34	ACTB		ACP5	QPCT	AAR2
AFF3	COL1A1	ADGRE5		ACSL1	IGFBP7	ABHD12
AKAP12	COL3A1	ADGRG1		ADGRG1	GPM6B	ABHD8
ALPK2	COL5A1	AGRN		AGPAT2	TSPO	ACOT13
APLP1	COL6A3	AHNAK		AMDHD2	APOE	ACOT7
ARHGAP28	COLEC12	ANKRD11		ANKRD39	DCT	ADIPOR1
ARHGAP29	CXCL12	ANKRD28		ANXA11	TYR	ADM
ARL4C	CYYR1	ANXA1		ANXA5	SNCA	ADRM1
ATP1B1	DCN	ARHGAP29		AP1S2	CYB561A3	AGPAT4
AXIN2	DKK 1.00	ARID5B		ARMC9	MITF	AHCYL2
BAALC	EDNRA	ART3		ARMCX1	MFSD12	AKR1A1
BASP1	FBLN5	ATF3		ARPC1A	PMEL	AKT1S1
BEX1	GPC3	BCL2		ARPC1B	KIT	ALAS1
BGN	IGSF10	BRD1		ASAH1	HLA-E	ALDOC
BMP7	INHBA	BST2		ATP1A1	VAT1	ALG3
BOC	LOXL2	BTF3		ATP6V0B	CDH3	ALG5
CALM2	LRRC17	CAV2		ATP6V0C	SAT1	AMDHD2
CCDC80	LUM	CD9		ATP6V1B2	APOD	AP1AR
CCND2	MDFI	CDH1		ATP6V1G1	TYRP1	AP2M1
CD24	MRC2	CDKN1B		AUP1	FTH1	AP2S1
CD248	NELL2	CEBPB		BACE2	GPR143	AP3S1
CDH11	PCDH18	CENPB		BCAN	CTSD	APEX1
CDH2	PDGFRA	CFAP54		BHLHE41	GPNMB	APOO
CDH6	PRRX1	CKB		C1QBP	HSPB1	ARAF
CENPV	PTH1R	COL12A1		CA8	NSG1	ARF1
CHN1	SLIT3	COL16A1		CABLES1	CD63	ARHGDIA
CITED2	TBX15	CRIP1		CBR3	GSTP1	ARL2BP
CKAP4	THY1	CRIP2		CCT5	BCAN	ARL 3.00
CLU	TMEM119	CRYAB		CD44	PLP1	ARL6IP1
COL1A1	TMEM132C	CSNK2A2		CD63	EMP3	ARL6IP5
COL1A2	TRIL	CST3		CD81	VAMP5	ARPC1A
COL3A1	TWIST1	CTDSPL		CD9	NPC2	ARPC1B
COL5A1	PDE7B	CUL3		CDH19	ASAH1	ARPC2
COL6A3	THSD4	EEF1A1		CDH3	MBP	ARPC3
COLEC12	ARHGAP28	EEF1B2		CDK2	GMPR	ARPC5
COMMD6	PDGFRB	EEF2		CELF2	TRPM1	ARPC5L
CPE	CDH11	EID1		CHCHD6	TPPP3	ARPP19
CRABP1	PCSK9	EMB		CHPT1	GPR155	ASAH1
CRABP2	ZEB1	EMP2		CISD3	BACE2	ASF1A
CREB3L1	IGFBP5	ERBB3		CITED1	FRZB	ASL
CTHRC1	SFRP2	ETS1		CLCN7	ST6GALNAC2	ASPHD2
CXADR	FLRT2	FAU		CLIC1	B2M	ASRGL1
CXXC5	THBS1	FILIP1L		COMTD1	ATP1B3	ATG3
DACH1	OLFML3	FOXD3		COX4I1	COMT	ATOX1
DDR2	C1QTNF2	GAB1		COX5A	CTSF	ATP1A1
DPYSL2	FAP	GADD45B		CRYL1	SLC3A2	ATP6AP1
DSP	ADGRL2	GLS		CTSA	TFAP2B	ATP6AP2
EDNRA	PLXDC2	GSTP1		CTSB	SLC24A5	ATP6V0B
EFNA5	CREB3L1	HLA-E		CTSD	ALDOA	ATP6V0C
EFNB2	FZD2	HMCN1		CTSH	CISD1	ATP6V0D1
EGFR	MGLL	HNRNPA0		CTSZ	SLC1A4	ATP6V0D2
FBN2	SFRP1	HNRNPA3		CYP27A1	LGALS3BP	ATP6V0E1
FILIP1L	ADAMTSL1	HNRNPH1		DCT	AGPAT2	ATP6V1B2
FLNC	HMGA2	HSP90AB1		DERA	ARPC1B	ATP6V1C1
FOXP1	GLT8D2	HSPA1A		DPP7	ADGRG1	ATP6V1D
FRZB	NCAM1	IDH2		DSTYK	C4orf48	ATP6V1E1
FZD2	LIFR	IER5		DUSP23	CYSTM1	ATP6V1F
GFRA1	ITGA8	ITPRIPL2		EDNRB	RETSAT	ATP6V1G1
GLIPR1	PID1	JUND		EFHD2	TPP1	ATXN10
GLIPR2	ARHGAP29	KHSRP		EGFL8	SLC25A4	AUH
GLIS3	VGLL3	KIT		EIF4A1	LGALS3	AVPI1
GPC4	C1R	LGALS1		ELOVL1	BSG	B4GALT6
HCFC1R1	PRRX2	LGALS3		EMP1	TSC22D3	BACE2
HMGA2	EGFLAM	LMNA		EMP3	RAB7A	BAD
HTRA1	KANK4	LNPEP		ERBB3	TFAP2A	BAG1
ID1	RBMS3	MBD2		ETS1	EZR	BAX
ID2	ADAM33	MBNL1		FABP5	CD44	BCCIP
IFITM1	NKD2	MCL1		FAM210B	PRELP	BECN1
IGFBP2	GFRA2	MEF2C		FBXW5	PAG1	BLOC1S2
IGFBPL1	PMEPA1	MYADM		FMN1	RAB38	BLOC1S5
KCNMA1	MFAP5	MYH9		FNIP2	DHRS7	BNIP3
KCNMB4	CDO1	MYLK		GALNT3	CTSB	BOLA3
KIF5C	MAGI1	MYO10		GAS7	KLF6	BOP 1.00
KRT8	NOVA1	NAA10		GCSH	EDNRB	BRI3
LIFR	HDAC9	NACA		GIPC1	CDC42EP3	BRK1
LOXL2	NRP1	NEDD4		GLA	INPP4B	BRMS1
LRRC17	COL14A1	NFIA		GNPDA1	KCNAB2	BSG
LRRN1	MEST	NFIX		GNPTAB	MYO5A	BUD31
MAP1B	COL12A1	NUFIP2		GPM6B	SDCBP	C11orf54
MDK	COL23A1	PCOLCE2		GPNMB	TBC1D16	C14orf119
MEIS2	RUNX1T1	PDPN		GPR143	FEZ1	C18orf32
MEST	PCOLCE	PLEC		GSN	LRPAP1	C19orf25
MN1	MMP2	PLEKHO1		GSTO1	CD9	C19orf53
MRC2	DHRS3	PMP22		GYPC	VAMP8	C1orf122
MSX1	PDE3A	PPP2CB		HACD1	CD82	C6orf89
MSX2	PHLDB2	PRDX2		HADHA	CTSA	CADM1
MYL6	FGFR2	PRELP		HAGHL	FDFT1	CALM1
MYL9	CLMP	PREX2		HLA-E	CYB5R3	CALM3
NDUFA3	LPAR1	PSMB8		HMG20B	LYST	CAP1
NFIA	CRABP2	PSMB9		HSP90AA1	IRF4	CAPNS1
NOVA1	CLDN11	PTGES3		HSPA8	DPP7	CAPZB
NR2F1	GLI2	PURB		HTR2B	CHCHD6	CCDC124
NR2F2	COL5A2	RAPGEF2		INPP4B	FMN1	CCND2
NREP	AQP1	ROCK2		INSC	MC1R	CCS
NRP1	SECTM1	RPL10A		IRF4	CAV1	CD151
NT5E	TCF4	RPL12		ITGB1BP1	NINJ1	CDIPT
NTM	TMEM158	RPL13		LGALS3	BRI3	CDK16
NUAK1	ASS1	RPL15		LINGO1	TSPAN4	CERS2
OLFML3	SPON1	RPL18		LITAF	ST3GAL4	CHCHD7
OSMR	CCND2	RPL18A		LMNA	CDH1	CHMP1A
PALLD	FLNC	RPL19		LONRF1	CPQ	CHMP2A
PBX1	CPED1	RPL22		LPGAT1	HMG20B	CHMP4B
PCOLCE	ROBO2	RPL23		LY6E	SLC7A8	CHN2
PCSK1N	CXCL14	RPL24		LYST	CA14	CIAPIN1
PDGFC	PTPRD	RPL26		M6PR	PSAP	CIB1
PDGFRB	SNAI1	RPL27A		MAP2K2	TM7SF3	CISD1
PDPN	ARHGAP44	RPL28		MBP	SOX10	CITED1
PEG10	LRRN1	RPL29		MCAM	CCNDBP1	CLN5
PFN2	MYO3B	RPL30		MDH2	IRS2	CLPP
PLAGL1	BCL11B	RPL32		METTL9	CSRP1	CLPTM1
PLAU	CNTFR	RPL34		MFSD12	AP1S2	CMAS
PRRX1	ADAMTS9	RPL35A		MGST1	GRN	CNN3
PRSS23	EPHB3	RPL37		MITF	TECR	COA3
PTN	SERPING1	RPL37A		MLANA	PLXNC1	COMMD10
PTPRD	CD248	RPL38		MLEC	QDPR	COMMD3
RAB3B	LAMA2	RPL39		MMP17	LGI3	COMMD4
RGS5	IRX1	RPL6		MRPL34	PEPD	COMMD6
RHOU	ACVRL1	RPL7		MRPS25	PON2	COMMD9
RIN2	FAT4	RPL8		MXI1	P2RX7	COPE
RNF152	OLFML1	RPLP1		MYC	ITM2B	COPS6
RPL24	ADAMTS4	RPS11		MYO10	CRYAB	COPS7A
RPL39	SLC1A3	RPS13		MYO5A	CYP27A1	COPZ1
RPS27	CNN2	RPS15		NANS	ILVBL	COTL1
RUNX1T1	MMP11	RPS16		NBL1	GYPC	COX14
S1PR3	ITM2A	RPS2		NCK2	MLPH	CREB3
SDC2	NTNG1	RPS20		NDUFS2	RNASEK	CREG1
SEC61G	TMEM132A	RPS21		NIT2	CST3	CRIPT
SEMA3A	PALLD	RPS23		NME2	ATP6AP1	CRLF1
SERPINE1	PCSK5	RPS24		NPL	LITAF	CSTB
SH3BGRL3	SERTAD4	RPS25		NQO1	GPR137B	CTBP1
SHROOM3	RASL11B	RPS26		NRP2	ATP6V1E1	CTHRC1
SLC38A1	NREP	RPS28		NSG1	FBXO7	CTSA
SLIT2	LTBP1	RPS29		OSTF1	CLU	CTSB
SNCG	TBX3	RPS3		OSTM1	SORT1	CTSC
SOX11	FBLN2	RPS3A		P2RX7	RRAGD	CTSD
STC1	PTCH2	RPS4X		PAG1	MLEC	CTSH
STC2	COL16A1	RPS5		PARVB	ARL6IP5	CTSZ
SULF2	RGMA	RPS7		PDCD6	PAX3	CTTN
TAGLN	FBLN1	RPS8		PEPD	DAZAP2	CUTA
TAGLN3	CAMK1D	RPS9		PHACTR1	SLC6A17	CYB5A
TCF4	GXYLT2	S100A11		PHB	GNPTAB	CYP51A1
TFPI	PLAGL1	SDC4		PIR	DSTYK	CYSTM1
TGFBI	MDK	SLC38A2		PLOD3	ABCA5	DBNL
THBS1	RARRES2	SLK		PLP1	ST3GAL6	DCAF11
TLE4	PEAR1	SMAD4		PLXNC1	FTL	DCTN3
TM4SF1	MLLT11	SMAGP		PMEL	HPCAL1	DDA1
TMEM119	ADAM22	SPRED1		POLR1D	PMP22	DDAH1
TMEM47	EBF1	SRSF2		POPDC3	TMEM147	DEGS1
TMSB10	NBEA	STMN1		PRELID1	ALX1	DERL1
TNC	PLEKHG2	SULF2		QDPR	GAPDHS	DERL2
TPBG	TPBG	SYNE2		QPCT	TMEM59	DGAT1
TPM1	POSTN	TAGLN2		RAB27A	SGK1	DHCR24
TUBB2B	FBN2	TIMP2		RAB38	ATP6V0C	DHCR7
TWIST1	TACC2	TIMP3		RAB5C	YBX3	DIABLO
VCAN	FBN1	TNRC6C		RAB7A	CYTH3	DKK 3.00
WNT5A	F2R	TOP2B		RGS10	SLC25A5	DNAJC15
ZEB1	ADGRV1	TPT1		RHOQ	AIF1L	DNAJC24
ZFHX4	RAB31	TRIP6		RPL19	ENDOD1	DNPEP
ZNF423	COL1A2	TSPO		RPL3	SLC35B2	DOHH
COL4A5	GPC6	TXNIP		RPP25	ZFYVE21	DPP7
ROMO1	DACT3	UBA52		RPS3	STX7	DRAM2
SPOCK1	CCDC3	UCP2		RRAGD	TOMM7	DTNBP1
COL6A2	TPM2	USP53		S100B	SLITRK2	DYNLL2
SERPING1	ITGA4	VIM		SCARB1	SCARB1	DYNLRB1
CRIM1	NRN1	WDR89		SDCBP	OCA2	EDF1
RBP1	BEND5	WSCD1		SEC11C	TMEM14C	EDNRB
HES6	WNT5A	YBX3		SEMA6A	CBR1	EI24
FBLN2	DSEL	ZFP36L1		SERPINE2	CTSZ	ELOF1
ERRFI1	FILIP1L	ZFP91		SIGMAR1	TIMP2	ELOVL1
NCAM1	GFRA1	SLC43A3		SLC16A6	OSTM1	ELP5
COX7C	RCN3	NAP1L1		SLC18B1	ATP6V0D1	EMC3
AXL	CXCR4	CORO1B		SLC1A4	RNH1	EMC4
RND3	IRX2	ICA1		SLC23A2	TRPV2	EMC6
RBBP4	ID3	LYST		SLC24A5	LMNA	EMC7
TGFB1	HSPA12B	PNRC1		SLC25A4	FBXO32	EMC8
DSEL	COL4A1	CBX3		SLC25A5	HEXA	EMP3
FJX1	BASP1	INF2		SLC35D2	LRRFIP1	ENHO
CDC42EP3	CPXM1	LARS2		SLC3A2	HIPK2	ENO1
YWHAE	EMILIN1	SLC6A6		SLC7A5	PLP2	EPDR1
PCBP2	SVIL	SEMA5A		SLC7A8	TAGLN2	EPS8
TTC3	MXRA8	SFPQ		SNCA	HPGD	ERGIC1
DSE	LAMB1	PADI2		SOCS6	MXI1	ERGIC3
HNRNPH1	TIMP3	REV3L		SORD	SLCO4A1	ERLEC1
COL12A1	FGFR1	RPL3		SORT1	GAS6	ESD
SLC16A2	ROR1	SLC5A3		SOX10	NDRG2	FABP7
C1orf54	SLIT2	HNRNPD		SPTBN1	MIEN1	FADS2
SKIL	PRICKLE1	C1GALT1		SPTSSA	FUCA2	FAM114A2
VMP1	ANPEP	KLF5		SRPX	CRYM	FAM118B
OST4	ITGA5	PICALM		ST3GAL4		FAM162A
APLP2	NOTCH3	ARGLU1		ST3GAL6		FAM174B
PLD3	LMO7	BASP1		STX3		FAM210B
ADAMTS12	VCAN	ENG		STX7		FAM32A
CUTA	OLFML2A	AHCY		STXBP1		FAM89B
COL18A1	HOXB3	PXDC1		SYNGR1		FASTK
SRGAP3	ANTXR1	CD2AP		TALDO1		FDFT1
SFRP1	TNFAIP2	ZNF608		TBC1D16		FDPS
RPL34	RECK	MED13		TBC1D7		FECH
WLS	MAST4	PTEN		TBX2		FEZ1
RPS28	ID1	RPS6KA3		TECR		FGFBP3
COL6A1	ANTXR2	PPP1R15A		TFAP2A		FGFR1OP2
CDC42	CISH	KDM1A		TIMP2		FIS1
ISG15	MAFB	PYGL		TKT		FKBP8
ZFP36L1	OAF	SMC1A		TMEM251		FNTA
LUM	SP5	IRF2BP2		TNFRSF14		FUCA1
RPS21	ZNF711	CYP2D6		TNFSF12		FUCA2
HIF1A	SRGAP3	CDH2		TRIM63		G6PC3
SSBP3	COL6A2	TCF7L2		TRPM1		GADD45G
FAM110B	HAS2	TLK1		TRPV2		GAL3ST4
UQCR10	ADGRL1	CENPV		TSPAN4		GALK2
PDLIM7	MEGF6	ZFP36L2		TSPO		GDE1
CALD1	LRIG3	SETSIP		TTYH2		GDI1
OCIAD2	HS6ST1	B2M		TTYH3		GHITM
ZBTB20	ADAMTS1	IGF1R		TUBB4A		GINM1
BMP4	CAMK1	CSPG4		TUFM		GIPC1
TMA7	SDC1	ATP13A3		TYR		GJA1
ARL 3.00	COL6A1	RC3H1		TYRP1		GLMP
PHPT1	TPM1	DDX5		UBL3		GLO1
MRPL33	KIAA1217	SAMD5		UGCG		GLRB
HOXB2	RBP1	ADAMTS1		UPP1		GLRX5
DSTN	TSHZ3	TMSB10		VEGFB		GNB5
MRPS6	IL11RA	MTA1		XPNPEP1		GNE
CNIH2	NES	PHGDH		YWHAB		GNG11
FAT1	ANGPTL2	USP7		ZC3H13		GNG12
SNRPF	LRIG1	HSPB1		ZEB2		GNPDA1
ZNF521	MYL9	PLAGL1		ZNF106		GNPTG
TUSC3	S100A4	APOE		ZNF706		GOLGA7
PET100	NKAIN4	SERPINB1		STXBP6		GOT1
TPM2	SMO	MDFIC		LDHB		GPM6A
BZW1	IRF1	SP3		C21orf91		GPNMB
IER3	EPB41L2	DHX9		POR		GPR108
SVBP	SEC24D	CD302		MRPL44		GPR137B
SLC1A3	TEAD3	GNB4		FOXD3		GPR143
RPS24	CYBRD1	MEGF10		ZNF704		GPR37
ARGLU1	GAS1	STAG1		ALX1		GRN
KRT18	MEX3A	RNF144A		MGAT4B		GRPEL1
SLC2A1	BICC1	YWHAZ		PYGL		GRPEL2
SLC8A1	SH3PXD2A	CDV3		MCC		GSN
SRP14	EFEMP2	PDE1C		C19orf12		GTF2H5
FBN1	PTK7	ISG15		ATP1B3		GYG1
TCF12	FAM110B	EMP1		RTTN		HACD1
IDS	EEPD1	KDM2A		HNRNPF		HADHB
TMEM158	COL4A2	PRRC2C		COA6		HDDC2
RPS26	ZNF423	WTIP		IMPA2		HES6
AAK1	PXDN	PPFIA1		TMCC2		HEXA
C12orf75	PSD3	MAP4K4		FBXO7		HEXB
TMEM258	FAM171A1	TANC2		B3GAT3		HGSNAT
NOTCH3	PRKAR2B	FSCN1		MYO1D		HIGD1A
FOSL2	ETS2	IPO7		MLXIP		HIGD2A
MAF	CLIP3	FCGRT		AIF1L		HILPDA
PGD	MAP1A	GLCCI1		IL6R		HK2
TUBA1A	RBFOX2	TF		TEX264		HM13
CPXM1	SOX11	KIF2A		NAPRT		HMGCL
MYOF	RNF150	COBLL1		CORO1B		HMOX1
LAMA5	BGN	CLDN10		HPS1		HMOX2
CNN3	KAT6B	ZNF22		S100A1		HPCAL1
CCDC160	NKD1	DNMT1		CYC1		HPS4
CNN2	HEG1	PHC2		CHCHD10		HSBP1
SOCS1	BMP4	HYOU1		MEF2C		HSD17B12
ZNF711	PPIC	STAG2		ADI1		HSD17B7
GPX4	SERPINH1	CDH19		CYSTM1		HYPK
ABCA1	ZNF618	RCC2		TOMM20		ID1
AP2B1	CBLB	CPEB4		ANXA4		ID2
SORBS2	SOCS3	ZBTB20		PAQR8		ID3
NEXN	TRO	SERPINE2		VAT1		ID4
GJA1	UBTD2	MATR3		SOAT1		IFT20
UCHL1	LRP1	KMT2A		RNPEPL1		IGSF8
VCL	ST8SIA2	KAT6A		TBC1D14		IL10RB
PELI1	NXN	BCL7C		ITPA		IL11RA
PMAIP1	DCHS1	NCL		SASH1		ILK
SMAD7	HDAC7	HNRNPA1		HSP90AB1		IMMP1L
LARP6	CDON	SEMA3C		SLC29A1		INSIG2
ID3	EFNA5	CREBBP		MTHFS		ITFG1
RPL37	COPG2	JAG1		PGK 1.00		ITGB1BP1
RPL36A	SULF1	DPY19L1		MICAL1		ITM2C
HDAC2	DPY19L1	FAM3C		ERP29		JAGN1
FHL1	PXMP2	TPM3		NAGLU		JAM3
UGP2	CMBL	POLA1		TOMM6		JKAMP
RPS29	EHD2	MXI1		LPCAT2		JOSD2
ZYX	NFATC4	PRKG2		PCMT1		JTB
SLC38A2	TET2	TEAD1		ATP6V1C1		KCTD1
PPP1CB	DOCK1	SMARCA5		LXN		KIAA1191
CBX5	MARCKS	JMJD1C		ZBTB24		LAMP1
SLC22A17	MFAP2	SLC7A1		TMEM87A		LAMTOR1
RPL38	FSTL3	MYO1B		RPS16		LAMTOR4
ITGB1	RAB8B	LARP4		TACC1		LAMTOR5
COX6C	ADAM12	PHACTR2		MAP3K11		LAPTM4B
PPDPF	EVL	TJP1		KIAA0930		LDHB
ST13	MEIS2	PDCD4		ANKRD28		LEF1
IGDCC4	CTSK	CHD2		CCNDBP1		LEPROT
CYP1B1	TMEM45A	SKI		BTF3		LETM1
GOLIM4	JAG1	RNASE4		GSTP1		LMAN2
EXT1	PYCR1	ELF1		GPR137B		LMF1
MORF4L1	GAMT	LDB2		ACOT7		LPCAT3
MAGED1	PHLDB1	HNRNPU		NDUFAB1		LRP10
FZD3	TCEA3	CRLS1		ANKRD44		LRPAP1
CORO2B	IQGAP2	NR3C1		RNF13		LSM 1.00
DYNC1I2	EGR1	AUTS2		PSMB7		LSM 10.00
APCDD1	LDLR	FBLN5		BNIP3		LXN
SDC3	FAM43A	BTBD7		USF2		MACROD2
PTMS	ZNF532	S100A6		PIM3		MANBAL
NUCKS1	BIN1	MYBBP1A		SYNE2		MAP1LC3A
UQCRB	SULF2	RIF1		KIT		MAP2K2
RTF1	ARHGEF26	RFTN1		ESRP1		MAP2K3
RBMS3	PBX1	TRIM33		SRM		MAPK3
MAML2	EML4	NOTCH1		ACSL3		MAX
FAM171B	ALDH1L2	CA14		HPCAL1		MBOAT2
UBE2E3	SETBP1	CTNND1		TMEM220		MC1R
RARRES2	TCF3	RAB12		RAB33A		MCFD2
UQCRQ	IRX3	R3HDM2		ITPK1		MDH1
C19orf81	IGFBP3	CAMK1		CYGB		MDH2
PCDH9	RPS3A	HIVEP2		IL17D		ME1
DAP	P3H3	EPB41L3		TRIM2		MEA1
GLI3	FHL1	NFIC		HADHB		MED28
SERPINH1	HNRNPA1	CPNE3		AVPI1		MED29
OLFM2	GADD45B	CPNE8		SMS		METTL9
HIPK2	NUCB2	ARHGEF2		ATP6V0E1		MFF
FAM107B	TPST1	RAB21		TMEM147		MGST1
HNRNPA0	TMEM263	COL5A3		GMPR		MIEN1
SH3BP4	DNM1	CKS2		SDHB		MKRN1
S100A16	THBD	SP1		P2RX4		MLF 2.00
CELF1	RPS23	POSTN		SSH2		MMD
ENY2	CTDSPL2	DDX21		MLPH		MOCS2
TENM3	WIPF1	LARP1		SLC39A6		MPC1
RPS27L	SSPN	EPC2		CSTB		MPC2
SNRPN	FAT1	AKT1		VDAC2		MPV17L2
MYL6B	PTCH1	EPN2		RUNX3		MRPL20
PIN4	MVB12B	ZFHX3		C10orf90		MRPL28
FAM229B	AAK1	ATRX		NR4A1		MRPL41
SFXN1	DCLK1	SPTBN1		PRKCB		MRPL42
ZNF503	AASS	CDC14A		TRADD		MRPL44
C12orf57	KDM5B	SAP30L		RPS6		MRPL53
MAP1A	RARG	STEAP3		DNPH1		MRPS14
CBX1	RPS8	LATS2		BLVRB		MRPS18C
COL4A2	IDH2	IFRD1		GLMP		MRPS21
MYO6	EFNA2	CAPG		HDDC2		MRPS24
YWHAG	GPX7	SHISA2		CYBA		MRPS33
PPIC	TCF12	NFIB		C1orf43		MRPS36
UBE2L6	TRIM16	EPB41L2		SUCLG1		MSMO1
SLC5A3	MYH10	RANBP2		NDUFS7		MSRB1
REEP2	RPS11	PROS1		NDUFV1		MTCH1
DPYSL3	NGFR	NOTCH2		LTBR		MTCH2
PTK7	RPL15	NUCKS1		PSEN2		MTFR1
MARCKS	RCN1	PDE4B		UAP1L1		MTFR1L
TMEM263	SEMA5A	SMCO4		DHRS7		MTX2
CSRP2	ROBO1	MAPT		FAM53B		MVD
N4BP2L2	ARHGAP10	NUP153		HTATIP2		NADK
RND2	NFIX	KDM6B		UQCRFS1		NAGK
INTU	FKBP14	HMGB2		RPL29		NAGLU
SMAD5	CDAN1	ARID1B		SNX3		NAPA
FSTL1	FLRT3	VEZF1		MEGF9		NCEH1
CDC42EP5	RPL7	GKAP1		APRT		NCKAP5L
SCOC	SEC31A	DIP2C		PPFIBP1		NDFIP2
NSA2	RPL23	FOSB		PLXNA1		NDUFA1
ANTXR1	TNS1	AVEN		HEXB		NDUFA11
RHOBTB3	TLN2	KANSL1		SERPINF1		NDUFA12
IGF2BP1	CLHC1	EGR1		ATP2A2		NDUFA3
METAP2	DLG5	ANKRD29		EXOSC4		NDUFA4
INAFM1	LETM2	CTNNB1		HPS4		NDUFA5
SMARCA1	NASP	ASXL1		NTAN1		NDUFA8
MAP2	IGFBP4	NCOR2		NOP10		NDUFB2
LOXL1	TET1	EFEMP2		KLF6		NDUFB4
MAP9	SPRY1	SLC39A10		PDXDC1		NDUFB5
COX16	CHEK1	BPTF		THEM4		NDUFB6
CAMK2N1	FSTL1	PRODH		MDH1		NDUFB7
SPRY1	RPS24	EEF1D		ABL2		NDUFB8
S100A13	SERPINB9	ZC3H12C		PARK7		NDUFC1
WTAP	MSX1	ARAP2		MRPL41		NDUFS4
DRAP1	BCL11A	CCDC50		AHCY		NDUFS5
MLLT11	RPS4X	LRRC58		ARHGDIA		NDUFS6
MALT1	RCOR1	ULK4		ATP6V1F		NDUFS8
MXRA8	CUL7	CYBA		ALG3		NDUFV3
FRMD4A	DUSP1	DUSP16		RAD23A		NECAP2
PKIA	PEG10	RCOR1		NME4		NEDD8
P4HA1	CNN3	XRN2		ILKAP		NEU1
FZD6	ADGRA2	SOX6		SDHA		NINJ1
PSMA4	RPS2	ETV6		AK2		NIPA2
SYNC	LMAN1	HIRIP3		FKBP1B		NKD1
UQCR11	RGS2	ZNF367		RPS5		NPC2
MACF1	SACS	OSBP		FASTK		NPY
C18orf32	TSKU	CCT2		CD320		NR2C2AP
HS6ST1	FXYD6	TOP2A		GALM		NSDHL
TIMP1	RPS20	SUZ12		MACROD1		NSMCE2
TPM4	IGDCC4	BACH1		SNX9		NT5C3B
TATDN1	KLF4	EIF3A		FAM89A		NTMT1
ANXA1	RPL24	RBMX		SDHC		NUBP2
TCF3	EVA1B	RPL14		CCT3		NUDT16L1
TSPAN6	ZNF445	TCOF1		DUT		NUDT4
CTXN1	TCF7L2	PARP1		LRPAP1		OAZ2
IGFBP7	RPL32	SRCAP		SETDB2		OCA2
ECE1	FMNL2	SCAF11		PIGH		OCIAD1
RBM8A	HSCB	ZBTB11		IGSF8		OPTN
MSMO1	ZNF503	ZBTB44		SERPINB1		ORMDL2
TEAD1	RPS16	DDX6		REEP5		OS9
GAS6	ANKRD50	SPPL2A		SH3PXD2A		OST4
PGRMC1	S1PR2	IRS2		RPL36AL		OSTC
PON2	OSTC	HSP90B1		MRPL40		OSTF1
PPP3CA	TWSG1	ITGA6		RPL4		P2RX4
SARNP	DENND2A	TLE4		RGS14		PAIP2
TBL1XR1	MLF 1.00	HSP90AA1		CTSC		PANX1
JUND	RPL37	ARL13B		MED15		PCYT2
OGFRL1	CKAP4	PTBP3		DPP4		PDCD6
KPNA3	NID1	ADNP		EIF3K		PDE10A
RBMX	IER5	EIF4B		RASSF3		PET100
RCN1	NAT9	ARHGAP21		CRTAP		PEX19
IRX2	RPL18A	PDS5B		NEDD4L		PFDN1
TBCA	JUNB	LARP1B		SLC6A15		PFKL
SSBP2	ID2	CENPM		SAT1		PFKP
PAM	GPCPD1	KNSTRN		MRPS7		PFN2
NDRG4	ARGLU1	TAP2		SLC25A33		PGAM1
TUBB	RPL6	TOPBP1		PSMA7		PGD
RERE	RASSF8	CLASP2		RPS4X		PGK 1.00
GNAI2	VPS13B	ATN1		TAOK3		PGM1
PJA2	NOP58	DDX46		SRD5A3		PGP
COL5A2	PDZRN3	LMNB1		EMC3		PGRMC1
PPP6R2	RPL13	NCK2		CERS4		PIGS
TCEA2	NYNRIN	TAOK1		MRPS34		PIGT
TCAF1	HOXB2	CEP350		FKBP1A		PIN1
C6orf62	KIF26B	POM121		ARHGAP18		PJA2
DYNLT3	EDEM3	QKI		ENDOD1		PKM
FBLIM1	MAP3K4	IRGM		WDR61		PLA2G12A
SPARC	GJA1	CDK13		TMC6		PLAT
ODC1	PAPSS2	ELF2		HEXA		PLBD2
EIF1B	LDB2	FAM120A		SLC25A3		PLD3
FNDC3B	ZNF827	SMIM13		TSPAN10		PLIN3
HES1	HMCN1	HECA		ELF1		PMEL
PHLDB2	LY6E	DYRK1A		PHB2		PNKD
EIF3J	CBX1	HELLS		PDE10A		POLDIP2
LRP1	RNF24	RYK		DNASE2		POLE4
BTF3L4	RPS13	DIS3		AGTRAP		POLR2G
AGO3	PLK2	ZBTB10		LAMTOR5		POLR2M
ARMCX2	CBX5	MEX3C		PHF19		POMP
ACTB	TLE3	PPP2R5A		MAZ		PON2
GPC1	MYL6B	DAB2IP		AURKAIP1		POR
EIF4G2	RPL4	KIAA2026		CALM1		PPDPF
OSTC	ZBTB8A	SIK3		SPNS1		PPP1CA
SETBP1	TGFBI	CTDSPL2		SOX6		PPP1R11
DPM3	NID2	SPEN		CLN6		PPP2R1A
IGF1R	HTRA1	PRIM1		EPS15		PPP4C
GAL	PFN2	DHX36		EIF1		PPT1
GAS1	GSTM2	FNBP1L		DCPS		PPT2
RNMT	ZFC3H1	RPS27		ORAI1		PRDX3
SRP9	MEF2A	CERS4		GUK1		PRDX5
IST1	MMP14	FCHO2		BCHE		PRDX6
FBXW11	RPL3	PRPF8		MAD2L1BP		PRELID1
KNOP1	EEF1G	PRPF4B		CAP1		PRKACA
IRF2BPL	TCF7L1	SUPT16H		WDFY1		PRKAG1
BCL11A	TRPS1	BIRC5		ANP32B		PROSER2
ERH	SQLE	TAP1		MRPS2		PRPSAP1
ANAPC13	RPL28	HCFC1		JAGN1		PRRX2
ESF1	RPL29	NSA2		MRPL37		PSAP
ZNF292	ARHGEF17	HNRNPAB		ADD3		PSENEN
COTL1	SPON2	SSR3		POLE4		PSMB1
SKIDA1	TNS3	SERBP1		RPS6KA2		PSMC1
MAN2A1	VIM	ANKRD40		ADIPOR2		PSMC2
MRPL52	CENPV	AHNAK2		C11orf24		PSMC4
CSRNP3	RGMB	IRAK1		SLC22A18		PSMD10
LUC7L3	ZMYM4	ABCA1		NEK6		PSMF1
COX20	FERMT2	SLC29A1		OSBPL1A		PSPH
TRA2A	P3H4	SPC24		ABHD12		PTGDS
PHF6	LTBP4	DHX15		ADARB1		PTRH1
GPBP1	TMTC3	PDE3A		BOP 1.00		PUF60
IMMP1L	DAAM2	RAD21		SPON2		QPCT
AMOTL2	EEF1A1	DUSP11		EBP		RAB11A
SRRM1	CALHM2	FBXO11		DBI		RAB1A
SSR4	FAM229B	SGK1		OCA2		RAB20
WEE1	RPL10A	CTDSP2		TBRG4		RAB24
DUSP6	SDE2	KLHL9		MCUR1		RAB27A
MYEF2	SOX18	SFXN1		DNAJC3		RAB38
DKK 3.00	FN1	PIK3CB		TMX2		RAB3IP
NME7	SON	JMY		PTGES2		RAB5C
CAPZA1	CENPW	MIER1		EMC7		RAB6A
PFDN1	EDC4	MAP3K1		BFAR		RAB7A
CDKN1A	SSRP1	DMWD		CLPP		RALGPS2
FNBP1L	SRSF7	USP9X		PPA1		RBM42
NDUFB4	EHMT1	DIP2B		ARID5B		RBP1
PTBP2	CHD3	USP1		ETHE1		RBX1
APP	TUSC3	AXIN1		RAB5B		REEP5
TGFB2	TNFRSF19	SSBP3		CYB5R1		RENBP
KANSL1	PVR	HSPA8		SMYD2		RNASEK
FAM133B	FKBP7	FAM76B		PRDX4		RNASET2
PRDX2	RNF157	AEBP2		FXYD3		RNF13
ACTN1	ABL1	CNOT6L		C20orf27		RNF5
UFM1	MAGED1	RBM26		TRIB2		RNF7
DNAJB6	RPS27	OAZ1		MFSD10		RNH1
AP2M1	RPL31	AHR		SNX10		RNPEP
RCN2	RBMS2	MIB1		PINX1		RPN2
TMEM30A	SH3PXD2B	EP300		CDK4		RTN4
CDK6	RPL30	EPC1		RNH1		S100A1
MIDN	GSTM1	DDX3X		RAC1		SAR1A
CKB	GTF2I	OTUD4		CCDC43		SAR1B
HSPB11	GFPT1	SSRP1		EVA1A		SARAF
EPHA2	SF3B3	SMC4		ETFA		SC5D
E2F7	TOP 1.00	KDM6A		ATM		SCAMP3
SMURF2	TNRC18	TNRC18		SAMM50		SCCPDH
IGF2BP2	BTG2	NASP		GALE		SCHIP1
EPM2AIP1	RPL18	XRN1		UCK1		SCLY
ABI2	ARL4C	TMX3		GSTK1		SCRN1
CSDE1	ZNF22	NUMA1		LAPTM4B		SDC2
FAM171A1	ARL4D	GPX3		FAH		SDHAF4
CSNK1A1	GAB1	ZMYM4		HMOX2		SDHB
F2R	RPL35A	YY1		IDH3G		SDHD
TJP1	TUBB	SMC3		EI24		SEC11A
GXYLT2	CASK	NFAT5		SLC35B2		SEC11C
NPEPPS	ZNF428	GPX7		TMBIM6		SEC13
VEZT	HMGCR	VAMP5		SLC43A3		SERINC1
KHDRBS1	KDELR2	ZRSR2		CLN3		SERP1
SEC31A	SPRED1	CSRNP1		PAX3		SERPINF1
HSPA13	CEP95	CENPQ		MPV17		SF3B4
HP1BP3	DIS3L	FURIN		LRRFIP1		SGTA
ZNF462	NFIA	PSME4		SSU72		SHISA4
KLF7	RPL34	CEP170		NDUFB5		SIN3B
PHF3	LGALS1	CSRP2		ACAT1		SLC22A17
IFT22	SCARF2	CHD6		ENO1		SLC24A4
PDIA4	RPS14	ACVR2A		EPS8		SLC24A5
IRS1	FOS	HSPA5		CARS2		SLC25A33
NMT1	MORC4	PCM1		PLP2		SLC31A1
UBXN4	HSP90B1	NR4A1		TRABD		SLC35A2
MSI1	RPS19	KCMF1		HEBP1		SLC35A4
POLR2I	RPL39	ATF4		AGPAT1		SLC35B2
ATP2B1	IL6ST	RNF38		COMMD7		SLC37A2
TP53BP1	HILPDA	CREBZF		BAMBI		SLC3A2
ACTN4	RBM12	ZNF106		WASF2		SLC45A2
PTPRA	JUND	LIG1		CLTB		SLC48A1
PLCG2	SPARC	TRIM44		PSMB4		SLC6A8
EIF2S2	BRD2	HP1BP3		BCAP31		SLC7A5
ARF4	TGFBR3	SPAG9		MRPS15		SLC7A8
CETN2	KLF5	PSME1		MGST3		SLIRP
IFRD1	YAP1	SPIRE1		SLC25A13		SMAD6
ITM2B	DYRK2	KAT2B		MRPL35		SMDT1
SMAD1	ATF4	AFF3		AIFM1		SMIM14
FN1	SLC1A5	SOS 1		BLVRA		SMIM20
ZNF608	B3GALNT1	PPP2R3A		BBS5		SMIM7
CMIP	RPS5	PTCH1		TAGLN2		SMPD1
COPB1	OLA1	GTF2A1		ALDH2		SMPD2
KIF21A	RPS3	P4HB		WDR45		SMPDL3A
SPATS2L	PDLIM2	TMEM259		LAP3		SMYD2
PAFAH1B3	ZNF292	LGALSL		EIF3I		SNAP47
VAMP5	MSANTD4	ADGRA3		STAM		SNCA
COL4A1	RPS9	SETD2		DDRGK1		SNF8
DDAH2	IER2	UBXN7		TRAK2		SNN
TSC22D2	RPL36A	JARID2		DESI1		SNX1
RGS9	TPT1	GEMIN5		ZNF24		SNX15
CFDP1	SDC2	CKAP5		CFAP97		SNX3
WDR45B	RNF8	PNN		PHGDH		SPARC
PNISR	FKBP10	IL6ST		USP53		SPCS1
SOX4	ING5	KLF2		NFIC		SPG21
RPL31	MCM6	LURAP1L		COPRS		SPTSSA
DBN1	LUC7L	SMG6		LMAN2		SQLE
CAPRIN1	IGF2BP2	XPO1		MYO9B		SRA1
SEMA5A	MSRB3	MYO1C		GGCT		SRP14
FSCN1	FUS	TCEA1		ATP6V0A1		SS18L2
MYADM	PPIL4	SAMHD1		SOD1		SSBP4
C1orf56	ADCY3	ATXN2		RAB9A		SSNA1
CHD9	EDC3	PBRM1		MANF		SSU72
LSM 6.00	ATP2B1	DBNDD2		RCC2		ST7
CIRBP	SIRT1	SMURF2		ATOX1		STUB1
TES	ZNF704	LASP1		PPIF		STX12
NAA38	PUS7L	NFATC3		YBX1		STX7
TIMM8B	RPL23A	VEGFC		TWF2		STXBP2
BLOC1S1	CRIP1	DPYSL2		ECM1		SUB1
RBFOX2	ZNF286A	NOP58		VAMP8		SVBP
TAB2	TRA2A	PPP4R3A		TFAP2B		SWI5
PIK3R3	ACTN1	LATS1		CCT7		SYNGR1
PSENEN	ZNF638	MCM7		RBBP7		SYPL1
IFT57	KANSL1	ZEB1		PHYH		TAF13
MFAP2	DLG1	RBFOX2		SDHD		TAX1BP3
ZFHX3	SCUBE3	RBM3		HM13		TBCA
ITGA1	FNBP1	IGF2R		AKT1		TCN2
PCM1	SMARCD3	SYTL2		TXNL4A		TECR
ITSN1	PTK2	PAN3		MRPL38		TEX261
THY1	FARP1	ZNF609		BRI3		TEX264
DDX6	PPP1R10	YTHDC1		MPST		TFEB
GTF2I	RPL27A	ILF3		LAMTOR1		TIFA
TDG	LPAR2	CAPRIN1		MTCH1		TIMM17A
KDM1A	RBMX	NCAPD3		ARL6IP5		TIMM22
CST3	ZXDC	RBL2		CD109		TIMM23
TGFBR1	FNBP1L	SNRNP200		TMED3		TIMM8B
MTHFD2L	MSH6	MEX3D		PYURF		TM2D1
ZRANB2	ARNT	NOC2L		ARPC2		TM2D2
FAM114A1	PGM2L1	RICTOR		MLX		TM7SF2
RSL24D1	PGRMC1	PUSL1		DNAJC1		TM7SF3
SLC20A2	AUTS2	BLOC1S1		NEU1		TMA7
GADD45A	ARAP1	NT5DC2		GRHPR		TMBIM4
TCF7L2	LBH	ACBD3		PLSCR1		TMBIM6
NETO2	FOSB	HIPK1		BCAS3		TMED4
PAIP2	MZT2A	DNPH1		CHD1		TMED9
AHDC1	TOB2	OLFM1		MTFP1		TMEM126A
NXN	FRMD6	PLEKHA3		RPL15		TMEM134
PAK2	N4BP2	GJC1		MET		TMEM143
PFDN4	PNN	NEO1		PDE6D		TMEM147
TNRC6B	PCDHGC3	MCM5		EEF1G		TMEM151A
LAMC1	TPM4	DSTYK		ARPC3		TMEM160
CSTF3	EPM2AIP1	DKC1		SPCS2		TMEM176A
DDR1	GPX8	ACTR2		GRN		TMEM176B
FGFR1	TMEM98	CREBRF		MRPS30		TMEM179B
GPX8	CDC26	BAIAP2		MRPS12		TMEM192
ITM2C	DDR2	TSC22D2		CNPY2		TMEM199
CTBP1	ATAD5	POLR2A		ATP6AP1		TMEM205
ITGB3BP	TIMP1	FUBP3		SLC25A39		TMEM208
PUM1		CKS1B		ATP6V0D1		TMEM222
WSB1		BIRC6		CYCS		TMEM234
DCBLD2		CUL4B		NCS1		TMEM242
TAX1BP1		FNIP1		SCD		TMEM251
BCAR1		SOS 2		WIPI1		TMEM51
RUFY3		HNRNPA2B1		CHCHD3		TMEM59
PLOD2		BMS1		SNRPB		TMEM60
MIB1		LUC7L3		IMPDH2		TMEM86A
CPD		CDC42BPA		MPC1		TMEM97
SMIM14		PDLIM1		SERPINB6		TMEM9B
GSE1		PIEZO1		UBC		TMX1
DST		SAV1		MSRB2		TMX2
NPTN		KMT2B		POLR2E		TNFRSF19
CHD7		TLN1		AP1S1		TOM1
ANP32E		ABL2		ALG5		TOMM20
SRSF6		MSL2		SDF2L1		TOMM6
WASF1		SMG7		CAPN1		TPD52
ELK3		NBN		PSMB5		TPD52L1
SEC22B		SAT1		TIMP3		TPI1
RBPJ		RIC1		GHITM		TPP1
CTTNBP2NL		NDRG1		SFT2D1		TPRA1
MEF2A		MAP3K4		MRPS28		TPRG1L
KHDRBS3		CYLD		ARF6		TPST2
SERINC2		TNPO1		SQSTM1		TRAPPC1
NRIP1		RNF149		CBR1		TRAPPC2
NIPSNAP1		LAMC1		MID1IP1		TRAPPC2L
TP53INP1		PHIP		NME1		TRAPPC3
MAPK6		ARHGEF11		AIP		TRAPPC4
BLOC1S2		UBR5		SPCS1		TRPM1
AKIRIN2		TET2		PFN1		TSC22D1
HMGCS1		RAPGEF6		ORAI3		TSPAN10
TMOD3		NMI		RNASEK		TSPAN3
PRRC2B		RB1		RABL6		TSPAN31
KMT2A		MAN2A2		MRPS5		TSPAN5
GLRX		PPP1R12C		PPP1CA		TSPAN7
TOP2B		ZC3HAV1		PLEKHA5		TTC3
IGF2BP3		FMNL2		BIK		TTLL7
UBA6		TAB2		MRPS24		TUBA1A
MMP2		VPS54		ACO2		TUBA1C
IER2		UTP14A		MRPL32		TUBA4A
MEX3A		CSDE1		EIF3D		TUBB3
STMN2		TRIM24		ABHD17A		TUSC2
KCTD12		TRIM63		COMMD4		TXN
AGO1		AHCTF1		SCO2		TXN2
RRM2B		ASH1L		RASSF8		TXNDC12
TNFRSF10B		MOB1B		FH		TXNDC15
PDS5B		TRAPPC10		TOMM7		TXNDC17
TP53		GLI3		PHLDA1		TXNDC9
IER5		PTPN4		SEC11A		TXNL4A
GDI1		ISOC1		ATP7A		TYR
MMD		USP24		TRIP6		UAP1
PDLIM1		CCDC34		MRPL12		UAP1L1
ADAM17		LEMD2		NDUFV2		UBAC1
ATF7IP		RBPJ		IMP4		UBE2A
RAB31		WEE1		GDF15		UBE2G2
SKA2		ESYT2		SGK1		UBE2K
ENAH		ATF6		CCT8		UBE2N
TMEFF1		RFX7		EIF4B		UBE2V1
PCMTD1		PAK2		SURF4		UBL7
TRIM24		ABI2		DTD1		UNC50
AFAP1		SASH1		MPDU1		UQCR10
AGTPBP1		CDC73		ZFAND5		UQCRC1
DHX40		QSER1		RPS19BP1		UQCRFS1
SHOC2		CTTNBP2NL		CKS2		UQCRQ
USP3		DBF4		NDUFA9		VAMP8
TFDP2		HNRNPF		PUF60		VPS26A
ZC3H4		COMT		HSPA1A		VPS28
APOC1		SSH2		TAF9		VPS29
CTNNB1		CPD		IMP3		VTI1B
PHACTR4		NUP98		MTDH		WBP1
MDM4		HDDC3		MPG		WBP2
SYT11		PAX3		NOP16		WDR1
KAT6B		SETX		METTL23		WDR61
KIF1B		LRCH3		CDC37		WFS1
STMN1		CENPW		BCAP29		WLS
KLHL23		DNAJC21		PFKP		WNT4
IGFBP5		GNAI2		SOX5		XPNPEP1
DEK		MED14		MTCH2		YIF1A
DCTN4		RERE		VPS29		YIPF1
TUBB2A		MED12		EEF2		YIPF3
ZMAT3		C4orf48		GTF3C6		YWHAH
		B3GNT2		GALK1		ZFYVE21
		SRSF3		CRELD2		ZNF706
		EP400		EEF1D		ZWINT
		PLXNC1		ANXA6		SNAPIN
		CHD4		NDUFA10		GPR180
		LPGAT1		OSBPL9		ZW10
		HNRNPDL		ACTG1		EEFSEC
		MCM4		ZCCHC17		BIN3
		PIM1		HSPA9		ACO2
		MRPL52		RAB14		BDH1
		CDC42BPB		GRPEL1		TSG101
		RFC4		OAT		SNX17
		DAG1		UBE2M		SMIM12
		ZNF280D		DAB2		DPP3
		BMPR2		FDPS		SPTLC2
		SMG1		ALDH9A1		OSTM1
		TCF12		TMEM208		TMEM120A
		AK3		TMEM179B		EFCAB1
		PHLPP1		NDUFA8		SNRNP25
		UBE2H		CNBP		EGLN2
		PRRC2A		TMEM33		UBL4A
		PPP2R2A		LYPLA1		NDUFA9
		PDZD8		PSMB2		GAPDH
		PTK2		NDUFS3		GRHPR
		GALK1		VAMP3		CCNDBP1
		ZNF652		EIF3H		CISD3
		UBC		MYH10		RRP1
		TTC28		BOD1L1		ATG4B
		BTBD3		COMT		COQ9
		THRAP3		SSB		ATRAID
		PWWP2A		EIF3L		CGRRF1
		LPIN1		JOSD2		EXOSC5
		ATM		EXOSC7		ZMAT5
		FMN1		STIP1		EIF4E2
		TGIF1		TXN2		LSM 7.00
		FRAT2		HMGN3		POLR3K
		PPIC		UQCRC2		PARL
		ATXN2L		TIGAR		CORO1C
		FAM13B		CLTA		MRPL40
		KBTBD2		GNB4		TSPAN13
		TMED5		MRPL27		AACS
		TPP2		MRPL18		ZDHHC16
		PPP1R13B		S100A10		CNPPD1
		SPPL3		SPP1		RPL7L1
		MCM3		MTAP		CYB561D2
		OLA1		CCT6A		BAK1
		FAM102A		PSMD9		PSMD6
		IQGAP1		DNAJC15		EOGT
		OTUD1		PDIA6		HINT2
		TLK2		TRAPPC2L		PEX2
		NUP133		NIFK		PRMT2
		INTS6		TIMM13		AKIRIN1
		MCM6		CHORDC1		RPS6KB1
		MAN2A1		MRPL15		TRIM35
		FBXW7		PSMG1		ATXN7L3B
		UTRN		CCND1		OSBPL9
		ACIN1		EIF4G1		NT5C3A
		PBX3		HSPB1		ABCF3
		PCBP1		TOMM40		HAGH
		TUBB2B		SF3B2		APP
		PHACTR4		NUDT4		CHMP5
		KIF13B		EIF3M		RTN3
		ZHX1		RHOA		TCEAL8
		RAP2C		SRI		CCM2
		ZEB2		CLEC11A		OSBPL1A
		SMC2		CIB1		TOX4
		AKT3		FASN		TOR3A
		ZDHHC5		MIEN1		RGS10
		SUPT6H		EEF1B2		COMMD8
		NR1D2		SBDS		PCBP4
		ARHGEF12		DYNC1H1		RALA
		KMT2C		MRPS26		SPAG7
		FCHSD2		COPE		ROGDI
		GNA12		EBNA1BP2		GPI
		MARCKS		PWP1		APOLD1
		FOXN2		PGP		NDFIP1
		TAF1		CD59		NDUFS3
		NOLC1		RER1		SYNGR2
		PDS5A		MRPS16		ANXA7
		DDX23		ISOC2		CEBPZOS
		UPF1		EEA1		GRINA
		NENF		TPI1		MRPL18
		PPFIBP1		GTF3A		TMEM230
		POLDIP3		PBDC1		UCK1
		IL1RAP		CHCHD2		LEPROTL1
		N4BP1		ATP6V1D		MAGED1
		MYO7A		GNG10		TAF12
		DDX27		VPS26A		MAP2K1
		SMARCC2		WDR1		TBCB
		GALNT2		PSAP		GDI2
		RNASEH2C		PARP1		PSMD2
		STAT1		LIMD2		RCHY1
		HDGF		SQLE		RNF34
		NUP214		BOLA3		PSMC3
		MAML3		UBXN1		ZCCHC17
		RPS19		NFKBIA		ISCA2
		KLF11		BSG		TMEM203
		RLIM		XRCC5		GOSR2
		VPS8		GAPDH		TMEM126B
		PAIP1		EIF3A		PSME3
		INO80		PGAM1		PRADC1
		ATF7IP		MYDGF		GANC
		SNRPD1		PSMD8		SEC14L1
		MOB1A		NUDC		PLOD1
		CDK19		CACYBP		EXOSC4
		ACTN4		RSL1D1		RRP7A
		CDYL		RPL22L1		SPNS1
		GATAD2B		TUBA1C		SSR2
		C18orf25		MAGED2		HDAC3
		SGCB		PKM		VCP
		WDR75		CYP51A1		MRPL46
		PARD3		ACAT2		IDNK
		SSB		TYMS		GFRA1
		BRD2		HSPA5		PSMD12
		GNG7		PA2G4		TTC1
		KDELR2		CDKN3		STK39
		ZMYM2		AMD 1.00		PSMA2
		SPRY2		UBE2S		MORF4L2
		TRPM7		TUBB4B		NAA20
		CBX5				TCTA
		PTPRJ				ARFGAP2
		BAZ1B				NAV2
		MACF1				BCAS3
		ALG10B				PIGX
		ANXA5				NUDT9
		CTCF				VAT1
		EZH2				NANS
		HEXIM1				NRBP1
		MIDN				KDELR1
		MYEF2				MRPS17
		GNL3L				PSMC5
		STOX2				TMEM214
		FNDC3B				MPV17
		CLUH				LSM 6.00
		ATF2				PEX16
		DDX17				SRI
		BRWD3				DHRS1
		EIF4ENIF1				PPP3CA
		IRF2				ATG101
		ZFYVE9				ARF3
		MTAP				ANO10
		DMXL1				AURKAIP1
		MAFK				MRPL27
		CNTLN				HINT3
		MEPCE				DYNC1I1
		ROCK1				SNAPC5
		TAF5				LRRC41
		SLC25A28				PWWP2B
		DIAPH1				SLC25A11
		TMOD1				MRPL43
		CHD7				MRPS7
		ZNRF2				SLC25A44
		WAPL				TMEM218
		SORT1				ALG1L2
		UBE2M				CDC34
		LTN1				VAPB
		BDP1				COPS4
		JAK2				DHRS3
		SYNRG				PEA15
		ALDH2				TFG
		USP10				FAM174A
		HUWE1				EPN1
		FUOM				ABCD3
		SLC27A1				RTCA
		ZCCHC14				SDF4
		CAMSAP2				TMEM120B
		RMND5A				FBXW5
		KMT2D				HBS1L
		PURA				MAT2B
		ARID2				PSMD7
		TBC1D15				L3MBTL2
		FLNA				MRPL36
		GBP4				HCFC1R1
		PTPN2				FBXO9
		SLC50A1				PSMD13
		PRPS2				MFSD5
		MMGT1				PSEN2
		ATF1				MRPL57
		ALCAM				MPHOSPH8
		RAB8B				ZNF787
		LSM 4.00				SKAP2
		MARK3				STARD3NL
		DHX38				MOSPD3
		AFF4				CPE
		FNBP4				ATP2C1
		ZNF451				TRADD
		TRAK2				COPRS
		RNF168				MVK
		CEBPZ				SNTA1
		OCRL				E2F5
		DMXL2				SMAP2
		SCLT1				DNAJB11
		PAICS				CNTFR
		MPRIP				TMEM140
		ITM2B				POLR2K
		FAM168B				EVA1C
		WNK1				NDRG3
		VPS13C				YIPF5
		SMNDC1				SDHC
		ZBTB33				NDUFV2
		GABPB2				PSMB5
		ARFGEF1				ST3GAL4
		CITED2				C1orf43
		MED1				MED25
		EIF3J				NR1H2
		DIDO1				CCSER2
		PRPF39				LAGE3
		PCNT				TM2D3
		PLEKHM2				EIF1B
		LTBR				S1PR3
		ZCCHC8				COPS8
		TP53				TMEM14C
		TMOD3				BABAM1
		PAXBP1				DDHD2
		RRBP1				GPAT4
		RRM2B				PDRG1
		REPS1				P3H1
		UBE2Q1				TUBB6
		PBX1				HIBADH
		METTL1				FBXO7
		UGCG				CASP6
		RBM33				SLC16A3
		EML4				SLC39A7
		GPC1				BHLHE40
		FOXJ3				AIFM1
		CNOT6				TALDO1
		SCAF8				ABTB1
		AFTPH				GPATCH11
		BRI3BP				ECM1
		CREB1				PTER
		XIAP				C1orf50
		MAP4				ALKBH6
		AKIRIN2				ACTR1A
		DOT1L				RAB8A
		RARA				YAF2
		EIF2AK2				SRPRB
		NCOA2				MGLL
		RPL27				HACD2
		GALNT1				MKNK2
		NEK6				EDEM2
		RSBN1				PSMD5
		RHOA				TMEM167A
		SETDB1				SLC31A2
		NR2C2				RNF41
		PTBP2				TIMM17B
		APC				CCNH
		SUCLG2				PPP1R37
		ASAP2				TMEM185A
		IFI30				TBRG1
		LSM 12.00				ASNS
		UBR3				GEMIN7
		MRPL9				LRRC8D
		RNF19B				HAGHL
		PPP1R15B				AP1S1
		CA11				SERPINI1
		CSE1L				TPGS1
		AP1G1				FAM104B
		CRTAP				SLC35C2
		HEBP1				BTD
		PPARGC1A				CNOT7
		LARP7				CETN2
		IPO8				PRR7
		SAMD4B				RNFT1
		KLF6				TMEM19
		CDKN2C				RHBDF1
		EIF2S3				SUGCT
		DOCK5				VAMP3
		HS2ST1				PMPCA
		CAST				MALSU1
		SRRT				SLC35F6
		GPATCH4				AUP1
		DAAM1				TMEM165
		DHRS7				ASPSCR1
		DCT				MED7
		MT1G				PCMT1
		DPP9				TBC1D16
		ZC3H18				CHMP3
		SYAP1				PCBD2
		FKBP7				NUDT16
		SF1				NKIRAS2
		PTP4A2				PDE6D
		RPA2				ZDHHC6
		KAT6B				LSM 8.00
		PUM1				GALE
		YES1				UQCC3
		ATG2A				FAH
		MSH2				COG4
		KPNA4				TSC22D4
		TSHZ1				SNX2
		MGAT5				ZFAT
		GIT1				RAB28
		RAD54L2				SIRT7
		THEM6				SDF2
		EIF3CL				SNX5
		PIP5K1C				RIT1
		RB1CC1				MRPL34
		TMEM131				NUDT18
		FAM193A				CCDC13
		ZFC3H1				PMM2
		APPL1				RAB5B
		SFR1				FAM171A1
		USP6NL				SNX32
		TNIK				STX8
		PARVA				CYB5R4
		PSMB10				TRIM62
		IGBP1				TMEM9
		CLTC				FLCN
		R3HDM1				PTPRM
		RNF20				PEX14
		VDAC2				ALDH1L1
		TFAP2A				FADS1
		RYBP				TPM4
		LAMA4				ZDHHC7
		YPEL2				APIP
		BRD3				ST3GAL5
		GAS1				UBE2G1
		CNOT1				TMUB2
		FXR1				CRCP
		DOCK1				NDUFA10
		TRIM37				PISD
		SOX4				ILVBL
		DDX10				NFKBIB
		RPRD2				RNF14
		SCAF4				RARB
		PPAT				UFM1
		PRDM2				RABL6
		PRICKLE1				TRIM13
		ARIH1				HAX1
		ITGA9				TRAPPC6A
		MYO9A				OGT
		CDC27				ATF6B
		PRKD3				CYB5B
		FOXK2				DRG1
		NUCB2				ZNF385A
		TCERG1				GPAA1
		TAF15				PRNP
		HNRNPL				PDHB
		GIGYF1				RNF166
		ZNF638				PSMD14
		USP25				EXTL2
		TNKS				NARF
		MAP3K2				RWDD1
		PPP6R1				MRPL51
		KIAA0100				SLC2A1
		NLN				PDHX
		SEC24B				TTLL1
		TRAPPC8				SLC16A2
		TPM1				DNAJC3
		ZNF326				PSMA6
		COLGALT1				UBE2J1
		GNB1				SRRD
		RAB13				B4GALT7
		ZNF281				GTF2E2
		SLC39A14				PEX13
		THOP1				DEXI
		ANKRD17				POLR2D
		GABPA				GPS1
		TCF3				KAZN
		CANX				EMC2
		DPH6				CAMTA1
		REEP3				ARPC4
		SPTY2D1				ANAPC10
		ZNF664				CCZ1B
		SLC16A1				BCKDK
		HDLBP				STIP1
		RC3H2				ADH5
		RSBN1L				TMEM177
		HMGB3				TMEM175
		SON				CFAP36
		KIAA1109				TMBIM1
		GLG1				NT5C
		LRRFIP1				AKTIP
		UGGT1				POLR2C
		MEF2D				TOMM40
		PARG				TUBB2A
		STAT5B				YKT6
		CAB39				ANKRD46
		ANKRD50				COPS5
		BANF1				GOLGB1
		INO80D				C1orf174
		MTMR3				TMEM33
		LRCH1				MED8
		SRRM2				TNFAIP1
		SERTAD1				TOLLIP
		MTIF2				CYTH1
		RNF216				MRPL55
		TFDP1				FADS3
		HAUS3				UXS1
		LIN7C				IQCC
		SPTAN1				PREB
		ZNF516				RAB34
		IMPDH2				PIAS4
		PKN2				TPRKB
		CELF1				ARL4A
		AARSD1				CNDP2
		GSK3B				STT3A
		ATL3				DCAKD
		GTPBP4				ZFPL1
		TNKS2				IKBKB
		PREX1				ACOT8
		USP22				B3GALT5
		ACTG1				ERI3
		KHDRBS1				BTBD2
		SUPT3H				SDHAF2
		IWS1				CAPN2
		RAPH1				C10orf90
		SMARCD1				SPSB2
		SUSD6				TMEM184C
		MGA				BTG3
		BTF3L4				NFU1
		CAND1				RHOG
		FYTTD1				SPECC1
		UBN2				TUBG1
		HIF1A				PPP1R35
		TOR1AIP1				ADPRH
		MAP4K3				TANGO2
		RFC1				RNF115
		VEGFB				SLC38A10
		ZC3H13				ALKBH7
		ELK4				SLC29A3
		PSIP1				ZDHHC12
		CUEDC1				MICU1
		RASA1				PRMT3
		ARCN1				MUL1
		OPA1				LPCAT2
		IPO5				DDB1
		PATL1				SCYL1
		RAD50				EPHX1
		GNA13				MRPL14
		KPNA3				CDC16
		FEM1B				ZFYVE19
		PRRC2B				COPG1
		RBBP4				CNIH4
		ERF				EIF2B1
		PPM1D				CDC123
		BMP2K				MTMR14
		CERK				BTBD1
		LIX1L				CDR2
		AGGF1				DGCR6
		GPBP1L1				RABIF
		SVIL				CTNNBIP1
		SENP6				GLRX3
		MED13L				DOLK
		CDT1				ABHD16A
		RFC3				ERP44
		NFKB1				CLK3
		NUP54				IDH3A
		AGFG1				GMPPA
		SLC25A36				PTDSS1
		CAMK2N1				MGAT2
		EIF1				STIM1
		ZNF704				STRN4
		TERF1				MRPS26
		MEF2A				DLGAP4
		ANAPC1				VAMP4
		JAK1				RDH14
		TAX1BP1				LIN37
		PTBP1				TM9SF1
		USP34				CPEB1
		WDR26				ACOX1
		SPATS2				KIF26B
		VMP1				MOSPD1
		WWTR1				TAOK3
		SRGAP2C				PPP5C
		MRPS6				MRPL54
		FAM168A				DUSP19
		RBM15				MVP
		RNF19A				CCNG1
		PPP3CB				RAB40C
		THRA				GABARAPL1
		ITCH				USB1
		ZRANB1				SIGMAR1
		NDST1				MRPS34
		KANSL1L				AP1M1
		AP1S2				SRP68
		DTD1				CDC37L1
		TRPS1				SH3GL1
		TMEM107				GBA
		AQR				KIAA2013
		TJP2				SEC22B
		WSB1				G6PD
		CCND1				CCDC28B
		PHF13				GORASP1
		SRRM1				TMEM248
		MBTD1				UBAP1
		ATRN				TTC12
		PCGF5				ECHDC1
		ADAM10				FBXW2
		KCTD12				SLC7A11
		MYO1E				SEMA6D
		DCPS				SLC35A1
		YLPM1				ABHD5
		TRNT1				BZW2
		PRKAR2A				AP5S1
		NCALD				ATP13A2
		FBXL3				GNS
		SBF2				TMEM223
		CLIC4				OSBPL2
		AHI1				STX16
		FNIP2				FAM178B
		NOL11				DPM2
		MRPS5				IRF3
		SLC44A1				METTL21A
		ANKHD1				LSS
		LCORL				FAM50A
		DOCK7				ANKRD39
		RALGAPA1				PLA2G15
		TIMMDC1				NUDT22
		KLF4				THYN1
		UBR4				PRKCSH
		UFL1				SLC11A2
		PCBP2				SAMM50
		USP37				STAU2
		HIPK3				XPO6
		AKAP13				MPG
		CUTC				LMAN2L
		ENC1				VPS41
		UBALD2				UBE2L3
		RPL31				C9orf64
		FMR1				THAP7
		GMPS				DNM2
		PHF12				AKT2
		TMEM243				RIC8A
		CLK1				FAIM
		CDK2AP1				SPR
		ZYX				CACNB3
		TAF10				GUK1
		PPID				NIPSNAP3A
		NAA15				ATP6V1H
		MID2				GSKIP
		DHX40				USF2
		AMOTL2				FBXO3
		HTT				DPF2
		CLINT1				SLC30A7
		ACER3				TK2
		RSL24D1				IMPA1
		LBR				SLC27A4
		NCOR1				TBCC
		IER3				TMEM115
		DENND6A				BFAR
		RBM25				HTATIP2
		HECTD1				TOR1A
		CLTB				ERP29
		CLIC1				BLCAP
		VCPIP1				RNF121
		FSTL4				RMND5B
		TBC1D1				SPSB3
		PCF11				DISP1
		ASXL2				ACD
		EXOSC8				TRPV2
		BMPR1A				SLC35B1
		TFAM				WDR77
		PUM2				MKNK1
		RGMB				ACTR1B
		PTPN14				TXNDC16
		AGPS				PPP2R1B
		EHMT1				SNW1
		WDR46				TRIM32
		ORC6				C3orf14
		PPP2R5C				ALDH6A1
		FERMT2				CANT1
		RAB3GAP1				RBPMS
		ARHGAP12				RPA1
		AKAP11				BTBD10
		NAF1				C6orf120
		DYNC1LI2				VPS37C
		RGL1				SLC30A9
		CDH3				ARL8A
		IFT57				PDZD11
		CIC				EIF2D
		NAB1				MED21
		MYCBP2				CA13
		HNRNPC				ATP6V0A1
		ZMIZ1				ALDH7A1
		HAUS4				DAP
		SRSF10				MAPK8IP1
		THOC2				OGFOD2
		HSD17B11				SMIM4
		DRAP1				COX19
		PEX7				MRPS10
		UHRF2				CDK5RAP3
		SIVA1				SOAT1
		ITGB1				IAH1
		NADK2				TNIP1
		SHC1				CTNS
		RPA3				ZNHIT1
		CEP290				PPIL2
		SEC31A				CLPTM1L
		TRMT1				DOK1
		ANP32E				CHMP6
		MAPK6				SORBS1
		NAB2				ZNF121
		CASP8AP2				LZTS2
		SLC6A17				BLVRA
		SMAD2				RCE1
		GLUL				ORAI3
		RNASEH2A				FAM53A
		AHCYL1				RUFY3
		FTH1				FARSB
		EHMT2				BBIP1
		GXYLT1				P4HA1
		BCLAF1				PEF1
		ACSL4				NELFB
		RBM7				GGA2
		SNRPF				TMEM150A
		JUN				TRAPPC5
		DUT				FARSA
		UBE4A				PEX11B
		HAT1				COMMD2
		ITGB3BP				WSB2
		SNX9				STRADB
		VWA5A				USP5
		SNRPE				EIF2B2
		POLR2B				UBAC2
		GMNN				KANSL2
		MBD6				PPCS
		RNF103				COX11
		SMC6				CLNS1A
		HADHA				MAEA
		RBMS1				SCD
		IGSF3				DERA
		RND3				FAM222B
		NFE2L1				RAB1B
		EEF1E1				LONP2
		IMP3				MRPS11
		GDPD1				MTX1
		SMARCA2				MXD4
		RASA3				TPMT
		CHD8				KLF15
		RIPK1				ABCF2
		TXLNA				WDR18
		CEP83				RHBDD2
		ZFR				STX5
		SENP7				SLC25A17
		TRIP12				RFK
		PIK3CA				TYSND1
		WDR82				AP5Z1
		RSF1				CCDC174
		DEK				SHKBP1
		WASL				STX4
		C16orf72				PSMD3
		MFGE8				ACTR10
		U2SURP				ALAD
		GMFB				VTA1
		ANKRD13C				EFNA5
		TARDBP				ABHD10
		GINS2				MINPP1
		CPSF6				SPRYD3
		NAV1				CBR1
		AP2A2				NATD1
		B4GALT1				GALNS
		HTATSF1				ZNHIT2
		CYFIP1				DRG2
		ANO6				ATG5
		ABHD14A				MLYCD
		SDC3				FBXO22
		GSR				HGS
		TP53BP2				RMDN3
		EIF3H				RNF6
		BRD8				SLC25A1
		SRSF11				TMEM128
		PMEPA1				QDPR
		CCDC186				PHF20L1
		CUL1				UROS
		MDM4				STK16
		PHF20				NHS
		SOD1				LYPLA2
		ABCE1				SEC23B
		FUS				TMC6
		CNRIP1				RASA2
		ATP11B				PDP2
		MECP2				ABHD4
		BTG2				CHMP7
		ZCCHC7				PIKFYVE
		ABI1				RBCK1
		TIMM21				ATP13A1
		SRPK1				MRPS23
		CHD1				MOB3C
		CHD9				MFAP3L
		SMARCC1				PTRHD1
		USP47				NDE1
		ING3				SCFD1
		ARID4A				TMUB1
		KDM5A				DNAJC30
		SOCS3				PNP
		MEAF6				NKIRAS1
		TCAF1				IDH1
		YTHDF1				MRPL37
		LUC7L				SLC2A8
		MRPL23				MAN1B1
		WAC				MFSD12
		PHF3				SRD5A3
		KLHL21				NDUFS1
		ARL5A				PTDSS2
		PPP1R10				ADCK1
		RRM1				FBXO8
		ZNF644				MAD2L1BP
		SH3BGRL				CHPF2
		SF3A1				NFYC
		CGGBP1				SGSM3
		NIPBL				AMACR
		PRKACB				MRPS25
		TIPIN				AIP
		ORC2				RNF114
		GADD45A				TEF
		USP8				EIF2B4
		ATE1				SOCS2
		CCDC117				RAB11FIP2
		ABHD17C				LRRC28
		TYMS				CDIP1
		ZNF131				ZFYVE27
		NSD1				UXT
		USP19				ZDHHC4
		NAA50				MYDGF
		TGFBR1				TRIAP1
		HNRNPH3				POLB
		SFSWAP				SIRT3
		RPL35				DTD2
		SERTAD2				ACAD8
		TOB1				SLC30A6
		WDR83OS				NFIL3
		PPIG				GLA
		CSRP1				TMEM101
		ZFAND5				PGPEP1
		DCUN1D1				ZFAND2B
		MAK16				DDX56
		GJB2				CPT2
		SAFB				RNF25
		SRP72				DAPK3
		CRK				SNX11
		CDKN2AIP				GUSB
		FUBP1				TXNDC11
		VCL				NPRL2
		CDC42SE1				WBP1L
		TANC1				MRPL49
		CUL5				FAF2
		DNAJC2				UBTD1
		AKAP8				CDPF1
		TOB2				AMN1
		KRT10				TRUB2
		SRSF4				SLC9A3R1
		APPBP2				MED22
		ATL2				LDAH
		ZFP36				ZNF655
		CRTC3				ORMDL1
		FBL				CKAP4
		CALU				SNAPC3
		TCF4				LYRM2
		GPATCH8				TRABD
		NOP14				ME2
		ATP2B1				SCAMP1
		EIF2A				PSEN1
		PPM1A				ACP6
		NEK7				URM1
		PHB				ATPAF2
		C16orf87				ZBTB24
		NFX1				GTPBP8
		AXIN2				AASDHPPT
		USP14				GNG10
		EIF3E				GMDS
		TOMM7				SCARB2
		CMSS1				C1orf52
		ATP2A2				SACM1L
		ILF2				TMEM129
		TOP 1.00				CBY1
		DNAJC9				PARVB
		RBM4B				COPS3
		NDUFAF2				FLAD1
		UBTF				TBCE
		ACAP2				PYCR2
		FBXO30				ZNF688
		CCNG2				AIMP2
		ASPH				BOLA1
		CEBPD				ARFGAP1
		CDC40				APTX
		VGLL4				PNO1
		TRAP1				DCAF13
		GTF2I				HMBS
		HES1				MCUR1
		FOXO3				AEN
		RPS6				TMEM80
		ARL8B				SLC25A19
		HMGN5				SLC35B3
		SF3B1				RFNG
		RRP15				CCDC115
		USP50				LGALS8
		RASSF1				ABAT
		KDM3A				CHID1
		PPP1R2				UBE2E2
		REXO2				IFNGR2
		HSPA2				CACFD1
		SLC39A1				MAPRE3
		UBE2E3				LRCH4
		KLF9				ZBTB8OS
		MCMBP				DCTN5
		CD44				RAB3A
		HNRNPUL1				MCOLN1
		ZSCAN26				EPB41L4A
		JUNB				HACD3
		SCAMP2				EXOSC3
		DST				SUMF1
		LENG8				SLC26A2
		C6orf62				CDADC1
		AZIN1				RAB4A
		CDC5L				HSCB
		PDIA4				ZNF444
		MED30				ATG9A
		CCDC88A				NCSTN
		NUDCD3				HABP4
		KIF1B				TSR3
		YEATS4				FBXO25
		UBE2S				COG8
		MET				TWF2
		STRN3				DUSP22
		ACSL3				NOP9
		HNRNPR				PJA1
		ST3GAL6				TGDS
		API5				NDUFAF3
		TIPARP				EXOSC1
		SEC63				USP39
		CIRBP				THUMPD3
		CELF2				XRCC5
		AIG1				NT5M
		DYNC1H1				TJAP1
		GPBP1				STX3
		NOL7				SIKE1
		NUP62				VPS16
		NBEAL1				MRPL39
		SRSF7				COA6
		ANKRD10				MACROD1
		RBM39				TMEM38B
		RBBP6				ANK2
		MAP7D1				NAA60
		MRPS28				CCNT2
		IRF2BPL				TUBD1
		PAPSS1				GGA1
		BRD4				GTF3C6
		CDK11A				CCDC71
		C5orf24				SIDT2
		PIM3				WRNIP1
		ECI1				ATP6V0E2
		ETF1				TSSC4
		RANGRF				ZNF513
		DNAJB4				BCL2L1
		RUNX3				FAM3A
		CSNK1A1				RBM4
		DNAJB9				AP3S2
		CD82				RHOD
		ZBTB7A				NECAP1
		HNRNPK				TMCC3
		CHKA				BTBD9
		UBE2R2				COQ10A
		FDX1				VPS72
		MSN				SPPL2B
		CUEDC2				GTPBP2
		COPA				FAM156A
		CD47				HPS3
		NSUN2				TLCD1
		ZMYND11				FEZ2
		ABCF1				VHL
		SNX10				IRF4
		B4GALT5				TRAPPC12
		ANXA4				SPHK2
		MBNL2				RARS2
		MTMR2				ESRRA
		NFKBIA				VPS37A
		CBFB				SMAD7
		URI1				HACL1
		GAR1				WDR70
		KMT2E				PPM1H
		UBA2				PNKP
		FLRT3				ALG9
		SSBP2				ELOVL6
		ACTR3				PLOD2
		CCNL1				MDFI
		COQ10B				RPP25L
		UBB				PRRC1
		DUSP10				CAMKK2
		OAT				ETS2
		DNTTIP2				TFPT
		GNL3				ADPGK
		PPIE				DACT1
		ARID4B				CDK5
		ANXA11				RCAN1
		IER2				RDH11
		NSMCE4A				THOC3
		EMD				PXMP4
		ZC3H15				PPME1
		IFNAR2				NDUFAF7
		PELI1				LETMD1
		KLF7				EBPL
		RP9				CNOT11
		PAQR6				SUGP1
		GGH				MMADHC
		ECH1				ATG4D
		MCTS1				ARRDC4
		PIANP				ELOVL5
		LBH				RRAS
		NUDC				TRIM26
						SMYD3
						CNOT8
						ALG2
						OSBPL6
						CMC4
						SMARCAD1
						LY96
						KLHDC3
						RHOJ
						FAM110B
						ECSIT
						CHMP1B
						SLC35A5
						IFT22
						DUSP23
						APEH
						PANK2
						GSS
						RPS6KB2
						CPSF3
						APH1B
						TPGS2
						ANAPC4
						PIGK
						SEC61A2
						PLEKHA8
						TCIRG1
						PPP2R5B
						SPTLC1
						ASB8
						HSPB8
						RMND1
						GPX8
						CDS2
						MED9
						ABCB8
						PTPRS
						CXXC5
						ABHD13
						SLC25A12
						PPP2R3C
						VPS53
						PATZ1
						TBC1D19
						FZR1
						GOLIM4
						FAM136A
						SHARPIN
						ATPAF1
						RITA1
						PPM1L
						SNX8
						EXOSC9
						FBXO28
						DLC1
						RWDD4
						SIL1
						UFSP2
						CLCN7
						SLC38A9
						GPR107
						ZGPAT
						WDR91
						THAP4
						ZNF768
						GMPPB
						ETV5
						CIAO1
						ADAM9
						NIF3L1
						GLB1
						COQ3
						PPP1R16B
						PIGF
						PPP1R8
						C7orf26
						DCXR
						PSMG3
						SLC35B4
						SPSB1
						TBC1D7
						BCKDHB
						RSPRY1
						PDK3
						SPSB4
						SLC36A4
						TFCP2
						POMGNT1
						C2CD2L
						TTC13
						SCO2
						METRN
						GALC
						MMAB
						CAMK2N2
						ASS1
