# Supplementary material for: Insights into human melanocyte development and characteristics through pluripotent stem cells combined with single-cell sequencing
Source: iScience. 2025 Apr 8;28(5):112373. doi: 10.1016/j.isci.2025.112373 (PMC12245449; doi:10.1016/j.isci.2025.112373)
Supplement: Table S8. Common KEGG pathways enriched by DEGs from iMel_C2 and hMel_STEM, related to Figure 5A [file mmc8.xlsx]

## Sheet: Common KEGG pathways
Common KEGG pathways enriched by DEGs from iMel_C2 and hMel_STEM. Related to Figure 5A.
ID	Description	GeneRatio	BgRatio	pvalue	p.adjust	qvalue	geneID	Count	cluster
hsa04510	Focal adhesion	35/293	203/8622	8.36415e-16	2.2165e-13	1.77848e-13	COL6A3/PDGFC/PDGFRB/FLNC/CCND2/FLT1/THBS1/ITGA11/COL1A1/MYL9/COL1A2/COL6A2/EGFR/FN1/COL6A1/TNC/COL4A1/ACTB/COL4A2/ZYX/ITGB1/ITGA1/VCL/CAV1/ACTN1/COL4A5/FLNB/CDC42/FLNA/LAMB2/BCAR1/LAMB1/ACTN4/SHC2/PPP1R12C	35	iMel_C2
hsa04510	Focal adhesion	27/400	203/8580	7.27896e-07	5.00429e-05	4.71217e-05	COL1A1/PDGFRA/COL6A3/PDGFRB/THBS1/ITGA8/LAMA2/FLNC/LAMC3/CCND2/COL1A2/COL6A2/COL6A1/COL4A1/ITGA4/LAMB1/MYL9/COL4A2/ITGA5/FN1/EMP2/DOCK1/TLN2/ACTN1/PPP1R12A/ARHGAP35/ERBB2	27	hMel_STEM
hsa04390	Hippo signaling pathway	19/293	157/8622	1.39279e-06	5.27272e-05	4.23074e-05	WNT5A/WNT5B/CCND2/BMP4/TGFB1/ID1/FZD2/ACTB/TGFB2/AJUBA/SMAD1/CCN2/TEAD3/AXIN2/ID2/FRMD6/TCF7L2/TCF7L1/TEAD1	19	iMel_C2
hsa04390	Hippo signaling pathway	18/400	157/8580	0.000358262	0.00757863	0.00713624	FZD2/GLI2/NKD2/CCND2/WNT5A/NKD1/BMP4/TEAD3/ID1/ID2/TCF7L2/DLG5/DLG1/FRMD6/YAP1/STK3/TCF7L1/SNAI2	18	hMel_STEM
hsa04151	PI3K-Akt signaling pathway	30/293	359/8622	4.28222e-06	0.000126088	0.000101171	COL6A3/PDGFC/PDGFRB/ANGPT1/LPAR1/CREB3L1/CCND2/FLT1/THBS1/ITGA11/COL1A1/COL1A2/COL6A2/EGFR/FN1/COL6A1/TNC/COL4A1/BDNF/COL4A2/ITGB1/ITGA1/F2R/COL4A5/LAMB2/LAMB1/CDKN1A/HSP90B1/IRS1/CDK6	30	iMel_C2
hsa04151	PI3K-Akt signaling pathway	33/400	359/8580	0.00013566	0.0036996	0.00348365	COL1A1/PDGFRA/COL6A3/CREB3L1/PDGFRB/THBS1/ITGA8/MAGI1/LAMA2/LPAR1/FGFR2/IGF2/LAMC3/CCND2/COL1A2/COL6A2/COL6A1/COL4A1/FGFR1/ITGA4/LAMB1/COL4A2/F2R/ITGA5/FN1/EFNA5/GNG11/CREB3L2/INSR/LPAR2/ATF4/EIF4B/ERBB2	33	hMel_STEM
hsa04310	Wnt signaling pathway	17/293	174/8622	8.39625e-05	0.00130883	0.00105018	WNT5A/CCN4/TLE4/WNT5B/CCND2/DKK1/PRICKLE1/FZD2/GPC4/FRZB/SFRP1/AXIN2/TCF7L2/TBL1X/TCF7L1/PPP3CA/CHD8	17	iMel_C2
hsa04310	Wnt signaling pathway	19/400	174/8580	0.000461745	0.00906998	0.00854054	WIF1/DKK1/SFRP2/RSPO3/FZD2/SFRP1/NKD2/CCND2/WNT5A/NKD1/APCDD1/TLE3/PRICKLE1/ROR1/DAAM2/NFATC4/TCF7L2/TCF7L1/CREBBP	19	hMel_STEM
hsa04350	TGF-beta signaling pathway	11/293	108/8622	0.00106408	0.0104437	0.00837988	PITX2/BMP4/THBS1/TGFB1/ID1/FBN1/ID3/TGFB2/SMAD1/SMURF2/ID2	11	iMel_C2
hsa04350	TGF-beta signaling pathway	18/400	108/8580	2.14571e-06	0.000118014	0.000111125	THSD4/FMOD/PITX2/DCN/INHBA/GREM2/THBS1/RGMA/FBN1/LTBP1/SMAD9/ID3/BMP4/ID1/ID2/RGMB/ZFYVE9/CREBBP	18	hMel_STEM
hsa04360	Axon guidance	16/293	182/8622	0.000454582	0.00507516	0.00407222	WNT5A/SEMA3A/NRP1/WNT5B/MYL9/EFNB2/ITGB1/DPYSL2/CDC42/SEMA5A/PPP3CA/RRAS/PLXNB1/SRGAP2/GNAI1/SSH1	16	iMel_C2
hsa04360	Axon guidance	20/400	182/8580	0.000302751	0.00693805	0.00653305	CXCL12/SLIT3/ROBO2/NRP1/NTNG1/RGMA/EPHB3/WNT5A/SLIT2/SEMA5A/MYL9/CXCR4/PTCH1/SRGAP3/BOC/EFNA5/NFATC4/EFNB2/EFNB1/ROBO1	20	hMel_STEM
hsa04974	Protein digestion and absorption	21/293	103/8622	2.31845e-11	3.07195e-09	2.46488e-09	COL16A1/COL3A1/COL6A3/COL8A1/COL12A1/COL5A1/COL1A1/COL1A2/COL6A2/COL6A1/COL7A1/COL4A1/COL4A2/COL18A1/COL5A2/ATP1B1/SLC8A1/SLC38A2/COL4A5/MME/SLC1A5	21	iMel_C2
hsa04974	Protein digestion and absorption	17/400	103/8580	4.72613e-06	0.000216614	0.00020397	COL1A1/COL21A1/COL3A1/COL6A3/COL23A1/COL5A1/COL12A1/COL14A1/COL5A2/COL16A1/COL1A2/COL6A2/COL6A1/COL4A1/COL4A2/COL27A1/SLC1A5	17	hMel_STEM
hsa04512	ECM-receptor interaction	17/293	89/8622	5.62833e-09	2.98301e-07	2.39352e-07	COL6A3/THBS1/ITGA11/COL1A1/COL1A2/COL6A2/FN1/COL6A1/TNC/COL4A1/COL4A2/ITGB1/ITGA1/COL4A5/SDC1/LAMB2/LAMB1	17	iMel_C2
hsa04512	ECM-receptor interaction	17/400	89/8580	5.68861e-07	5.00429e-05	4.71217e-05	COL1A1/COL6A3/FREM1/THBS1/ITGA8/LAMA2/LAMC3/COL1A2/COL6A2/COL6A1/COL4A1/ITGA4/LAMB1/COL4A2/SDC1/ITGA5/FN1	17	hMel_STEM
hsa04520	Adherens junction	15/293	93/8622	4.65696e-07	2.05683e-05	1.65036e-05	ARHGAP29/MYL9/EGFR/ACTB/VCL/ACTN1/CDC42/SMURF2/TJP1/TCF7L2/HEG1/ACTN4/TCF7L1/NECTIN3/NECTIN2	15	iMel_C2
hsa04520	Adherens junction	14/400	93/8580	9.30235e-05	0.00284238	0.00267647	ARHGAP29/SNAI1/FGFR1/LMO7/MYL9/HEG1/TCF7L2/ACTN1/INSR/TCF7L1/CREBBP/KRIT1/ERBB2/SNAI2	14	hMel_STEM
