# Supplementary material for: Insights into human melanocyte development and characteristics through pluripotent stem cells combined with single-cell sequencing
Source: iScience. 2025 Apr 8;28(5):112373. doi: 10.1016/j.isci.2025.112373 (PMC12245449; doi:10.1016/j.isci.2025.112373)
Supplement: Table S9. Surface marker-related analyses in iMel and hMel, related to Figures 6 and S5 — (A) Expression of enriched surface markers in iMel and hMel, related to Figure 6A. (B) GO-BP terms for upregulated DEGs in surface marker-positive hMel clusters, related to Figure 6B. (C) GO-BP terms for downregulated DEGs in surface marker-positive hMel clusters, related to Figure 6B. (D) Fraction of cells expressing positive or negative surface marker genes in iMel, related to Figure 6C. (E) Upregulated genes in iMel_C2 and hMel_STEM involved in the Venn diagram, related to Figure S5A. (F) Fraction of cells expressing positive or negative surface marker genes in hMel (left) and iMel (right) datasets, related to Figure S5B. (G) KEGG terms for upregulated DEGs in surface marker-positive clusters of hMel, related to Figure S5C (left). (H) KEGG terms for downregulated DEGs in surface marker-positive clusters of hMel, related to Figure S5C (right). [file mmc9.xlsx]

## Sheet: A. Surface marker expression
Expression of enriched surface markers in iMel and hMel. Related to Figure 6A.
	C1	C2	C3	hMel_ADT	hMel_FET	hMel_NEO	hMel_STEM
THY1	0.376304	1.88954	0.35767	0.0061792	0.00908138	0	8.10741
MRC2	0.120697	0.749996	0.789951	0.000963777	0.000974554	4.17245e-05	1.02968
PDGFRB	0.0029012	0.835158	0.07913	0.000300796	0.000249614	0	1.63431
LRP1	0.440969	1.09156	0.833472	0.299738	0.354422	0.0684541	1.03908
CD248	0.00905408	0.488949	0.116993	0.153695	0.0958618	0.0150737	3.08734
SDC1	0.114818	0.458558	0.22894	0.0743475	0.138319	0.068461	1.10671
SDC2	0.0494066	1.4242	1.56745	0.372409	0.827423	0.213813	1.61453
NRP1	0.00462153	0.294885	0.164233	0.1005	0.107872	0	1.90407

## Sheet: B.Upregulated GO-BP (hMel)
GO-BP terms for upregulated DEGs in surface marker-positive hMel clusters. Related to Figure 6B (left).
ID	Description	GeneRatio	BgRatio	pvalue	p.adjust	qvalue	geneID	Count	cluster
GO:0030198	extracellular matrix organization	52/499	318/18903	2.10473e-26	9.64178e-23	3.46237e-23	COL16A1/DDR2/COL3A1/LOXL2/COL5A1/CREB3L1/LUM/NID2/COL1A1/SULF2/TGFB1/LOX/COL1A2/TGFBI/COL12A1/PDPN/CCN1/FAP/RGCC/CCDC80/SERPINH1/ADAMTS12/COL4A1/FLRT2/COL4A2/EXT1/LOXL1/COL5A2/EMILIN1/COL18A1/TGFB2/EFEMP2/ITGB1/GAS6/COL4A5/CYP1B1/P4HA1/CAV1/ANTXR1/CCN2/FSCN1/LRP1/PHLDB2/LAMB1/PXDN/ANXA2/MMP11/APP/MMP2/HAS2/CST3/COL11A1	52	PDGFRB_pos
GO:0030198	extracellular matrix organization	4/44	318/18903	0.00628428	1	0.058781	COL5A1/TGFBI/CCDC80/COL1A2	4	MRC2_pos
GO:0001503	ossification	53/499	429/18903	4.97157e-21	2.27748e-17	3.09598e-18	DDR2/WNT5A/FBN2/TWIST1/EGFR/CREB3L1/TMEM119/BMP4/ITGA11/CDH11/COL1A1/BMP7/TGFB1/LOX/COL1A2/VCAN/CCN1/COL6A1/DKK1/CRIM1/MN1/TNC/TPM4/ADAMTS12/GPC3/CTHRC1/STC1/MDK/MRC2/EXT1/ID3/ISG15/PDLIM7/COL5A2/TGFB2/SLC8A1/PBX1/MSX2/ATP2B1/SMAD1/SFRP1/CCN2/AXIN2/HIF1A/GLI3/FHL2/FERMT2/PPP3CA/JUND/CDK6/MMP2/IGFBP5/COL11A1	53	PDGFRB_pos
GO:0001503	ossification	7/44	429/18903	5.47713e-05	0.0775013	0.00429468	MRC2/CTHRC1/COL1A2/MDK/ID3/COL6A1/IGFBP5	7	MRC2_pos
GO:0031589	cell-substrate adhesion	45/499	369/18903	8.97787e-18	4.11276e-14	2.5413e-15	COL16A1/COL3A1/ANGPT1/NRP1/PLAU/NID2/THBS1/ITGA11/COL1A1/SERPINE1/ID1/PDPN/CCN1/CCDC80/AXL/FN1/ADAMTS12/RIN2/MDK/EMILIN1/VCL/ZYX/EFEMP2/ITGB1/EFNA5/THY1/GAS6/ACTN1/ANTXR1/ITGA1/MYADM/LIMS1/SFRP1/CCN2/CDC42/PHLDB2/FLNA/LAMB1/ACTN4/MACF1/FERMT2/RRAS/CDK6/DLC1/HAS2	45	PDGFRB_pos
GO:0031589	cell-substrate adhesion	4/44	369/18903	0.0104878	1	0.0760766	CCDC80/ID1/MDK/FN1	4	MRC2_pos
GO:0001837	epithelial to mesenchymal transition	29/499	169/18903	8.82074e-16	4.04078e-12	1.61559e-13	WNT5A/MSX1/EDNRA/TWIST1/LOXL2/TBX3/BMP4/COL1A1/BMP7/TGFB1/VASN/GLIPR2/PDPN/RGCC/HMGA2/MDK/TGFB2/MSX2/SPRY1/SFRP1/AXIN2/HIF1A/PHLDB2/FLNA/S100A4/TCF7L2/FERMT2/TGFB1I1/HAS2	29	PDGFRB_pos
GO:0001837	epithelial to mesenchymal transition	3/44	169/18903	0.00710711	1	0.0626316	MSX1/MDK/HMGA2	3	MRC2_pos
GO:0016055	Wnt signaling pathway	42/499	456/18903	1.98749e-12	9.10467e-09	1.58677e-10	WNT5A/EDNRA/CPE/CD24/EGFR/TLE4/COL1A1/ALPK2/SULF2/TMEM88/TGFB1/GPC4/FZD2/DKK1/CDH2/TPBG/FRZB/IGFBP2/GPC3/CTHRC1/MDK/EXT1/RBMS3/PTK7/CAV1/SDC1/SFRP1/AXIN2/AMOTL2/CDC42/LRP1/SMURF2/GLI3/NXN/MACF1/DKK3/TCF7L2/FERMT2/APP/TGFB1I1/IGFBP4/WLS	42	PDGFRB_pos
GO:0016055	Wnt signaling pathway	5/44	456/18903	0.00400069	1	0.0455272	CTHRC1/CDH2/IGFBP2/MDK/WLS	5	MRC2_pos
GO:0050673	epithelial cell proliferation	42/499	481/18903	1.13042e-11	5.17844e-08	7.48885e-10	F3/WNT5A/TWIST1/EGFR/LOXL2/ZEB1/NRP1/FLT1/BMP4/THBS1/TGFB1/ID1/CCL2/FAP/RGCC/EFNB2/NR2F2/GPC3/MDK/TGFB2/ZFP36L1/ERRFI1/SPARC/HMGN1/CAV1/ID2/MAGED1/SFRP1/CDC42/HIF1A/ATP5IF1/LAMB1/TCF7L2/CDK6/IFT57/HES1/HTRA1/B2M/IGFBP5/IGFBP4/HAS2/HMGB2	42	PDGFRB_pos
GO:0050673	epithelial cell proliferation	2/17	481/18903	0.0683223	1	0.106656	HMGB2/CCN3	2	THY1_pos
GO:0050673	epithelial cell proliferation	7/44	481/18903	0.000112115	0.158643	0.00556023	SPARC/HTRA1/ID1/ID2/NR2F2/MDK/IGFBP5	7	MRC2_pos
GO:0014032	neural crest cell development	13/499	83/18903	2.53665e-07	0.00116204	4.26937e-06	PITX2/EDNRA/TWIST1/SEMA3A/NRP1/BMP4/BMP7/CDH2/FN1/CITED2/CDC42/HIF1A/HES1	13	PDGFRB_pos
GO:0014032	neural crest cell development	2/44	83/18903	0.015992	1	0.0946636	CDH2/FN1	2	MRC2_pos
GO:0034614	cellular response to reactive oxygen species	4/17	150/18903	8.36553e-06	0.0071358	0.00226038	NQO1/ANXA1/CDK1/TPM1	4	THY1_pos
GO:0034614	cellular response to reactive oxygen species	13/499	150/18903	0.000176638	0.809178	0.00108267	DDR2/EGFR/TPM1/BMP7/AXL/ANXA1/FOXP1/CYP1B1/NET1/PRDX1/PYCR1/ROMO1/MMP2	13	PDGFRB_pos
GO:0034614	cellular response to reactive oxygen species	2/44	150/18903	0.0476313	1	0.128172	ANXA1/TPM1	2	MRC2_pos
GO:0030198	extracellular matrix organization	44/449	318/18903	2.48139e-21	1.09057e-17	3.58558e-18	DDR2/COL3A1/COL5A1/COL1A1/NID2/LOXL2/PDPN/CREB3L1/TGFBI/SULF2/COL1A2/CCDC80/APLP1/COL12A1/LOX/LUM/ITGB1/COL18A1/SERPINH1/CCN1/CYP1B1/EXT1/COL5A2/TGFB2/COL4A2/FAP/COL4A1/FLRT2/P4HA1/FBLN2/PHLDB2/GAS6/ANTXR1/EFEMP2/APP/CCN2/LAMB1/LRP1/CAV1/PXDN/FSCN1/CST3/MMP2/MMP11	44	NRP1_pos
GO:0001503	ossification	50/449	429/18903	8.96041e-21	3.9381e-17	6.64485e-18	DDR2/WNT5A/TMEM119/CDH11/COL1A1/BMP7/TWIST1/BMP5/EGFR/FBN2/CREB3L1/COL1A2/MSX2/MN1/TNC/STC1/CTHRC1/VCAN/BMP4/CRIM1/COL6A1/MDK/LOX/IFITM1/MRC2/PBX1/CCN1/TPM4/SFRP1/PTN/PDLIM7/SLC8A1/SOX11/ISG15/EXT1/COL5A2/TGFB2/HIF1A/AXIN2/GLI3/ID3/ATP2B1/CCN2/PPP3CA/FHL2/CDK6/SMAD5/IGFBP5/MMP2/RPL38	50	NRP1_pos
GO:0031589	cell-substrate adhesion	37/449	369/18903	1.47135e-13	6.46657e-10	2.90965e-11	COL3A1/COL1A1/PLAU/NID2/THBS1/ANGPT1/PDPN/SERPINE1/ID1/CCDC80/AXL/MDK/FN1/ITGB1/EFNA5/CCN1/SFRP1/VCL/ZYX/ITGA1/CDC42/ACTN1/FBLN2/PHLDB2/LIMS1/GAS6/ANTXR1/EFEMP2/THY1/CCN2/LAMB1/ACTN4/MYADM/MACF1/CDK6/RRAS/ITGAV	37	NRP1_pos
GO:0001837	epithelial to mesenchymal transition	21/449	169/18903	6.2655e-10	2.75369e-06	4.11973e-08	WNT5A/MSX1/COL1A1/BMP7/EDNRA/TWIST1/LOXL2/BMP5/PDPN/MSX2/HMGA2/GLIPR2/BMP4/MDK/SFRP1/TGFB2/HIF1A/AXIN2/PHLDB2/SPRY1/S100A4	21	NRP1_pos
GO:0016055	Wnt signaling pathway	38/449	456/18903	2.01054e-11	8.83633e-08	2.12997e-09	WNT5A/CPE/CD24/COL1A1/ALPK2/TLE4/EDNRA/EGFR/CDH2/SULF2/TMEM88/TPBG/GPC4/CTHRC1/FRZB/FZD2/IGFBP2/MDK/SFRP1/EXT1/RBMS3/AXIN2/CDC42/PTK7/GLI3/TBL1X/AMOTL2/APP/DKK3/LRP1/WLS/CAV1/SDC1/MACF1/SEMA5A/APCDD1/RTF1/TBL1XR1	38	NRP1_pos
GO:0050673	epithelial cell proliferation	36/449	481/18903	1.33834e-09	5.88199e-06	7.49044e-08	WNT5A/ZEB1/THBS1/TWIST1/LOXL2/BMP5/EGFR/EFNB2/ID1/FLT1/NR2F2/BMP4/MDK/CCL2/ERRFI1/ID2/HTRA1/SFRP1/PTN/ZFP36L1/SOX11/SPARC/TGFB2/FAP/HIF1A/HMGN1/CDC42/MAGED1/ATP5IF1/LAMB1/CAV1/HES1/SEMA5A/CDK6/IGFBP5/HMGB2	36	NRP1_pos
GO:0014032	neural crest cell development	13/449	83/18903	7.52206e-08	0.000330595	2.08531e-06	BMP7/EDNRA/TWIST1/SEMA3A/CDH2/BMP4/FN1/CITED2/SOX11/HIF1A/CDC42/HES1/SEMA5A	13	NRP1_pos
GO:0034614	cellular response to reactive oxygen species	10/449	150/18903	0.00315521	1	0.0121712	DDR2/BMP7/EGFR/TPM1/AXL/FOXP1/ANXA1/CYP1B1/ROMO1/MMP2	10	NRP1_pos

## Sheet: C. Downregulated GO-BP (hMel)
GO-BP terms for downregulated DEGs in surface marker-positive hMel clusters,. Related to Figure 6B (right).
ID	Description	GeneRatio	BgRatio	pvalue	p.adjust	qvalue	geneID	Count	cluster
GO:0043473	pigmentation	28/489	112/18903	4.40422e-20	1.96076e-16	1.65692e-16	AP1S2/PMEL/MFSD12/RAB38/GPR143/DCT/CD63/SOX10/MITF/SLC24A5/BACE2/EDNRB/CITED1/CDH3/RAB32/TYR/LYST/TYRP1/MYO5A/RAB27A/MLPH/ZEB2/HPS1/TBX2/HPS4/OCA2/RACK1/ATP7A	28	PDGFRB_pos
GO:0042438	melanin biosynthetic process	14/489	24/18903	7.74153e-17	3.44653e-13	1.45622e-13	PMEL/MFSD12/RAB38/DCT/SLC24A5/CITED1/CDH3/TYR/TYRP1/DDT/ZEB2/GIPC1/OCA2/ATP7A	14	PDGFRB_pos
GO:0016050	vesicle organization	36/489	353/18903	2.383e-12	1.06091e-08	6.89622e-10	AP1S2/PMEL/RAB38/SNCA/GPR143/BACE2/SDCBP/ATP6V0C/ATP6V0B/RAB32/STX7/SERPINE2/STXBP1/RAB7A/LYST/TYRP1/SORT1/STX3/P2RX7/ZFYVE16/RAB27A/ZEB2/ATP6V1F/HPS1/PDCD6/HPS4/RNASEK/VAMP8/ATP6V0A1/RAB5B/ATP6V1H/ATP6AP1/TRAPPC2L/CLCN3/ATP6V1D/SRPX	36	PDGFRB_pos
GO:0007040	lysosome organization	19/489	98/18903	6.45685e-12	2.87459e-08	1.4289e-09	ATP6V0C/ATP6V0B/RAB7A/LYST/GNPTAB/P2RX7/ATP6V1F/HPS1/HPS4/HEXA/RNASEK/HEXB/NAGLU/ATP6V0A1/ATP6V1H/ATP6AP1/ATP6V1D/GRN/SRPX	19	PDGFRB_pos
GO:0006119	oxidative phosphorylation	21/489	147/18903	2.12825e-10	9.47498e-07	3.81272e-08	SNCA/COX4I1/COX5A/ATP5F1B/UQCRH/NDUFS7/COA6/NDUFS2/CHCHD10/NDUFAB1/NDUFB5/ATP5F1D/UQCRFS1/CYC1/SDHB/NDUFV1/NDUFV2/SDHC/ATP7A/NDUFB11/CYCS	21	PDGFRB_pos
GO:0030318	melanocyte differentiation	10/489	26/18903	4.48724e-10	1.99772e-06	7.03394e-08	SOX10/MITF/SLC24A5/EDNRB/CITED1/TYRP1/RAB27A/ZEB2/HPS4/OCA2	10	PDGFRB_pos
GO:0043473	pigmentation	27/398	112/18903	2.80759e-21	1.14718e-17	9.89455e-18	PMEL/RAB38/GPR143/MFSD12/DCT/AP1S2/SLC24A5/MITF/CITED1/CD63/TYR/BACE2/EDNRB/RAB32/TYRP1/CDH3/SOX10/LYST/RAB27A/MYO5A/TBX2/ZEB2/MLPH/RACK1/HPS1/OCA2/HPS4	27	NRP1_pos
GO:0042438	melanin biosynthetic process	13/398	24/18903	2.66299e-16	1.0881e-12	4.69247e-13	PMEL/RAB38/MFSD12/DCT/SLC24A5/CITED1/TYR/TYRP1/CDH3/DDT/GIPC1/ZEB2/OCA2	13	NRP1_pos
GO:0016050	vesicle organization	30/398	353/18903	9.95377e-11	4.06711e-07	2.92326e-08	PMEL/RAB38/GPR143/SNCA/AP1S2/SDCBP/BACE2/RAB32/TYRP1/STX7/ATP6V0C/STXBP1/SORT1/ATP6V0B/LYST/SERPINE2/RAB7A/RAB27A/P2RX7/STX3/ZFYVE16/ZEB2/PDCD6/HPS1/ATP6V1F/HPS4/VAMP8/RAB5B/ATP6AP1/SRPX	30	NRP1_pos
GO:0007040	lysosome organization	12/398	98/18903	1.0229e-06	0.00417957	9.11428e-05	ATP6V0C/ATP6V0B/LYST/RAB7A/GNPTAB/P2RX7/HPS1/ATP6V1F/HPS4/HEXA/ATP6AP1/SRPX	12	NRP1_pos
GO:0006119	oxidative phosphorylation	16/398	147/18903	8.72544e-08	0.000356521	1.02501e-05	SNCA/ATP5F1B/COX4I1/COX5A/CHCHD10/COA6/NDUFAB1/NDUFS2/NDUFS7/CYC1/NDUFB5/UQCRFS1/NDUFV1/SDHC/SDHB/CHCHD2	16	NRP1_pos
GO:0030318	melanocyte differentiation	10/398	26/18903	6.01796e-11	2.45894e-07	1.92805e-08	SLC24A5/MITF/CITED1/EDNRB/TYRP1/SOX10/RAB27A/ZEB2/OCA2/HPS4	10	NRP1_pos

## Sheet: D. Cell fraction in iMel
Fraction of cells expressing positive or negative surface marker genes in iMel. Related to Figure 6C.
THY1						THY1
Fraction(%)	D23	D32	D44			Fraction(%)	C1	C2	C3
negative	64.01	37.76	56.7			negative	51.67	22.45	63.68
C1_positive	22.42	54.84	42.9			D23_positive	6.19	30.75	25.35
C2_positive	5.96	5.43	0.29			D32_positive	24.01	44.49	10.44
C3_positive	7.62	1.98	0.1			D44_positive	18.13	2.31	0.53
PDGFRB						PDGFRB
Fraction(%)	D23	D32	D44			Fraction(%)	C1	C2	C3
negative	90.96	94.37	99.24			negative	99.35	29.25	89.74
C1_positive	0.47	0.81	0.38			D23_positive	0.13	30.88	8.6
C2_positive	5.98	4.58	0.29			D32_positive	0.36	37.55	1.23
C3_positive	2.58	0.23	0.09			D44_positive	0.16	2.31	0.44
MRC2						MRC2
Fraction(%)	D23	D32	D44			Fraction(%)	C1	C2	C3
negative	69.57	58.58	68.16			negative	68.77	29.66	42.19
C1_positive	11.15	34.42	31.37			D23_positive	3.08	29.66	45.09
C2_positive	5.74	4.7	0.33			D32_positive	14.9	38.1	12.02
C3_positive	13.54	2.3	0.14			D44_positive	13.25	2.59	0.7

## Sheet: E. Venn diagram
Upregulated genes in iMel_C2 and hMel_STEM involved in the Venn diagram. Related to Figure S5A.
common genes	iMel_C2 genes only	hMel_STEM_gene
COL1A1	TAGLN	DCN
TPM1	KRT8	COL21A1
COL1A2	CALD1	MFAP4
LUM	CHN1	TWIST2
FN1	CCN1	TBX15
MYL9	CCL2	WIF1
COL3A1	KRT19	C2orf40
CCND2	SLC38A1	OSR2
TMSB4X	TM4SF1	PDGFRA
COL6A2	ADM	ISLR
MSX1	TNFRSF12A	DPT
TPM2	CD24	CXCL12
PCOLCE	CPE	CCBE1
PRRX1	NNMT	PTH1R
COL5A1	CRIM1	GSTM5
VCAN	PDGFC	NELL2
THBS1	PCP4	TMEM132C
BGN	OLFM2	SLIT3
COL6A3	KCNMA1	CLEC14A
BMP4	NUAK1	TRIL
TWIST1	ANGPT1	GREM2
ID1	HOXA10	FMOD
CXCL14	SOCS1	IGSF10
PALLD	COL8A1	CYYR1
WNT5A	GLIPR1	MDFI
NID2	TLE4	HS3ST6
SDC2	SERTAD4-AS1	CACNA1G
CRABP2	NTM	CD34
FILIP1L	S1PR3	PDE7B
DKK 1.00	SEMA3A	VSTM4
COLEC12	FLT1	THSD4
OLFML3	PLAU	GRP
CDH11	AC092807.3	PCSK9
LOXL2	H19	SHOX2
COL12A1	TGFB1	SFRP2
EDNRA	TFPI	EMILIN3
TMEM119	RNF152	C1QTNF2
DDR2	GLIPR2	PLXDC2
PDGFRB	CLU	OSR1
ARHGAP29	SRPX2	MGLL
FBN2	ST6GAL2	ALX4
LOX	TMEM88	SULT1E1
FAP	TM4SF18	HIF3A
LRRC17	ITGA11	ADAMTSL1
MXRA5	CARMN	GLT8D2
DNM3OS	ALPK2	NCAM1
CREB3L1	ARSJ	LIFR
CD248	STC2	IGF2
RUNX1T1	F3	ITGA8
PITX2	HSD17B2	PID1
SULF2	DDAH1	PAX1
POSTN	WNT5B	PPAP2B
LPAR1	MIR100HG	SEPP1
ZEB1	SHROOM3	VIPR2
ARHGAP28	LINC02595	VGLL3
MRGPRF	EGFR	C1R
NRP1	IL11	PRRX2
COL16A1	CCN4	EGFLAM
FLNC	BMP7	KANK4
INHBA	LIMCH1	ADAM33
SERTAD4	MYL6	NKD2
TBX3	SERPINE1	F2RL2
PRICKLE1	PMAIP1	GFRA2
FBLN5	ACTB	PMEPA1
COL6A1	SEPTIN11	FREM1
TPM4	TNC	MFAP5
BASP1	COL5A3	RSPO3
SERPINH1	VASN	CDO1
TCF4	ZFHX4	MAGI1
FZD2	TNNC1	NOVA1
COL4A2	GPC4	HDAC9
GPC3	CRIM1-DT	COL14A1
CKAP4	ANGPT2	C1QTNF7
COL4A1	KCNMB4	COL23A1
TGFBI	MAP1B	SOX2-OT
AXL	RGCC	DHRS3
ID3	LAYN	PDE3A
MEST	PRSS23	NRXN1
FBN1	CDH2	FGFR2
EMILIN1	NEXN	CLDN11
GJA1	MN1	GLI2
CNN2	DSE	AQP1
FLRT2	BMERB1	SECTM1
COL5A2	TMEM47	ASS1
TPBG	UGP2	SPON1
NREP	FRZB	CPED1
PCDH18	TMSB10	ROBO2
LGALS1	BDNF	ADAMTS5
CENPV	ANXA1	PTPRD
IGFBP3	LOXL1	CORIN
HMGA2	FOSL2	SNAI1
FAT1	DSP	ARHGAP44
OSTC	COL7A1	ABI3BP
PLAGL1	CYTOR	LRRN1
RBMS3	CCDC80	MYO3B
PFN2	MYOF	BCL11B
MDK	FOXP1	CNTFR
PEG10	CITED2	MEG3
EFEMP2	NR2F2	PLAC9
HMGN1	PDLIM7	ADAMTS9
RARRES2	MT2A	EPHB3
SPRY1	TGFB2	SERPING1
MRC2	ANXA3	LAMA2
ARL4C	AC093673.1	IRX1
THY1	ATP1B1	ACVRL1
GPX8	SEC61G	FAT4
LTBP1	EFNB2	OLFML1
PTK7	C12orf75	ADAMTS4
ADGRL2	HCFC1R1	PIEZO2
F2R	AK5	ITM2A
SPARC	ZYX	L1TD1
ACTN1	IGFBP2	NTNG1
MSRB3	EXT1	TMEM132A
TMSB15A	TUBB2B	LAMC3
RCN3	ADAM19	PCSK5
MXRA8	ISG15	RASL11B
CLMP	ADAMTS12	FBLN2
KDELR2	CALM2	PTCH2
TUBB	RIN2	RGMA
TIMP1	DSTN	LOC400043
EHD2	ITGB1	CAMK1D
ANTXR1	GAS6	CSMD2
ATP2B1	FBLIM1	MIR503HG
ZNF711	PLOD2	PEAR1
SOX11	OGFRL1	ADAM22
FHL1	SELENOM	EBF1
DSEL	CAV1	NBEA
MAGED1	VCL	PLEKHG2
PGRMC1	NT5E	TACC2
S100A4	RND3	ADGRV1
TCF12	DPYSL3	OGN
CNN3	COL18A1	GPC6
NOTCH3	SLC8A1	DACT3
GADD45B	PDLIM1	CCDC3
SEC31A	LINC02802	ITGA4
SFRP1	ZFP36L1	NRN1
SDC1	SH3BGRL3	BEND5
SLC1A3	AJUBA	GFRA1
PBX1	CTHRC1	CXCR4
TMEM263	ZBTB20	IRX2
LMAN1	VMP1	HSPA12B
TCEAL7	CXXC5	CPXM1
SEC24D	CDC42EP3	HIST1H2BG
KCNQ1OT1	DPYSL2	SMAD9
FERMT2	KRT18	SVIL
PHLDB2	CSRP2	SVEP1
PPIC	ITGA1	FGFR1
FRMD6	HES4	ROR1
RCN1	SLC38A2	SLIT2
ID2	LIMS1	ANPEP
GXYLT2	LARP6	ITGA5
PYCR1	CDC42EP5	LMO7
BICC1	MYADM	OLFML2A
LAMB1	TUBA1A	HOXB3
LRP1	CCN2	TNFAIP2
MFAP2	SLC2A1	RECK
PXDN	COBLL1	MAST4
MALAT1	TSPAN5	CYR61
TCF3	CAVIN1	ANTXR2
TCF7L2	ERRFI1	CISH
HMGN2	BZW1	MAFB
FSTL1	DYNLT3	OAF
PDLIM2	LAPTM4A	SP5
RPS27	MME	SRGAP3
TMEM158	ARF4	ADGRL1
MMP11	MRPS6	MEGF6
SNHG18	P4HA1	LRIG3
SLC1A5	SMAD1	HS6ST1
TUSC3	CYP1B1	ADAMTS1
RBFOX2	FAM114A1	2024-09-06
HEG1	OST4	CAMK1
TCF7L1	IFITM2	NNAT
JUND	ANXA2	KIAA1217
ARGLU1	CDC42	RBP1
CBX5	KCTD12	KDELC2
MAP1A	UCHL1	TSHZ3
FBLN1	FSCN1	IL11RA
CBX1	TJP1	NES
NXN	AMOTL2	ANGPTL2
MYL6B	FLNA	LRIG1
TMEM45A	IFITM3	NKAIN4
HSP90B1	SNRPN	SMO
H2AFY2	FLNB	IRF1
FARP1	PELI1	EPB41L2
SEMA5A	DRAP1	EMILIN2
RBMX	CSRP1	TEAD3
FAM229B	NET1	CYBRD1
IGF2BP2	BEX3	GAS1
MLLT11	PALM2-AKAP2	MEX3A
SACS	FJX1	SH3PXD2A
RPL39	FHL2	FAM110B
NUCB2	MIR4435-2HG	EEPD1
FKBP7	IGFBP7	TSPAN18
HAS2	SFXN1	ZNF423
RPL21	RHOBTB3	PSD3
AAK1	ECE1	FAM171A1
IGFBP5	PHPT1	PRKAR2B
IGFBP4	IER3	ETS2
TMTC3	FNDC3B	CLIP3
NID1	BCAR1	RNF150
MMP2	HNRNPH1	KAT6B
HMCN1	MYL12A	NKD1
DUSP1	ARL 3.00	2024-09-11
MARCKS	TENM3	ZNF618
TMEM98	ELOB	CBLB
TIMP3	SNRPF	SOCS3
TRA2A	MIR222HG	TRO
IER2	COMMD6	UBTD2
TMPO	SNHG14	ST8SIA2
RAB31	SMURF2	DCHS1
	BCAT1	HDAC7
	PLD3	CDON
	SH3BP4	EFNA5
	UFM1	COPG2
	NR2F1	LINC01116
	ACTA2	SULF1
	MORF4L1	DPY19L1
	GPC1	PXMP2
	KRT10	CMBL
	MAML2	NFATC4
	ACTN4	TET2
	P3H1	DOCK1
	SLC5A3	FSTL3
	SUMO2	RAB8B
	COPB1	ADAM12
	UBE2E2	EVL
	HNRNPA0	MEIS2
	SEC61B	CTSK
	GLI3	JAG1
	TMEM30A	GAMT
	DAP	PHLDB1
	ENY2	TCEA3
	TCEAL9	IQGAP2
	ITM2C	EGR1
	ODC1	LDLR
	TES	XIST
	HIF1A	FAM43A
	EIF4G2	ZNF532
	PDIA4	BIN1
	MYH9	ARHGEF26
	TNFAIP8	EML4
	SKP2	ALDH1L2
	PRDX1	SETBP1
	PTMS	IRX3
	JPT1	RPS3A
	AKAP12	RPL5
	GNAI2	P3H3
	MSMO1	HNRNPA1
	PPDPF	TPST1
	MAP3K20	DNM1
	LASP1	THBD
	TUBB6	RPL13AP5
	PFDN1	RPS23
	RHOC	CTDSPL2
	JPX	SNORD12C
	HNRNPDL	WIPF1
	TEAD1	SSPN
	UBE2E3	GAREM
	KITLG	PTCH1
	ATP5IF1	MVB12B
	SORBS2	DCLK1
	APLP2	AASS
	SUMO1	KDM5B
	CDKN1A	RARG
	GOLIM4	RPS8
	AXIN2	IDH2
	GADD45A	EFNA2
	LSM 6.00	GPX7
	SPATS2L	TRIM16
	TTC3	MYH10
	CDK6	RPS11
	RBM8A	NGFR
	CLIC4	LHFP
	DKK 3.00	RPL15
	ELK3	RPL10
	PTMA	CPXM2
	XBP1	ROBO1
	TBL1X	ARHGAP10
	NUCKS1	NFIX
	CDH6	FKBP14
	SEC23A	CDAN1
	RBBP4	FLRT3
	RPS26	RPL7
	MORF4L2	PTX3
	CYB5A	LOC439994
	IGF2BP1	RPL23
	ARID3A	CTGF
	YWHAE	TNS1
	SLC20A2	TLN2
	RRAS	LOC728392
	IRS1	PPAP2A
	NECTIN2	CLHC1
	RBM3	DLG5
	FHL3	ZNF91
	DNAJB6	LETM2
	PPP3CA	NASP
	LIMA1	TARSL2
	GLRX	TET1
	CAST	CHEK1
	DBN1	RPS24
	NECTIN3	SERPINB9
	MTHFD2	ZNF324
	SMARCA1	BCL11A
	FABP3	RPS4X
	FAM107B	RCOR1
	GNAI1	CUL7
	APP	ADGRA2
	COPB2	RPS2
	EIF5	RGS2
	SLC9A3R2	TSKU
	TPD52L1	FXYD6
	TSC22D2	RPS20
	SVBP	IGDCC4
	MACF1	KLF4
	RAB34	RPL24
	SEPTIN2	EVA1B
	DLC1	ZNF445
	TIPARP	LOC645166
	TGFB1I1	RPL32
	H3F3B	GAS5
	MAP9	RPL11
	GARS	FMNL2
	CAMK2N1	HSCB
	KDELR3	ZNF503
	SSR3	RPL9
	UACA	RPS16
	PRAG1	HIST1H2AM
	COX20	RPS15A
	RABAC1	ANKRD50
	PKIG	S1PR2
	HSPA13	TWSG1
	TLN1	DENND2A
	MICU3	MLF 1.00
	ARPC5	RPL37
	SNX6	RNA18S5
	PAPSS1	IER5
	AIG1	NAT9
	TMED9	RPL18A
	SAR1A	JUNB
	PPIB	GPCPD1
	CAPN2	RPL6
	THUMPD3-AS1	RASSF8
	WTAP	VPS13B
	UGDH	LOC389831
	VEZT	NOP58
	PGD	PDZRN3
	CALU	RPL13
	KNOP1	NYNRIN
	DEK	HOXB2
	SFPQ	KIF26B
	IDS	EDEM3
	SUGCT	MAP3K4
	EBPL	PAPSS2
	PPP1CB	LDB2
	PPME1	ZNF827
	GUCY1A2	LY6E
	TCAF1	RNF24
	CYTL1	RPS13
	TAX1BP1	PLK2
	FUBP1	TLE3
	AMOTL1	RPL4
	HSPB11	ZBTB8A
	LINC01578	HTRA1
	RBM17	SNHG5
	TCEAL3	GSTM2
	MAGOH	ZFC3H1
	DDAH2	MEF2A
	TXNRD2	RPL13A
	ROMO1	CROCCP3
	TSEN15	MMP14
	DNAJC10	RPS18
	YWHAG	RPL3
	OCIAD2	MYO15B
	CLINT1	EEF1G
	RARS	TRPS1
	ATP5F1E	SQLE
	CAPZA1	RPL28
	LRRC42	RPL29
	NETO2	ARHGEF17
	FTL	SPON2
	HMGB2	TNS3
	GOLT1B	VIM
	SET	C6orf48
	PDIA3	RGMB
	RHOB	ZMYM4
	SMC5	P3H4
	B2M	LTBP4
	PJA2	DAAM2
	MPZL1	EEF1A1
	SLC25A37	CALHM2
	ZNF608	RPL10A
	SERINC2	SDE2
	COPA	SOX18
	RANBP1	SON
	TMEM237	CENPW
	SMAD5	EDC4
	IKBIP	SSRP1
	HES1	SRSF7
	EIF3J	EHMT1
	AP2B1	CHD3
	FCGRT	TNFRSF19
	E2F7	PVR
	TSPAN6	RNF157
	ALYREF	ABL1
	FADS1	GNB2L1
	AHR	RPL31
	MALT1	RBMS2
	LHFPL6	SH3PXD2B
	PHLDA3	RPL30
	P4HB	GSTM1
	DCBLD2	NBPF1
	SIVA1	GTF2I
	CAV2	ZNF107
	FAM133B	GFPT1
	PEA15	SF3B3
	DYNC1I2	TOP 1.00
	TUBA1B	TNRC18
	FTX	BTG2
	NAA10	RPL18
	CAVIN3	ZNF22
	RPS21	ARL4D
	ILF2	GAB1
	PFN1	RPLP2
	TRIM59	RPL35A
	ZFHX3	H3F3A
	CYB5B	CASK
	PRDX6	ZNF428
	KPNA2	HMGCR
	EIF2S2	SPRED1
	MED13L	CEP95
	SLC7A11	RPL7A
	ANP32E	DIS3L
	SARS	NFIA
	ITGB5	RPL34
	HMGB3	SCARF2
	STMN2	RPS14
	FBXO5	FOS
	C6orf62	MORC4
	EZR	RPS27A
	ITGAV	RPS19
	TARS	IL6ST
	MRPL33	NGFRAP1
	SMC4	HILPDA
	ATP5ME	RBM12
	N4BP2L2	RPL41
	EMP2	BRD2
	MT-ND4L	TGFBR3
	AL627171.2	KLF5
	SPDL1	YAP1
	H2AFX	DYRK2
	TOP2A	ATF4
	RPS29	B3GALNT1
		RPS5
		OLA1
		RPS3
		ZNF292
		MSANTD4
		RPS9
		RPL36A
		TPT1
		FAM92A1
		RNF8
		FKBP10
		ING5
		MCM6
		LUC7L
		FUS
		PPIL4
		ADCY3
		EDC3
		SIRT1
		ZNF704
		PUS7L
		RPL23A
		CRIP1
		ZNF286A
		ZNF638
		ZFX
		RPL36
		KANSL1
		DLG1
		SCUBE3
		FNBP1
		SMARCD3
		PTK2
		2024-03-07
		PPP1R10
		RPL27A
		LPAR2
		ZXDC
		FNBP1L
		MSH6
		ARNT
		2024-09-02
		PGM2L1
		AUTS2
		ARAP1
		LBH
		GLUD1
		FOSB
		MZT2A
		TOB2
		N4BP2
		PNN
		PCDHGC3
		EPM2AIP1
		CDC26
		ATAD5

## Sheet: F. Cell fraction
Fraction of cells expressing positive or negative surface marker genes in hMel (left) and iMel (right) datasets. Related to Figure S5B.
THY1						THY1
Fraction(%)	STEM	FET	NEO	ADT		Fraction(%)	C1	C2	C3
negative	35.71	99	100	99.59		negative	51.67	22.45	63.68
positive	64.29	1	0	0.41		positive	48.33	77.55	36.32
MRC2						MRC2
Fraction(%)	STEM	FET	NEO	ADT		Fraction(%)	C1	C2	C3
negative	46.43	99.64	99.73	99.44		negative	68.77	29.66	42.19
positive	53.57	0.36	0.27	0.056		positive	31.23	70.34	57.81
PDGFRB						PDGFRB
Fraction(%)	STEM	FET	NEO	ADT		Fraction(%)	C1	C2	C3
negative	62.5	99.86	100	99.59		negative	99.35	29.25	89.74
positive	37.5	0.14	0	0.41		positive	0.65	70.75	10.26
LRP1						LRP1
Fraction(%)	STEM	FET	NEO	ADT		Fraction(%)	C1	C2	C3
negative	23.21	57.03	81.36	78.36		negative	29.33	19.73	38.86
positive	76.79	42.97	18.64	21.64		positive	70.67	80.27	61.14
CD248						CD248
Fraction(%)	STEM	FET	NEO	ADT		Fraction(%)	C1	C2	C3
negative	17.86	90.76	96.87	91.72		negative	98.1	46.12	85
positive	82.14	9.24	3.13	8.28		positive	1.9	53.88	15
SDC1						SDC1
Fraction(%)	STEM	FET	NEO	ADT		Fraction(%)	C1	C2	C3
negative	57.14	88.8	91.97	96.69		negative	69.19	43.67	72.98
positive	42.86	11.2	8.03	3.31		positive	30.81	56.33	27.02
SDC2						SDC2
Fraction(%)	STEM	FET	NEO	ADT		Fraction(%)	C1	C2	C3
negative	46.43	54.67	78.78	85.21		negative	83.93	19.46	23.77
positive	53.57	45.33	21.22	14.79		positive	16.07	80.54	76.23
NRP1						NRP1
Fraction(%)	STEM	FET	NEO	ADT		Fraction(%)	C1	C2	C3
negative	25	94.9	100	96.39		negative	98.92	59.32	81.75
positive	75	5.1	0	3.61		positive	1.08	40.68	18.25

## Sheet: G. Upregulated KEGG (hMel)
KEGG terms for upregulated DEGs in surface marker-positive clusters of hMel. Related to Figure S5C (left).
ID	Description	GeneRatio	BgRatio	pvalue	p.adjust	qvalue	geneID	Count	cluster
hsa04814	Motor proteins	3/24	193/8622	0.0158127	0.101406	0.0747205	MYL9/TPM2/TPM1	3	MRC2_pos
hsa04814	Motor proteins	17/267	193/8622	9.70911e-05	0.00155346	0.00120086	TNNT2/TNNI1/TPM1/MYL9/TPM2/MYL6/TPM4/TNNC1/ACTB/TUBB2B/DYNLT3/ACTA2/TUBB/TUBA1A/MYH9/TUBB6/MYL12A	17	PDGFRB_pos
hsa04814	Motor proteins	6/12	193/8622	9.61942e-08	4.13635e-06	2.32891e-06	TUBB4B/TUBA1C/TPM2/TUBA1B/MYL9/TPM1	6	THY1_pos
hsa04974	Protein digestion and absorption	20/267	103/8622	3.33487e-11	2.84576e-09	2.19985e-09	COL16A1/COL3A1/COL6A3/COL5A1/COL1A1/COL1A2/COL6A2/COL12A1/COL6A1/COL4A1/COL4A2/ATP1B1/COL5A2/COL18A1/SLC8A1/COL4A5/SLC38A2/MME/SLC1A5/COL11A1	20	PDGFRB_pos
hsa04974	Protein digestion and absorption	4/24	103/8622	0.000169837	0.00338703	0.0024957	COL5A1/COL6A2/COL1A2/COL6A1	4	MRC2_pos
hsa04510	Focal adhesion	34/267	203/8622	3.18331e-16	8.14928e-14	6.29961e-14	COL6A3/PDGFC/PDGFRB/EGFR/FLNC/CCND2/FLT1/THBS1/ITGA11/COL1A1/MYL9/COL1A2/COL6A2/COL6A1/FN1/TNC/ACTB/COL4A1/COL4A2/VCL/ZYX/ITGB1/COL4A5/ACTN1/CAV1/ITGA1/FLNB/CDC42/BCAR1/FLNA/LAMB1/ACTN4/MYL12A/IGF1R	34	PDGFRB_pos
hsa04510	Focal adhesion	5/24	203/8622	0.000203222	0.00338703	0.0024957	MYL9/COL6A2/COL1A2/COL6A1/FN1	5	MRC2_pos
hsa04510	Focal adhesion	1/12	203/8622	0.24881	0.289671	0.163095	MYL9	1	THY1_pos
hsa04512	ECM-receptor interaction	16/267	89/8622	1.06079e-08	6.78905e-07	5.24811e-07	COL6A3/THBS1/ITGA11/COL1A1/COL1A2/COL6A2/COL6A1/FN1/TNC/COL4A1/COL4A2/ITGB1/COL4A5/ITGA1/SDC1/LAMB1	16	PDGFRB_pos
hsa04512	ECM-receptor interaction	4/24	89/8622	9.62675e-05	0.00338703	0.0024957	COL6A2/COL1A2/COL6A1/FN1	4	MRC2_pos
hsa04810	Regulation of actin cytoskeleton	22/267	229/8622	2.19928e-06	5.63015e-05	4.35226e-05	PDGFC/PDGFRB/EGFR/LPAR1/ITGA11/MYL9/TMSB4X/RGCC/FN1/ACTB/PFN2/VCL/ITGB1/ACTN1/F2R/ITGA1/CDC42/BCAR1/ACTN4/MYH9/RRAS/MYL12A	22	PDGFRB_pos
hsa04810	Regulation of actin cytoskeleton	3/24	229/8622	0.0248053	0.106771	0.0786731	MYL9/TMSB4X/FN1	3	MRC2_pos
hsa04810	Regulation of actin cytoskeleton	1/12	229/8622	0.276198	0.289671	0.163095	MYL9	1	THY1_pos
hsa04350	TGF-beta signaling pathway	12/267	108/8622	0.000120103	0.00168613	0.00130342	PITX2/BMP4/THBS1/BMP7/TGFB1/ID1/FBN1/ID3/TGFB2/ID2/SMAD1/SMURF2	12	PDGFRB_pos
hsa04350	TGF-beta signaling pathway	3/24	108/8622	0.00319438	0.0399297	0.0294219	ID1/ID2/ID3	3	MRC2_pos
hsa04814	Motor proteins	11/237	193/8622	0.0173718	0.0940947	0.0751803	MYL9/TPM1/TPM2/MYL6/TUBB2B/TPM4/ACTB/DYNLT3/TUBA1A/TUBB/MYH9	11	NRP1_pos
hsa04974	Protein digestion and absorption	16/237	103/8622	1.71276e-08	1.06619e-06	8.51872e-07	COL3A1/COL6A3/COL5A1/COL1A1/COL1A2/COL6A2/COL12A1/COL6A1/ATP1B1/COL18A1/SLC8A1/COL5A2/COL4A2/COL4A1/SLC38A2/MME	16	NRP1_pos
hsa04510	Focal adhesion	30/237	203/8622	2.51134e-14	6.25323e-12	4.99624e-12	COL6A3/PDGFC/PDGFRB/CCND2/COL1A1/THBS1/FLNC/EGFR/MYL9/COL1A2/FLT1/TNC/COL6A2/COL6A1/FN1/ITGB1/VCL/ZYX/COL4A2/ACTB/COL4A1/ITGA1/CDC42/ACTN1/LAMB1/CAV1/ACTN4/PPP1CB/IGF1R/ITGAV	30	NRP1_pos
hsa04512	ECM-receptor interaction	15/237	89/8622	1.55159e-08	1.06619e-06	8.51872e-07	COL6A3/COL1A1/THBS1/COL1A2/TNC/COL6A2/COL6A1/FN1/ITGB1/COL4A2/COL4A1/ITGA1/LAMB1/SDC1/ITGAV	15	NRP1_pos
hsa04810	Regulation of actin cytoskeleton	19/237	229/8622	1.65175e-05	0.000514108	0.000410765	PDGFC/PDGFRB/EGFR/MYL9/TMSB4X/PFN2/FN1/ITGB1/VCL/ACTB/ITGA1/CDC42/ACTN1/F2R/ACTN4/PPP1CB/MYH9/RRAS/ITGAV	19	NRP1_pos

## Sheet: H. Downregulated KEGG (hMel)
KEGG terms for downregulated DEGs in surface marker-positive clusters of hMel. Related to Figure S5C (right).
ID	Description	GeneRatio	BgRatio	pvalue	p.adjust	qvalue	geneID	Count	cluster
hsa00190	Oxidative phosphorylation	30/274	134/8622	9.32336e-18	2.76904e-15	2.42407e-15	ATP6V0C/ATP6V0B/ATP6V1G1/COX4I1/COX5A/ATP5F1B/ATP6V1B2/ATP6V1F/UQCRH/NDUFS7/ATP6V1C1/NDUFS2/NDUFAB1/NDUFB5/ATP5F1D/ATP6V0A1/ATP6V1H/ATP6V0D1/UQCRFS1/ATP6AP1/CYC1/COX17/SDHB/NDUFV1/NDUFV2/SDHC/ATP6V0E1/ATP6V1D/NDUFB11/CYCS	30	PDGFRB_pos
hsa04142	Lysosome	25/274	132/8622	3.39138e-13	5.03619e-11	4.40879e-11	AP1S2/ASAH1/CD63/ATP6V0C/ATP6V0B/CTSD/GNPTAB/SORT1/ACP5/M6PR/CTSA/CTSH/GLA/HEXA/HEXB/NAGLU/CTSB/ATP6V0A1/PSAP/ATP6V1H/ATP6V0D1/ATP6AP1/CTSZ/NEU1/LITAF	25	PDGFRB_pos
hsa04916	Melanogenesis	8/274	101/8622	0.0148381	0.107486	0.0940955	DCT/MITF/EDNRB/TYR/TYRP1/MAP2K2/PRKCB/CALM1	8	PDGFRB_pos
hsa00190	Oxidative phosphorylation	21/228	134/8622	3.67421e-11	5.05203e-09	4.42839e-09	ATP6V0C/ATP6V0B/ATP6V1G1/ATP5F1B/COX4I1/COX5A/ATP6V1B2/NDUFAB1/NDUFS2/NDUFS7/CYC1/ATP6V1F/NDUFB5/UQCRFS1/ATP6V1C1/NDUFV1/SDHC/SDHB/ATP6V0D1/ATP6V0E1/ATP6AP1	21	NRP1_pos
hsa04142	Lysosome	21/228	132/8622	2.73413e-11	5.05203e-09	4.42839e-09	ASAH1/AP1S2/CD63/ATP6V0C/SORT1/CTSD/ACP5/ATP6V0B/GNPTAB/GLA/CTSH/CTSA/LITAF/M6PR/CTSZ/CTSB/HEXA/ATP6V0D1/CLTB/ATP6AP1/CTSC	21	NRP1_pos
hsa04916	Melanogenesis	6/228	101/8622	0.0509175	0.294362	0.258024	DCT/MITF/TYR/EDNRB/TYRP1/MAP2K2	6	NRP1_pos
